# Supplementary material for: Germline fate determination by a single ARGONAUTE protein in Ectocarpus
Source: Proc Natl Acad Sci U S A. 2026 Jan 28;123(5):e2518712123. doi: 10.1073/pnas.2518712123 (PMC12867755; doi:10.1073/pnas.2518712123)
Supplement: Supplementary file 2 — Dataset S01 (XLSX) [file pnas.2518712123.sd01.xlsx]

## Sheet: Sheet1
Dataset S1. AGO gene expression during the life cycle of Ectocarpus. Data retrieved from Lotharukpong, J.S., Zheng, M., Luthringer, R., Liesner, D., Drost, H.-G., Coelho, S.M., 2024. A transcriptomic hourglass in brown algae. Nature 635, 129–135. https://doi.org/10.1038/s41586-024-08059-8
Sample	Tissue type	Strain	RNAseq type	Replicate	Value [log2(TPM+1)]
matPSP_P_U	Mature partheno-sporophytes	Ec32	Bulk	1	7.09107
matPSP_P_U	Mature partheno-sporophytes	Ec32	Bulk	2	6.93171
matPSP_P_U	Mature partheno-sporophytes	Ec32	Bulk	3	6.75085
immPSP	Immature partheno-sporophytes	Ec32	Bulk	1	5.27585
immPSP	Immature partheno-sporophytes	Ec32	Bulk	2	4.90136
immPSP	Immature partheno-sporophytes	Ec32	Bulk	3	5.17148
gametes	Gametes	Ec32	Bulk	1	3.56455
gametes	Gametes	Ec32	Bulk	2	3.56249
gametes	Gametes	Ec32	Bulk	3	3.76005
immGA	Immature gametophytes	Ec32	Bulk	1	5.25418
immGA	Immature gametophytes	Ec32	Bulk	2	5.22525
immGA	Immature gametophytes	Ec32	Bulk	3	5.31424
matGA	Mature gametophytes	Ec32	Bulk	1	6.05711
matGA	Mature gametophytes	Ec32	Bulk	2	6.11035
matGA	Mature gametophytes	Ec32	Bulk	3	6.1491
mitosporeLI	Mitospores	Ec32	Low input	1	6.01184
mitosporeLI	Mitospores	Ec32	Low input	2	1.51882
mitosporeLI	Mitospores	Ec32	Low input	3	6.55218
meiosporeLI	Meiospores	Ec32	Low input	1	7.59325
meiosporeLI	Meiospores	Ec32	Low input	2	9.39763
meiosporeLI	Meiospores	Ec32	Low input	3	7.6914
