# Supplementary material for: Germline fate determination by a single ARGONAUTE protein in Ectocarpus
Source: Proc Natl Acad Sci U S A. 2026 Jan 28;123(5):e2518712123. doi: 10.1073/pnas.2518712123 (PMC12867755; doi:10.1073/pnas.2518712123)
Supplement: Supplementary file 3 — Dataset S02 (XLSX) [file pnas.2518712123.sd02.xlsx]

## Sheet: Sheet1
Dataset S2. Strains used in this study
Strain reference	Genotype	Origin	Strain availability	Mutagenised strain	CRISPR protein	gRNA delivery method	Location of mutation	Genes sequenced	Modification in AGO	Total AGO amino acid sequence length	Modification in APT
Ec929	ago-1; apt	Laboratory	a.r.	Ec32	Cas12	PEG	exon 1	Ec-01_009010.1 & Ec-28_000520.1	4 bp deletion	84	10 bp deletion
Ec931	ago-2; apt	Laboratory	a.r.	Ec32	Cas12	PEG	exon 1	Ec-01_009010.1 & Ec-28_000520.1	7 bp deletion	83	30 bp deletion
Ec930	ago-3; apt	Laboratory	a.r.	Ec32	Cas12	PEG	exon 1	Ec-01_009010.1 & Ec-28_000520.1	6 bp deletion	964	3 bp deletion
Ec936	AGO; apt	Laboratory	a.r.	Ec32	Cas12	PEG	exon 2	Ec-28_000520.1	none	966	50 bp deletion and 1 bp insertion
Ec32	WT	Field	Roscoff Culture Collection (RCC4962)	Not applicable
Ec25	WT	Field	Culture Collection of Algae and Protozoa (CCAP 1310/3)
a.r. = at request
