# Supplementary material for: Germline fate determination by a single ARGONAUTE protein in Ectocarpus
Source: Proc Natl Acad Sci U S A. 2026 Jan 28;123(5):e2518712123. doi: 10.1073/pnas.2518712123 (PMC12867755; doi:10.1073/pnas.2518712123)
Supplement: Supplementary file 4 — Dataset S03 (XLSX) [file pnas.2518712123.sd03.xlsx]

## Sheet: Sheet1
Dataset S3. Summary of CRISPR/Cas gRNA design
Target Gene	sgRNA ID	sgRNA seq	Genotyping primer fw	Genotyping primer rv	amplicon length (bp)
Ec-28_000520.1	EcAPT1-Cas12	TTTG AACGGGTAGAACGGGATTGTCCT	APT1 Cas12 cpf1 F CGTCTCATGGTGGTTCCGAA	APT1 Cas12 cpf1 R CCCGCAGTTTCAGCAGTAGA	792
Ec-01_009010.1	AGO1_1_1	TTTC GGAAGCGGGCATCCTCTTGCG	AGO1_e1_fw_536bp CACACCTCTCAACAACAAGCG	AGO1_e1_rev_536bp CACGCCACCAAGATACAACAC	536
Ec-01_009010.1	AGO1_1_1	TTTC GGAAGCGGGCATCCTCTTGCG	AGO1_e1_fw_536bp CACACCTCTCAACAACAAGCG	AGO1_e1_rev_536bp CACGCCACCAAGATACAACAC	536
Ec-01_009010.1	AGO1_1_1	TTTC GGAAGCGGGCATCCTCTTGCG	AGO1_e1_fw_536bp CACACCTCTCAACAACAAGCG	AGO1_e1_rev_536bp CACGCCACCAAGATACAACAC	536
