# Supplementary material for: Germline fate determination by a single ARGONAUTE protein in Ectocarpus
Source: Proc Natl Acad Sci U S A. 2026 Jan 28;123(5):e2518712123. doi: 10.1073/pnas.2518712123 (PMC12867755; doi:10.1073/pnas.2518712123)
Supplement: Supplementary file 5 — Dataset S04 (XLSX) [file pnas.2518712123.sd04.xlsx]

## Sheet: Sheet1
Dataset S4. Viability of unilocular sporangia (U) and released spores in each of the samples.
Sample	Replicate	N of isolated U	N of released U	N of spores	N of gametophytes (GA)	N of partheno-sporophytes (pSP)	Proportion of released spores	Proportion of spores that survive	Proportion of spores that become GAs	Proportion of spores that become pSP		Total spores counted
AGO; apt	rep1	15	10	1248	1228	20	0.666667	1	0.983974	0.0160256		3685
	rep2	8	6	910	909	1	0.75	1	0.998901	0.0010989
	rep3	8	8	1092	1084	8	1	1	0.992674	0.00732601
	rep4	5	5	297	297	0	1	1	1	0
	rep5	5	3	138	138	0	0.6	1	1	0
ago-1; apt	rep1	20	9	109	2	107	0.45	1	0.0183486	0.981651		126
	rep2	10	3	4	0	4	0.3	1	0	1
	rep3	23	6	0	0	0	0.26087	0	0	0
	rep4	8	0	0	0	0	0	0	0	0
	rep5	7	0	0	0	0	0	0	0	0
	rep6	49	2	1	0	1	0.0408163	1	0	1
	rep7	57	3	12	1	4	0.0526316	0.416667	0.0833333	0.333333
ago-2; apt	rep1	12	3	25	19	6	0.25	1	0.76	0.24		320
	rep2	10	5	0	0	0	0.5	0	0	0
	rep3	40	0	0	0	0	0	0	0	0
	rep4	28	0	0	0	0	0	0	0	0
	rep5	15	0	0	0	0	0	0	0	0
	rep6	6	0	0	0	0	0	0	0	0
	rep7	18	1	124	2	0	0.0555556	0.016129	0.016129	0
	rep8	43	2	9	5	4	0.0465116	1	0.555556	0.444444
	rep9	57	9	162	11	4	0.157895	0.0925926	0.0679012	0.0246914
ago-3; apt	rep1	15	11	1411	1200	211	0.733333	1	0.850461	0.149539		3017
	rep2	8	4	627	624	3	0.5	1	0.995215	0.00478469
	rep3	8	7	839	827	12	0.875	1	0.985697	0.0143027
	rep4	5	3	140	140	0	0.6	1	1	0
