# Supplementary material for: Germline fate determination by a single ARGONAUTE protein in Ectocarpus
Source: Proc Natl Acad Sci U S A. 2026 Jan 28;123(5):e2518712123. doi: 10.1073/pnas.2518712123 (PMC12867755; doi:10.1073/pnas.2518712123)
Supplement: Supplementary file 6 — Dataset S05 (XLSX) [file pnas.2518712123.sd05.xlsx]

## Sheet: Sheet1
Dataset S5. Genotyping of gametophytes produced from a AGO/ago-1; APT/apt diploid sporophyte
Individual	APT genotype	AGO genotype
Z10-U14_1	APT
Z10-U16_1	APT
Z10-U18_2	APT	AGO
Z10-U19_2		ago-1
Z10-U20_2		AGO
Z10-U23_1		ago-1
Z10-U24_2		ago-1
Z10-U25_1		AGO
Z10-U25_2		ago-1
Z10-U28_1		AGO
Z10-U3_2		ago-1
Z10-U31_1	apt	ago-1
Z10-U31_2	apt	AGO
Z10-U32_1		ago-1
Z10-U34_1	apt	ago-1
Z10-U34_2	APT	AGO
Z10-U35_1	apt	ago-1
Z10-U38_2		AGO
Z10-U39_1	apt
Z10-U4_1		AGO
Z10-U41_2		AGO
Z10-U43_1		ago-1
Z10-U46_1		ago-1
Z10-U49_2		ago-1
Z10-U5_2	apt	AGO
Z10-U6_2	APT	ago-1
Z10-U7_1	apt	AGO
Z10-U9_2		AGO
Z12-U14_1	apt	AGO
Z12-U16_1		ago-1
Z12-U16_2	apt	ago-1
Z12-U17_2	APT	ago-1
Z12-U18_1	APT	ago-1
Z12-U21_2		AGO
Z12-U24_1		AGO
Z12-U6_2	APT	AGO
Z12-U7_1		ago-1
Z12-U9_1		AGO
Z18-U18_1	APT
Z18-U21_2	apt
Z18-U26_1	APT
Z18-U26_2		ago-1
Z18-U28_2		ago-1
Z18-U38_2		ago-1
Total	APT - 10	AGO - 17
	apt - 10	ago-1- 21
