# Supplementary material for: Germline fate determination by a single ARGONAUTE protein in Ectocarpus
Source: Proc Natl Acad Sci U S A. 2026 Jan 28;123(5):e2518712123. doi: 10.1073/pnas.2518712123 (PMC12867755; doi:10.1073/pnas.2518712123)
Supplement: Supplementary file 7 — Dataset S06 (XLSX) [file pnas.2518712123.sd06.xlsx]

## Sheet: Sheet1
Dataset S6. List of DEGs called from bulk RNAseq samples of ago mutants and their respective controls
ago-1; apt vs. ago-3; apt	up=	9	down=	7
gene_ID	baseMean	log2FoldChange	lfcSE	stat	pvalue	padj	annotation	GO
Ec-25_002850	604.289	7.8102	0.448692	17.4066	7.35e-68	5.44e-64	hypothetical protein	n/a;n/a;n/a
Ec-22_002570	34.2964	3.39625	0.511044	6.64572	3.02e-11	5.58e-08	conserved unknown protein	n/a;n/a;n/a
Ec-00_004270	807.115	2.6229	0.391528	6.69913	2.1e-11	4.43e-08	Hypothetical protein	n/a;n/a;n/a
Ec-11_001090	59.9178	2.08302	0.409278	5.08951	3.59e-07	0.00040862	hypothetical protein	n/a;n/a;n/a
Ec-17_001310	1938.68	2.00139	0.171622	11.6616	2e-31	9.88e-28	Alpha-L-fucosidase, family GH95	GO:0003824
Ec-03_003680	650.592	1.83708	0.226945	8.09481	5.74e-16	1.7e-12	conserved unknown protein	n/a;n/a;n/a
Ec-12_007970	827.22	1.63157	0.2686	6.07434	1.25e-09	1.67e-06	conserved unknown protein	n/a;n/a;n/a
Ec-07_000055	485.747	1.54708	0.310761	4.97836	6.41e-07	0.000593049	lncRNA	NA
Ec-15_004300	3518.74	1.01948	0.203861	5.00085	5.71e-07	0.000563069	hypothetical protein	n/a;n/a;n/a
Ec-06_009330	442.332	-1.5158	0.249159	-6.08365	1.17e-09	1.67e-06	Fibronectin type III	GO:0005515
Ec-05_005200	161.351	-2.04063	0.405173	-5.03645	4.74e-07	0.00050124	expressed unknown protein	n/a;n/a;n/a
Ec-16_003150	256.211	-2.26687	0.391661	-5.78783	7.13e-09	8.79e-06	Arf2A, ARF family GTPase	GO:0005622;GO:0007264;GO:0005525
Ec-28_003270	239.478	-2.55907	0.332648	-7.69305	1.44e-14	3.54e-11	expressed unknown protein	n/a;n/a;n/a
Ec-22_001535	328.48	-2.76687	0.311012	-8.89633	5.77e-19	2.14e-15	hypothetical protein	NA
Ec-22_003155	103.588	-2.86422	0.455147	-6.29295	3.11e-10	5.12e-07	WSC domain protein	NA
Ec-01_009010	2861.8	-3.94999	0.188107	-20.9986	6.75e-98	9.98e-94	Argonaute 1	GO:0003676
ago-1; apt vs. AGO; apt	up=	10	down=	19
gene_ID	baseMean	log2FoldChange	lfcSE	stat	pvalue	padj	annotation	GO
Ec-17_000200	24.0067	8.00823	1.27508	6.28058	3.37e-10	3.51e-07	Amine oxidase	GO:0016491;GO:0055114
Ec-25_002850	598.651	6.48447	0.405313	15.9987	1.3e-57	6.8e-54	hypothetical protein	n/a;n/a;n/a
Ec-22_002570	32.3434	4.38145	0.657676	6.66202	2.7e-11	3.25e-08	conserved unknown protein	n/a;n/a;n/a
Ec-00_004270	782.76	2.78028	0.311086	8.93732	3.99e-19	1.04e-15	Hypothetical protein	n/a;n/a;n/a
Ec-17_001310	1814.86	2.39636	0.19548	12.2589	1.51e-34	5.88e-31	Alpha-L-fucosidase, family GH95	GO:0003824
Ec-03_003680	598.542	2.33496	0.263245	8.86992	7.32e-19	1.63e-15	conserved unknown protein	n/a;n/a;n/a
Ec-09_002680	408.815	1.99227	0.295802	6.73517	1.64e-11	2.33e-08	Domain of unknown function DUF221	GO:0016020
Ec-12_007970	776.057	1.93337	0.323547	5.97555	2.29e-09	2.11e-06	conserved unknown protein	n/a;n/a;n/a
Ec-18_001930	468.851	1.57995	0.31403	5.03122	4.87e-07	0.000292911	expressed unknown protein	n/a;n/a;n/a
Ec-21_001490	1893.17	1.12596	0.235302	4.78519	1.71e-06	0.000920197	Notch and pectin lyase domain membrane protein	GO:0016020;GO:0003677;GO:0030154;GO:0005524;GO:0003918;GO:0005694;GO:0006265
Ec-16_003250	166.613	-1.64868	0.317454	-5.19344	2.06e-07	0.000146595	hypothetical protein	NA
Ec-16_002170	329.179	-1.67658	0.330924	-5.06636	4.05e-07	0.000263944	conserved unknown protein	n/a;n/a;n/a
Ec-28_000520	809.491	-1.76518	0.242805	-7.26994	3.6e-13	6.24e-10	Adenine phosphoribosyltransferase	GO:0009116;GO:0016740
Ec-26_001040	80.975	-2.35894	0.476506	-4.9505	7.4e-07	0.000428287	conserved secreted protein	GO:0016020;GO:0030154
Ec-02_004500	213.644	-2.50161	0.420475	-5.94948	2.69e-09	2.33e-06	Pectin lyase fold/virulence factor	NA
Ec-21_002670	104.711	-2.63586	0.48811	-5.40013	6.66e-08	4.95e-05	WSC domain cellulose-binding protein	n/a;n/a;n/a
Ec-28_003260	139.184	-2.63652	0.410682	-6.41986	1.36e-10	1.52e-07	expressed unknown protein	n/a;n/a;n/a
Ec-16_003160	139.634	-2.68383	0.400195	-6.7063	2e-11	2.6e-08	F-box domain	GO:0005515
Ec-27_002850	213.7	-2.77011	0.569523	-4.86391	1.15e-06	0.000642128	expressed unknown protein	n/a;n/a;n/a
Ec-12_002940	463.393	-2.91483	0.518811	-5.61829	1.93e-08	1.51e-05	P-loop containing nucleoside triphosphate hydrolase	GO:0005524
Ec-28_003270	368.58	-3.29122	0.346681	-9.4935	2.23e-21	6.98e-18	expressed unknown protein	n/a;n/a;n/a
Ec-16_003150	485.52	-3.35166	0.450219	-7.4445	9.73e-14	1.9e-10	Arf2A, ARF family GTPase	GO:0005622;GO:0007264;GO:0005525
Ec-22_003190	37.9327	-3.76564	0.634729	-5.93267	2.98e-09	2.45e-06	Hypothetical protein	n/a;n/a;n/a
Ec-11_004940	50.1921	-3.77292	0.556684	-6.77749	1.22e-11	1.91e-08	WD40 domain containing protein	GO:0005515
Ec-01_009010	2801.63	-3.94317	0.224966	-17.5279	8.78e-69	1.37e-64	Argonaute 1	GO:0003676
Ec-18_004330	40.2867	-4.4295	0.723845	-6.1194	9.39e-10	9.17e-07	hypothetical protein	n/a;n/a;n/a
Ec-11_006310	219.948	-5.47527	1.06122	-5.15941	2.48e-07	0.000168258	imm upregulated 6	NA
Ec-24_000700	927.17	-6.76502	0.419651	-16.1206	1.83e-58	1.43e-54	conserved unknown protein	n/a;n/a;n/a
Ec-19_003970	19.3846	-6.77385	1.34638	-5.03117	4.87e-07	0.000292911	conserved unknown protein	n/a;n/a;n/a
ago-3; apt vs. AGO; apt	up=	3	down=	9
gene_ID	baseMean	log2FoldChange	lfcSE	stat	pvalue	padj	annotation	GO
Ec-17_000200	27.3759	8.20721	1.29839	6.32109	2.6e-10	1.43e-06	Amine oxidase	GO:0016491;GO:0055114
Ec-22_001535	329.714	2.47675	0.44166	5.60783	2.05e-08	4.84e-05	hypothetical protein	NA
Ec-09_002680	331.3	1.60948	0.322606	4.98898	6.07e-07	0.000836666	Domain of unknown function DUF221	GO:0016020
Ec-28_002600	349.64	-2.03841	0.402955	-5.05866	4.22e-07	0.000634889	Major intrinsic protein	GO:0016020;GO:0006810;GO:0005215
Ec-16_002170	303.709	-2.22256	0.436926	-5.08681	3.64e-07	0.000602313	conserved unknown protein	n/a;n/a;n/a
Ec-04_000980	298.247	-2.95887	0.487273	-6.0723	1.26e-09	4.17e-06	expressed unknown protein	NA
Ec-11_004940	51.8161	-3.15405	0.506994	-6.22108	4.94e-10	2.04e-06	WD40 domain containing protein	GO:0005515
Ec-24_002750	60.8306	-3.92078	0.70787	-5.53884	3.04e-08	5.6e-05	Mannuronan C-5-epimerase	NA
Ec-12_002940	431.979	-4.084	0.514923	-7.93129	2.17e-15	1.79e-11	P-loop containing nucleoside triphosphate hydrolase	GO:0005524
Ec-12_000410	181.879	-4.87223	0.827472	-5.8881	3.91e-09	1.08e-05	Mannuronan C-5-epimerase	n/a;n/a;n/a
Ec-11_001720	100.489	-5.3841	0.966851	-5.5687	2.57e-08	5.31e-05	Hypothetical protein	n/a;n/a;n/a
Ec-24_000700	918.142	-8.04353	0.489034	-16.4478	8.7e-61	1.44e-56	conserved unknown protein	n/a;n/a;n/a
