# Supplementary material for: Germline fate determination by a single ARGONAUTE protein in Ectocarpus
Source: Proc Natl Acad Sci U S A. 2026 Jan 28;123(5):e2518712123. doi: 10.1073/pnas.2518712123 (PMC12867755; doi:10.1073/pnas.2518712123)
Supplement: Supplementary file 8 — Dataset S07 (XLSX) [file pnas.2518712123.sd07.xlsx]

## Sheet: Sheet1
Dataset S7. List of DEGs called from low-input RNAseq samples of ago mutants and their respective controls
ago-1; apt vs. ago-2; apt	up=	3	down=	1
gene_ID	baseMean	log2FoldChange	lfcSE	stat	pvalue	padj	annotation	GO
Ec-25_002850	467.419	3.80832	0.524802	7.25667	3.97e-13	2.85e-09	hypothetical protein	NA
Ec-21_000580	204.631	3.41807	0.650401	5.25533	1.48e-07	0.000706967	expressed unknown protein	NA
Ec-21_006530	555.358	2.97907	0.579219	5.14326	2.7e-07	0.000968922	imm upregulated 7	NA
Ec-08_002375	116.346	-6.86067	0.800124	-8.57451	9.95e-18	1.43e-13	lncRNA	NA
ago-3; apt vs. AGO; apt	up=	1	down=	24
gene_ID	baseMean	log2FoldChange	lfcSE	stat	pvalue	padj	annotation	GO
Ec-17_000200	160.018	2.90189	0.562905	5.15521	2.53e-07	0.000308063	Amine oxidase	GO:0016491;GO:0055114
Ec-26_002380	4075.55	-1.92722	0.361647	-5.32901	9.87e-08	0.000178678	SANT/Myb domain transcription factor	GO:0003677
Ec-00_001360	614.275	-1.97041	0.391196	-5.03689	4.73e-07	0.000501924	aureochrome 2	GO:0004871;GO:0007165
Ec-13_004410	2456.67	-1.97974	0.406535	-4.8698	1.12e-06	0.000812776	expressed unknown protein	n/a;n/a;n/a
Ec-26_002590	422.708	-2.01647	0.391637	-5.14883	2.62e-07	0.000308063	Radical SAM	GO:0003824;GO:0051536
Ec-14_003050	351.494	-2.06686	0.41663	-4.96089	7.02e-07	0.000595619	S-adenosyl-L-methionine-dependent methyltransferase	n/a;GO:0008152;GO:0008168
Ec-23_002410	2786.88	-2.0841	0.429957	-4.84721	1.25e-06	0.000831154	glcerophosphoryl diester phosphodiesterase	GO:0008889;GO:0006071;GO:0008081;GO:0006629
Ec-01_001930	2854.83	-2.13522	0.429547	-4.97086	6.67e-07	0.000595619	hypothetical protein	n/a;n/a;n/a
Ec-15_000290	754.919	-2.15146	0.440775	-4.88108	1.06e-06	0.000806024	expressed unknown protein	n/a;n/a;n/a
Ec-16_002030	448.661	-2.20521	0.455726	-4.83891	1.31e-06	0.000831154	Heat shock protein 40 like protein	GO:0031072;GO:0005515
Ec-27_004430	619.858	-2.22271	0.415267	-5.35248	8.68e-08	0.000178678	conserved unknown protein	n/a;n/a;n/a
Ec-04_002930	858.881	-2.40419	0.461942	-5.20453	1.94e-07	0.000297158	Protein kinase	GO:0006468;GO:0004674;GO:0004672
Ec-20_000250	1200.08	-2.42062	0.388077	-6.23747	4.45e-10	1.13e-06	C2 domain	GO:0005515
Ec-06_001220	266.998	-2.55829	0.496738	-5.15018	2.6e-07	0.000308063	P-loop containing nucleoside triphosphate hydrolase	GO:0005524;GO:0005694;GO:0006259
Ec-12_007055	238.839	-2.66015	0.52895	-5.02911	4.93e-07	0.000501924	lncRNA	NA
Ec-26_003270	200.293	-2.78077	0.574478	-4.84052	1.3e-06	0.000831154	Membrane-localised ankyrin repeat and cupin-like domain protein	GO:0005515
Ec-25_002310	51.0413	-3.03478	0.611203	-4.96526	6.86e-07	0.000595619	Cyclophilin	GO:0000166
Ec-00_006390	1442.69	-3.13058	0.651959	-4.80181	1.57e-06	0.000960978	hypothetical protein	n/a;n/a;n/a
Ec-28_000020	124.087	-3.3442	0.677441	-4.93651	7.95e-07	0.000639559	DEP domain	GO:0035556
Ec-21_002280	337.03	-3.5347	0.462521	-7.64226	2.13e-14	1.63e-10	PC-Esterase	NA
Ec-19_003340	35.6237	-4.18626	0.787272	-5.31742	1.05e-07	0.000178678	Hypothetical protein	n/a;n/a;n/a
Ec-06_004930	180.941	-4.53346	0.655017	-6.92114	4.48e-12	1.71e-08	hypothetical protein	n/a;n/a;n/a
Ec-06_002080	389.832	-4.6366	0.638976	-7.2563	3.98e-13	2.03e-09	Flavin monooxygenase FMO	GO:0050660;GO:0055114;GO:0050661;GO:0004499
Ec-24_000700	549.872	-7.33232	0.750447	-9.7706	1.51e-22	2.3e-18	conserved unknown protein	n/a;n/a;n/a
Ec-21_002210	161.051	-8.99963	1.32472	-6.79363	1.09e-11	3.34e-08	Ankyrin repeat-containing domain	n/a;n/a;n/a
ago-1; apt vs. ago-3; apt	up=	55	down=	17
gene_ID	baseMean	log2FoldChange	lfcSE	stat	pvalue	padj	annotation	GO
Ec-21_002210	179.698	9.09625	1.33465	6.81546	9.4e-12	2.1e-08	Ankyrin repeat-containing domain	n/a;n/a;n/a
Ec-08_003990	56.3414	5.31524	1.01581	5.23253	1.67e-07	6.38e-05	PC-Esterase	n/a;n/a;n/a
Ec-21_002220	59.1309	4.9432	0.931811	5.30494	1.13e-07	5.02e-05	Ankyrin repeat-containing domain	n/a;n/a;n/a
Ec-14_002365	40.8946	4.83685	0.850834	5.68483	1.31e-08	1.28e-05	lncRNA	NA
Ec-18_004590	30.9992	4.7585	0.847924	5.61194	2e-08	1.65e-05	hypothetical protein	n/a;n/a;n/a
Ec-25_002850	466.847	4.72388	0.420471	11.2347	2.75e-29	4.31e-25	hypothetical protein	n/a;n/a;n/a
Ec-06_004930	203.688	4.6594	0.640016	7.28014	3.33e-13	1.04e-09	hypothetical protein	n/a;n/a;n/a
Ec-08_005540	154.769	4.3936	0.790927	5.555	2.78e-08	1.98e-05	Hypothetical protein	n/a;n/a;n/a
Ec-12_008510	305.909	4.33242	0.800904	5.40942	6.32e-08	3.56e-05	Hypothetical protein	n/a;n/a;n/a
Ec-02_002660	254.55	4.32425	0.879858	4.91471	8.89e-07	0.000262357	expressed unknown protein	n/a;n/a;n/a
Ec-12_008730	255.898	4.1574	0.833798	4.9861	6.16e-07	0.000192707	hypothetical protein	n/a;n/a;n/a
Ec-28_000020	212.682	4.12213	0.806791	5.10929	3.23e-07	0.0001076	DEP domain	GO:0035556
Ec-15_003760	50.6334	3.93234	0.738747	5.32298	1.02e-07	5.02e-05	hypothetical protein	n/a;n/a;n/a
Ec-04_001050	1075.19	3.91477	0.587363	6.665	2.65e-11	5.17e-08	Protein kinase-like domain	GO:0016772
Ec-22_002210	36.7704	3.85996	0.645678	5.97815	2.26e-09	2.94e-06	von Willebrand factor, type A	n/a;n/a;n/a
Ec-11_001520	104.701	3.77854	0.777127	4.86219	1.16e-06	0.000302596	hypothetical protein	n/a;n/a;n/a
Ec-15_000930	240.992	3.76631	0.773859	4.86691	1.13e-06	0.000302596	Sept1, septin GTPase	GO:0005525;GO:0007049
Ec-26_003840	90.1931	3.72799	0.77672	4.79966	1.59e-06	0.00038239	hypothetical protein	GO:0003676
Ec-06_007730	280.739	3.5862	0.63451	5.65192	1.59e-08	1.38e-05	Hypothetical protein	n/a;n/a;n/a
Ec-24_003770	225.087	3.49474	0.57612	6.066	1.31e-09	2.05e-06	conserved unknown protein	n/a;n/a;n/a
Ec-05_001700	53.8248	3.44001	0.711809	4.83277	1.35e-06	0.000342512	Domain of unknown function DUF305	n/a;n/a;n/a
Ec-25_002310	64.7209	3.34195	0.661275	5.0538	4.33e-07	0.000138235	Cyclophilin	GO:0000166
Ec-08_000680	72.1669	3.28674	0.649654	5.05921	4.21e-07	0.000137167	expressed unknown protein	GO:0006508;GO:0008236;GO:0016020;GO:0016021
Ec-04_000170	77.6514	3.25918	0.595994	5.46848	4.54e-08	2.84e-05	hypothetical protein	n/a;n/a;n/a
Ec-03_004150	80.0414	3.24665	0.573154	5.66454	1.47e-08	1.36e-05	expressed unknown protein	n/a;n/a;n/a
Ec-05_000730	93.9236	3.15041	0.591151	5.32928	9.86e-08	5.02e-05	PC-Esterase	n/a;n/a;n/a
Ec-15_004850	341.751	3.12622	0.490587	6.37241	1.86e-10	3.23e-07	LRR-GTPase of the ROCO family, putative pseudogene	GO:0005524;GO:0005525;GO:0005622;GO:0006355;GO:0007264;GO:0008134
Ec-02_003710	83.6259	3.04256	0.571898	5.32012	1.04e-07	5.02e-05	Membrane-localised PHD-type zinc finger protein	GO:0005515;GO:0008270
Ec-16_004560	264.15	3.02231	0.619157	4.88134	1.05e-06	0.0002901	hypothetical protein	n/a;n/a;n/a
Ec-18_002370	78.2441	3.00491	0.585496	5.13224	2.86e-07	9.73e-05	Hypothetical protein	n/a;n/a;n/a
Ec-13_000380	58.1409	2.75976	0.520687	5.30023	1.16e-07	5.02e-05	Hypothetical protein	n/a;n/a;n/a
Ec-28_000030	1167.44	2.72277	0.487853	5.58114	2.39e-08	1.87e-05	Peptide methionine sulphoxide reductase MrsB	GO:0033743;GO:0055114
Ec-17_001870	413.022	2.67983	0.515425	5.19926	2e-07	7.11e-05	Quinonprotein alcohol dehydrogenase-like domain	n/a;n/a;n/a
Ec-03_002250	1951.56	2.60015	0.445565	5.83562	5.36e-09	5.99e-06	Mitochondrial substrate/solute carrier	GO:0005488;GO:0006810;GO:0016020
Ec-08_005500	593.501	2.56474	0.516088	4.96958	6.71e-07	0.000205759	hypothetical protein	GO:0003700;GO:0005634;GO:0006355;GO:0043565;GO:0046983
Ec-07_003200	348.283	2.52804	0.535511	4.7208	2.35e-06	0.000548352	Hypothetical protein	n/a;n/a;n/a
Ec-00_001330	329.586	2.52136	0.42149	5.98202	2.2e-09	2.94e-06	Hypothetical protein	n/a;n/a;n/a
Ec-12_003830	574.779	2.4776	0.450043	5.50525	3.69e-08	2.4e-05	expressed unknown protein	n/a;n/a;n/a
Ec-00_004270	4012.81	2.46281	0.503867	4.88781	1.02e-06	0.000289923	Hypothetical protein	n/a;n/a;n/a
Ec-10_003690	8098	2.45004	0.466191	5.25543	1.48e-07	5.92e-05	Serine/threonine/dual specificity protein kinase, catalytic domain	GO:0004672;GO:0005524;GO:0006468
Ec-05_006820	2563.58	2.44671	0.45206	5.41236	6.22e-08	3.56e-05	expressed unknown protein	n/a;n/a;n/a
Ec-21_002390	256.042	2.32387	0.402913	5.76768	8.04e-09	8.38e-06	hypothetical protein	GO:0003676;GO:0008270
Ec-19_002880	191.1	2.32174	0.442464	5.24729	1.54e-07	6.03e-05	Mitochondrial substrate/solute carrier	GO:0005488;GO:0006810;GO:0016020
Ec-14_004360	264.869	2.28054	0.4115	5.54201	2.99e-08	2.03e-05	P-loop containing nucleoside triphosphate hydrolase	n/a;GO:0005524;GO:0006000;GO:0003873
Ec-18_001470	313.823	2.24491	0.430359	5.21635	1.82e-07	6.79e-05	Leucine rich repeat 4 pseudogene	NA
Ec-04_006200	2610.13	2.21327	0.458131	4.83109	1.36e-06	0.000342512	EF-hand domain pair	n/a;n/a;n/a
Ec-11_003390	235.13	2.07768	0.438491	4.73825	2.16e-06	0.000510813	RGS domain	GO:0038032
Ec-22_001970	575.047	2.03369	0.386416	5.26297	1.42e-07	5.83e-05	expressed unknown protein	n/a;n/a;n/a
Ec-18_001320	568.754	2.00351	0.430067	4.6586	3.18e-06	0.000732194	Protein of unknown function DUF901	n/a;n/a;n/a
Ec-20_004730	586.454	1.97228	0.371498	5.30899	1.1e-07	5.02e-05	Possible CAMK/ Leucine rich repeat protein	GO:0005515
Ec-00_009460	575.887	1.93311	0.402424	4.80366	1.56e-06	0.0003807	hypothetical protein	n/a;n/a;n/a
Ec-11_002370	2022.61	1.78966	0.362689	4.93443	8.04e-07	0.00024176	FeS cluster biogenesis	GO:0051536;GO:0016226;GO:0005198
Ec-06_001160	766.846	1.77923	0.386348	4.60524	4.12e-06	0.000907475	ENTH domain protein	n/a;n/a;n/a
Ec-26_006330	2495.39	1.75281	0.359134	4.88066	1.06e-06	0.0002901	Proteasome component (PCI) domain	GO:0005515
Ec-28_001220	2103.13	1.69635	0.348838	4.86285	1.16e-06	0.000302596	hypothetical protein	n/a;n/a;n/a
Ec-04_004880	590.489	-1.61769	0.347532	-4.65478	3.24e-06	0.00073508	hypothetical protein	n/a;n/a;n/a
Ec-00_002280	985.569	-1.91887	0.390918	-4.90862	9.17e-07	0.000265625	hypothetical protein	n/a;n/a;n/a
Ec-06_007360	1539.86	-2.123	0.460882	-4.60638	4.1e-06	0.000907475	Major Facilitator Superfamily (MFS) protein domains	NA
Ec-00_001620	578.181	-2.31726	0.504399	-4.59411	4.35e-06	0.000943981	Bestrophin/UPF0187	n/a;n/a;n/a
Ec-10_000210	424.597	-2.49184	0.469359	-5.30904	1.1e-07	5.02e-05	Carbohydrate-binding WSC	n/a;n/a;n/a
Ec-19_001300	805.303	-3.21401	0.668489	-4.80787	1.53e-06	0.000378672	expressed unknown protein	n/a;n/a;n/a
Ec-28_002060	9903.47	-3.25921	0.616185	-5.28933	1.23e-07	5.19e-05	Carbohydrate-binding WSC	n/a;n/a;n/a
Ec-06_000030	762.386	-3.27863	0.606229	-5.40823	6.37e-08	3.56e-05	similar to TAK1 (TGF-beta-activated kinase)	GO:0004672;GO:0005524;GO:0006468
Ec-01_009010	8274.48	-3.29994	0.455514	-7.24443	4.34e-13	1.13e-09	Argonaute 1	GO:0003676
Ec-06_007290	4500.65	-3.68463	0.502724	-7.32933	2.31e-13	9.04e-10	Major facilitator superfamily	GO:0016021;GO:0055085
Ec-03_004570	125.35	-3.79224	0.710874	-5.33461	9.57e-08	5.02e-05	Notch domain	GO:0016020;GO:0030154
Ec-07_000670	1582.23	-4.0375	0.783126	-5.15562	2.53e-07	8.79e-05	Glycosyltransferase, family GT47	GO:0016020
Ec-17_002750	176.566	-4.05869	0.730665	-5.55478	2.78e-08	1.98e-05	Carbohydrate-binding WSC	NA
Ec-08_006470	5134.2	-4.43293	0.555953	-7.97356	1.54e-15	8.04e-12	Hypothetical protein	n/a;n/a;n/a
Ec-12_000360	5578.49	-4.86453	0.818019	-5.94671	2.74e-09	3.29e-06	Mannuronan C-5-epimerase	NA
Ec-19_004030	1198.18	-5.15974	0.989962	-5.21206	1.87e-07	6.79e-05	conserved unknown protein	n/a;n/a;n/a
Ec-08_006430	2210.32	-5.88792	0.55538	-10.6016	2.93e-26	2.29e-22	expressed unknown protein	n/a;n/a;n/a
ago-2; apt vs. ago-3; apt	up=	16	down=	25
gene_ID	baseMean	log2FoldChange	lfcSE	stat	pvalue	padj	annotation	GO
Ec-21_002210	58.4755	7.46139	1.3748	5.42724	5.72e-08	4.26e-05	Ankyrin repeat-containing domain	n/a;n/a;n/a
Ec-13_000015	173.951	6.11822	0.661356	9.25103	2.22e-20	3.55e-16	lncRNA	NA
Ec-08_002375	121.458	6.00833	0.705389	8.51776	1.63e-17	8.65e-14	lncRNA	NA
Ec-08_003990	63.0243	5.47099	0.866155	6.31642	2.68e-10	4.75e-07	PC-Esterase	n/a;n/a;n/a
Ec-02_006380	682.006	4.98028	0.918429	5.4226	5.87e-08	4.26e-05	Heat shock protein 70	NA
Ec-25_001690	142.179	4.52194	0.930771	4.85827	1.18e-06	0.00051072	hypothetical protein	n/a;n/a;n/a
Ec-04_001050	1413.32	4.33018	0.795128	5.44589	5.15e-08	4.11e-05	Protein kinase-like domain	GO:0016772
Ec-01_003950	64.8597	4.30953	0.788895	5.46274	4.69e-08	3.94e-05	Hypothetical protein	n/a;n/a;n/a
Ec-18_001670	100.143	4.29793	0.86452	4.97146	6.65e-07	0.000294558	Ragulator complex protein LAMTOR3	GO:0032006
Ec-02_003710	136.315	3.81091	0.626629	6.08161	1.19e-09	1.9e-06	Membrane-localised PHD-type zinc finger protein	GO:0005515;GO:0008270
Ec-11_001520	89.4157	3.52791	0.652609	5.40586	6.45e-08	4.48e-05	hypothetical protein	n/a;n/a;n/a
Ec-17_004400	38.1679	3.36161	0.652105	5.15502	2.54e-07	0.000144539	Solute:Sodium symporter family	NA
Ec-21_000070	140.804	3.15223	0.65571	4.80735	1.53e-06	0.000610161	Hypothetical protein	n/a;n/a;n/a
Ec-01_005450	103.127	3.11267	0.623803	4.98984	6.04e-07	0.000275528	EF-hand domain pair	GO:0005509
Ec-00_004270	5146.24	2.87688	0.521468	5.51689	3.45e-08	3.06e-05	Hypothetical protein	n/a;n/a;n/a
Ec-00_009460	727.079	2.34297	0.487244	4.80862	1.52e-06	0.000610161	hypothetical protein	n/a;n/a;n/a
Ec-27_004780	329.761	-2.54518	0.53564	-4.75166	2.02e-06	0.000785274	HotDog domain	n/a;n/a;n/a
Ec-00_009510	121.961	-2.54737	0.493224	-5.16474	2.41e-07	0.000142308	expressed unknown protein	n/a;n/a;n/a
Ec-06_009490	567.9	-2.66754	0.527075	-5.06103	4.17e-07	0.000221815	DNA primase, small subunit, eukaryotic/archaeal	GO:0006269;GO:0003896
Ec-12_005560	165.912	-2.74378	0.549728	-4.99116	6e-07	0.000275528	branched chain amino acid aminotransferase	GO:0004084;GO:0009081
Ec-10_000210	414.351	-2.7642	0.552386	-5.00412	5.61e-07	0.000271373	Carbohydrate-binding WSC	n/a;n/a;n/a
Ec-01_009010	8422.9	-3.07062	0.539305	-5.69367	1.24e-08	1.32e-05	Argonaute 1	GO:0003676
Ec-17_002750	181.162	-3.51684	0.699294	-5.02913	4.93e-07	0.000253629	Carbohydrate-binding WSC	NA
Ec-06_000030	749.461	-3.58622	0.592088	-6.0569	1.39e-09	2.01e-06	similar to TAK1 (TGF-beta-activated kinase)	GO:0004672;GO:0005524;GO:0006468
Ec-19_001300	779.368	-3.80436	0.706587	-5.38413	7.28e-08	4.84e-05	expressed unknown protein	n/a;n/a;n/a
Ec-03_004570	124.813	-3.89404	0.690814	-5.63689	1.73e-08	1.63e-05	Notch domain	GO:0016020;GO:0030154
Ec-06_007290	4434.07	-4.05338	0.625434	-6.48091	9.12e-11	1.82e-07	Major facilitator superfamily	GO:0016021;GO:0055085
Ec-19_004010	3633.88	-4.23963	0.833496	-5.08657	3.65e-07	0.000200627	putative respiratory burst oxidase homolog protein	GO:0016491;GO:0055114
Ec-08_006470	5161.7	-4.29197	0.565448	-7.5904	3.19e-14	1.02e-10	Hypothetical protein	n/a;n/a;n/a
Ec-07_000670	1562.42	-4.4242	0.763569	-5.79411	6.87e-09	7.83e-06	Glycosyltransferase, family GT47	GO:0016020
Ec-08_006430	2277.21	-4.43654	0.92017	-4.82144	1.43e-06	0.000598546	expressed unknown protein	n/a;n/a;n/a
Ec-22_001800	469.1	-4.4973	0.859071	-5.23508	1.65e-07	0.000105267	Epidermal growth factor-like domain	GO:0005515
Ec-01_010130	84.8191	-4.62459	0.922255	-5.01444	5.32e-07	0.000265246	Hypothetical protein	n/a;n/a;n/a
Ec-12_002200	5834.56	-4.90673	0.940054	-5.21963	1.79e-07	0.000110038	Galactose-binding domain	n/a;n/a;n/a
Ec-00_006400	1338.45	-5.1382	0.863028	-5.95369	2.62e-09	3.49e-06	Hypothetical protein	n/a;n/a;n/a
Ec-13_002310	249.021	-5.15786	0.784323	-6.5762	4.83e-11	1.1e-07	FirrV-1-B30 precursor	n/a;n/a;n/a
Ec-19_003970	14634.9	-5.89414	1.00024	-5.89271	3.8e-09	4.66e-06	conserved unknown protein	n/a;n/a;n/a
Ec-12_000360	5481.34	-6.0263	0.788001	-7.64757	2.05e-14	8.17e-11	Mannuronan C-5-epimerase	NA
Ec-12_002330	138.379	-6.09505	1.07382	-5.67607	1.38e-08	1.37e-05	Replication fork protection component Swi3	GO:0005634;GO:0006974;GO:0007049;GO:0048478
Ec-19_004020	8639.84	-6.39495	0.958304	-6.6732	2.5e-11	6.66e-08	conserved unknown protein	n/a;n/a;n/a
Ec-19_004030	1175.73	-6.86419	0.794067	-8.64435	5.41e-18	4.32e-14	conserved unknown protein	n/a;n/a;n/a
ago-2; apt vs. AGO; apt	up=	23	down=	162
gene_ID	baseMean	log2FoldChange	lfcSE	stat	pvalue	padj	annotation	GO
Ec-08_002375	110.015	8.29661	1.15676	7.1723	7.37e-13	3.32e-10	lncRNA	NA
Ec-25_002180	38.327	5.41401	1.04867	5.16276	2.43e-07	3.8e-05	EsV-1-213 integrase	GO:0015074;GO:0005840;GO:0003677;GO:0006412;GO:0005622;GO:0003735;GO:0006310
Ec-12_000410	460.527	5.1548	0.979302	5.26375	1.41e-07	2.48e-05	Mannuronan C-5-epimerase	n/a;n/a;n/a
Ec-08_006260	138.947	4.6956	0.836747	5.61174	2e-08	4.2e-06	hypothetical protein	n/a;n/a;n/a
Ec-13_003060	334.013	4.61262	0.699572	6.59348	4.3e-11	1.57e-08	Glucose/Sorbosone dehydrogenase and WSC domain protein	GO:0016901;GO:0005975;GO:0048038;GO:0003824
Ec-00_008070	155.601	4.5456	0.778577	5.83834	5.27e-09	1.19e-06	von Willebrand factor, type A	n/a;n/a;n/a
Ec-11_001380	145.655	4.09592	0.810986	5.05055	4.41e-07	6.48e-05	hypothetical protein	n/a;n/a;n/a
Ec-22_000150	29.4551	3.84263	0.814494	4.71782	2.38e-06	0.000276386	hypothetical protein	n/a;n/a;n/a
Ec-05_002110	252.319	3.83062	0.826304	4.63585	3.55e-06	0.000372475	Ankyrin repeat-containing domain	n/a;GO:0005515
Ec-21_003920	51.7272	3.46937	0.764878	4.53584	5.74e-06	0.000555733	hypothetical protein	n/a;n/a;n/a
Ec-21_002460	84.4366	3.44022	0.775233	4.43765	9.09e-06	0.000795325	Heat shock protein 70 - putative	NA
Ec-21_000070	127.314	3.33844	0.559038	5.97176	2.35e-09	5.7e-07	Hypothetical protein	n/a;n/a;n/a
Ec-15_003140	112.396	3.31592	0.691248	4.797	1.61e-06	0.000198779	vanadium-dependent haloperoxidase-like	GO:0016020;GO:0003824
Ec-13_001205	133.84	3.24209	0.715776	4.52948	5.91e-06	0.000569126	lncRNA	NA
Ec-06_003120	65.3518	3.22251	0.695103	4.63602	3.55e-06	0.000372475	EF-hand domain pair	GO:0005509
Ec-26_001040	44.4416	3.20484	0.710654	4.50971	6.49e-06	0.000602119	conserved secreted protein	GO:0016020;GO:0030154
Ec-04_000980	370.17	3.14921	0.609513	5.16676	2.38e-07	3.76e-05	expressed unknown protein	NA
Ec-00_009710	1141.36	3.04206	0.674443	4.51047	6.47e-06	0.000602119	Carbohydrate-binding WSC	n/a;n/a;n/a
Ec-20_004005	1085.13	2.98222	0.647312	4.60708	4.08e-06	0.000419433	hypothetical protein	NA
Ec-13_002030	653.201	2.86102	0.532276	5.37507	7.66e-08	1.48e-05	Conserved hypothetical protein	NA
Ec-00_004270	4745.17	2.77349	0.481126	5.76458	8.19e-09	1.79e-06	Hypothetical protein	n/a;n/a;n/a
Ec-17_000200	128.843	2.59561	0.55962	4.63816	3.52e-06	0.000372475	Amine oxidase	GO:0016491;GO:0055114
Ec-03_001015	389.671	2.41861	0.545358	4.4349	9.21e-06	0.000796464	lncRNA	NA
Ec-12_004830	1771.22	-2.13934	0.487107	-4.39192	1.12e-05	0.000929432	conserved unknown protein	n/a;n/a;n/a
Ec-02_003080	6977.42	-2.14705	0.482577	-4.44914	8.62e-06	0.000762665	Hypothetical protein	n/a;n/a;n/a
Ec-11_002620	230.853	-2.18078	0.465254	-4.6873	2.77e-06	0.000304803	Single-stranded nucleic acid binding R3H	GO:0003676
Ec-09_000200	219.62	-2.19219	0.481133	-4.55631	5.21e-06	0.00051401	Trypsin domain protein	n/a;n/a;n/a
Ec-06_000020	291.822	-2.24906	0.480042	-4.68514	2.8e-06	0.00030583	NB-ARC and TPR repeat-containig protein	GO:0005515
Ec-04_005180	1079.14	-2.25572	0.469217	-4.80741	1.53e-06	0.000190242	hypothetical protein	n/a;n/a;n/a
Ec-24_002020	1448.03	-2.29611	0.518843	-4.42544	9.62e-06	0.000822881	hypothetical protein	GO:0000287;GO:0004427;GO:0005737;GO:0006796
Ec-14_000160	1059.15	-2.29704	0.476547	-4.82017	1.43e-06	0.000181421	Pseudouridine synthase, catalytic domain	GO:0003723;GO:0001522;GO:0016866;GO:0009451;GO:0009982
Ec-19_002220	399.129	-2.3214	0.491225	-4.72574	2.29e-06	0.000267852	AAA+ ATPase domain	GO:0005524
Ec-11_003570	1400.27	-2.36851	0.492375	-4.81038	1.51e-06	0.00018897	Molybdenum cofactor biosynthesis, MoeB	GO:0003824;GO:0005488;GO:0008152
Ec-16_002060	644.309	-2.38821	0.478726	-4.98868	6.08e-07	8.69e-05	FAD-binding, type 2, subdomain 1	GO:0008762;GO:0050660;GO:0003824;GO:0055114;GO:0016491
Ec-05_006800	135.659	-2.38937	0.533832	-4.47589	7.61e-06	0.000685024	CRAL-TRIO domain	GO:0007165;GO:0005622
Ec-14_003050	326.725	-2.41285	0.522344	-4.61928	3.85e-06	0.00039819	S-adenosyl-L-methionine-dependent methyltransferase	n/a;GO:0008152;GO:0008168
Ec-09_002770	636.178	-2.4511	0.486033	-5.04307	4.58e-07	6.68e-05	EsV-1-7 domain protein	NA
Ec-16_003380	730.238	-2.50289	0.568647	-4.40149	1.08e-05	0.000899104	Hypothetical protein	n/a;n/a;n/a
Ec-19_001960	1180.68	-2.50443	0.453741	-5.51952	3.4e-08	6.67e-06	hypothetical protein	n/a;n/a;n/a
Ec-14_001370	767.887	-2.51503	0.534454	-4.70578	2.53e-06	0.000282875	Ferredoxin-dependent bilin reductase	GO:0010024;GO:0055114;GO:0050897;GO:0016636
Ec-18_001540	565.544	-2.54638	0.548715	-4.64062	3.47e-06	0.000371755	Protein kinase-like domain	GO:0016772
Ec-09_003820	17235.2	-2.57568	0.53191	-4.84233	1.28e-06	0.000167857	Ammonium/urea transporter	GO:0006810;GO:0008519;GO:0016020;n/a
Ec-21_005220	857.165	-2.58654	0.571874	-4.52292	6.1e-06	0.000579764	von Hippel-Lindau disease tumour suppressor, beta domain	GO:0005506;GO:0016705;GO:0016706;GO:0019538;GO:0031418;GO:0055114
Ec-00_009510	114.074	-2.58711	0.550064	-4.70328	2.56e-06	0.000283913	expressed unknown protein	n/a;n/a;n/a
Ec-04_004880	1057.4	-2.58846	0.506397	-5.11153	3.2e-07	4.79e-05	hypothetical protein	n/a;n/a;n/a
Ec-06_001990	3475.2	-2.59425	0.491346	-5.27988	1.29e-07	2.3e-05	Major facilitator superfamily domain	n/a;n/a;n/a
Ec-22_000920	1671.11	-2.60596	0.495303	-5.26135	1.43e-07	2.49e-05	Sulfotransferase	GO:0008146;GO:0016021
Ec-21_003610	68.0542	-2.61848	0.589692	-4.44042	8.98e-06	0.000789695	Glutamate ammonia ligase	GO:0004356;GO:0006542;GO:0006807
Ec-19_001490	116.943	-2.62116	0.541618	-4.83949	1.3e-06	0.000168825	Zinc finger, C3HC4 RING-type	GO:0046872
Ec-25_002360	217.116	-2.62774	0.59274	-4.43321	9.28e-06	0.000798232	Hypothetical protein	n/a;n/a;n/a
Ec-17_004210	608.569	-2.66189	0.548287	-4.85492	1.2e-06	0.000160276	Calcium-dependent protein kinase 2	GO:0005524;GO:0004672;GO:0006468
Ec-15_003260	249.769	-2.67666	0.591438	-4.52569	6.02e-06	0.000575811	conserved unknown protein	n/a;n/a;n/a
Ec-08_003600	635.563	-2.69379	0.513803	-5.24284	1.58e-07	2.69e-05	Ubiquitin-conjugating enzyme E2	GO:0019787;GO:0043687;GO:0051246
Ec-27_001085	1718.94	-2.70879	0.570556	-4.74763	2.06e-06	0.000244172	lncRNA	NA
Ec-19_001830	2051.71	-2.71298	0.570753	-4.75334	2e-06	0.000239228	Alpha/beta hydrolase fold-1	GO:0008270
Ec-05_002820	727.056	-2.72846	0.562958	-4.84666	1.26e-06	0.000165652	expressed unknown protein	n/a;n/a;n/a
Ec-06_002000	720.654	-2.74941	0.49077	-5.60224	2.12e-08	4.26e-06	Major facilitator superfamily domain	n/a;n/a;n/a
Ec-06_007950	495.184	-2.75154	0.515946	-5.33299	9.66e-08	1.85e-05	von Willebrand factor, type A	n/a;n/a;n/a
Ec-21_006530	467.88	-2.77488	0.631717	-4.39259	1.12e-05	0.000929432	imm upregulated 7	NA
Ec-24_003630	315.711	-2.78364	0.608895	-4.57163	4.84e-06	0.000484075	Rad1/Rec1/Rad17	GO:0005634;GO:0006281
Ec-10_004140	196.468	-2.79275	0.526641	-5.30294	1.14e-07	2.1e-05	Small Conductance Mechanosensitive Ion channel	GO:0016020;GO:0055085;n/a
Ec-01_005870	6210.52	-2.80054	0.633951	-4.41759	9.98e-06	0.000848589	expressed unknown protein	n/a;n/a;n/a
Ec-07_000890	1863.14	-2.81972	0.584441	-4.82464	1.4e-06	0.000178876	Mannuronan C-5-epimerase	NA
Ec-28_001110	3929.62	-2.82432	0.541712	-5.21369	1.85e-07	3.01e-05	Zinc finger, RING-type	GO:0005515;GO:0008270
Ec-07_004620	230.72	-2.82638	0.552185	-5.11854	3.08e-07	4.67e-05	IQ motif protein	GO:0005515
Ec-23_000830	2011.91	-2.82822	0.60674	-4.66134	3.14e-06	0.000338579	conserved unknown protein	n/a;n/a;n/a
Ec-07_005440	3686.54	-2.8489	0.543891	-5.23799	1.62e-07	2.73e-05	Choline transporter-like	n/a;n/a;n/a
Ec-08_006150	788.339	-2.85399	0.553538	-5.15591	2.52e-07	3.86e-05	Ankyrin repeat-containing domain	n/a;GO:0005515
Ec-02_004080	1884.1	-2.91561	0.550738	-5.29401	1.2e-07	2.18e-05	Xylosyltransferase, family GT14	GO:0008375;GO:0016020
Ec-24_002030	1499.84	-2.91963	0.651139	-4.48388	7.33e-06	0.000663772	Bromoperoxidase/chloroperoxidase, C-terminal	GO:0004601;GO:0055114
Ec-02_005110	569.266	-2.92084	0.523191	-5.58273	2.37e-08	4.71e-06	conserved unknown protein	n/a;n/a;n/a
Ec-21_002270	123.907	-2.92252	0.620149	-4.71261	2.45e-06	0.000279313	expressed unknown protein	n/a;n/a;n/a
Ec-17_000480	889.617	-2.9363	0.654787	-4.48436	7.31e-06	0.000663772	Phosphatidate cytidylyltransferase	GO:0016020;GO:0016772
Ec-16_003040	628.005	-2.94222	0.648633	-4.53603	5.73e-06	0.000555733	Quinonprotein alcohol dehydrogenase-like superfamily	n/a;n/a;n/a
Ec-28_001150	3981.62	-2.9593	0.607732	-4.86941	1.12e-06	0.000150263	expressed unknown protein	n/a;n/a;n/a
Ec-13_000930	2007.4	-2.95979	0.580928	-5.09495	3.49e-07	5.18e-05	EsV-1-7 domain protein	NA
Ec-08_006690	2665.41	-2.96418	0.566456	-5.23286	1.67e-07	2.78e-05	Thioredoxin-like fold	n/a;GO:0045454
Ec-02_003600	2792.7	-2.96598	0.494813	-5.99414	2.05e-09	5.05e-07	Pas domain protein	GO:0007165;GO:0004871
Ec-07_007720	82.8695	-2.98644	0.607704	-4.9143	8.91e-07	0.000122843	Peptidyl-tRNA hydrolase, PTH2	GO:0004045
Ec-20_001690	3874.45	-3.00469	0.47499	-6.3258	2.52e-10	7.87e-08	HAD-like domain	GO:0005524;GO:0006754;GO:0015662;GO:0016020;GO:0016021;GO:0030001
Ec-27_000480	237.025	-3.04374	0.570962	-5.33089	9.77e-08	1.85e-05	expressed unknown protein	n/a;n/a;n/a
Ec-00_009200	271.931	-3.04383	0.541861	-5.61736	1.94e-08	4.12e-06	Phosphate transporter	GO:0016020;GO:0006817;GO:0005315
Ec-00_002910	57.2609	-3.05897	0.589933	-5.18529	2.16e-07	3.44e-05	hypothetical protein	n/a;n/a;n/a
Ec-13_000970	134.32	-3.06432	0.62236	-4.92371	8.49e-07	0.000118148	Transmembrane amino acid transporter	NA
Ec-25_002680	21491.9	-3.07488	0.66873	-4.5981	4.26e-06	0.00043213	Protein of unknown function DUF583	n/a;n/a;n/a
Ec-24_003470	466.109	-3.07595	0.643789	-4.77789	1.77e-06	0.000213463	expressed unknown protein	n/a;n/a;n/a
Ec-12_007060	327.353	-3.0892	0.666564	-4.63452	3.58e-06	0.000372475	Choline transporter-like	n/a;n/a;n/a
Ec-12_005560	188.2	-3.09322	0.645192	-4.79425	1.63e-06	0.000199908	branched chain amino acid aminotransferase	GO:0004084;GO:0009081
Ec-07_002140	2946.95	-3.10867	0.51428	-6.04471	1.5e-09	3.95e-07	SCP / PR1-domain containing protein	NA
Ec-10_005730	4127.84	-3.11498	0.549787	-5.66579	1.46e-08	3.15e-06	peptidase S8 and S53	NA
Ec-20_002360	595.35	-3.1246	0.472821	-6.60843	3.88e-11	1.45e-08	expressed unknown protein	GO:0006801;GO:0046872
Ec-08_000360	127.661	-3.16517	0.671124	-4.71622	2.4e-06	0.000276469	Protein kinase domain	GO:0005524;GO:0006468;GO:0004672
Ec-18_000180	196.137	-3.16957	0.7146	-4.43545	9.19e-06	0.000796464	WD40/YVTN repeat-like-containing domain	GO:0005515
Ec-23_001580	1245.78	-3.19336	0.540429	-5.90894	3.44e-09	7.86e-07	Protein of unknown function DUF1118	n/a;n/a;n/a
Ec-10_003340	229.088	-3.19475	0.668057	-4.78214	1.73e-06	0.000210656	Ankyrin repeat-containing domain	n/a;GO:0005515
Ec-22_003440	234.962	-3.19579	0.701699	-4.55436	5.25e-06	0.000515483	hypothetical protein	n/a;n/a;n/a
Ec-03_004420	3476.78	-3.21327	0.534961	-6.00655	1.9e-09	4.83e-07	Alpha-(1,3)-mannosyltransferase, family GT4	GO:0009058
Ec-06_001540	48.3268	-3.24532	0.735492	-4.41244	1.02e-05	0.000859482	Hypothetical protein	n/a;n/a;n/a
Ec-00_008860	1288.97	-3.24988	0.539111	-6.02823	1.66e-09	4.3e-07	expressed unknown protein	GO:0003824;GO:0009058;GO:0030170
Ec-01_004580	47.0411	-3.26638	0.668666	-4.88492	1.03e-06	0.000140132	conserved unknown protein	n/a;n/a;n/a
Ec-24_002070	830.022	-3.28646	0.729522	-4.50495	6.64e-06	0.000612054	NAD(P)-binding domain	GO:0008152;GO:0016491
Ec-11_003310	189.31	-3.29252	0.728733	-4.51815	6.24e-06	0.000589332	Domain of unknown function DUF4461	n/a;n/a;n/a
Ec-12_004040	104.12	-3.31838	0.726284	-4.56899	4.9e-06	0.00048703	conserved unknown protein	n/a;n/a;n/a
Ec-06_009070	335.952	-3.35371	0.549532	-6.10285	1.04e-09	2.95e-07	Serine/threonine/dual specificity protein kinase, catalytic domain	GO:0004672;GO:0005524;GO:0006468
Ec-28_002990	6809.49	-3.35591	0.685196	-4.89773	9.69e-07	0.000132474	Heavy metal-associated domain, HMA	GO:0030001;GO:0046872
Ec-14_001700	35.865	-3.36169	0.748783	-4.48954	7.14e-06	0.000654095	expressed unknown protein	n/a;n/a;n/a
Ec-01_009010	9386.36	-3.3777	0.555852	-6.07662	1.23e-09	3.35e-07	Argonaute 1	GO:0003676
Ec-18_000120	1462.42	-3.38955	0.65292	-5.19136	2.09e-07	3.36e-05	Hypothetical protein	n/a;n/a;n/a
Ec-01_005860	372.17	-3.3927	0.60491	-5.6086	2.04e-08	4.22e-06	WSC and thaumatin domain protein	NA
Ec-14_005210	326.13	-3.40428	0.643488	-5.29036	1.22e-07	2.2e-05	ubiquitin-conjugating enzyme E2-binding protein 1	GO:0003676;GO:0008270
Ec-00_004800	454.959	-3.4136	0.575794	-5.92851	3.06e-09	7.09e-07	Hypothetical protein	n/a;n/a;n/a
Ec-04_002930	764.414	-3.43887	0.666428	-5.16015	2.47e-07	3.81e-05	Protein kinase	GO:0006468;GO:0004674;GO:0004672
Ec-19_003960	423.7	-3.45182	0.773918	-4.46019	8.19e-06	0.000728602	Hypothetical protein	n/a;n/a;n/a
Ec-19_003950	3599.65	-3.45688	0.783416	-4.41257	1.02e-05	0.000859482	putative respiratory burst oxidase homolog	GO:0055114;GO:0016491
Ec-20_002850	247.692	-3.46509	0.523698	-6.61657	3.68e-11	1.44e-08	hypothetical protein	n/a;n/a;n/a
Ec-25_002350	45.8386	-3.46949	0.702172	-4.94108	7.77e-07	0.000109083	hypothetical protein	n/a;n/a;n/a
Ec-07_000630	33.9016	-3.49111	0.741415	-4.70871	2.49e-06	0.000282597	Glycosyltransferase, family GT47	GO:0016020;GO:0016021;GO:0015012
Ec-06_010980	197.424	-3.51496	0.787513	-4.46337	8.07e-06	0.00072207	expressed unknown protein	n/a;n/a;n/a
Ec-25_000785	1094.52	-3.53344	0.663364	-5.32654	1e-07	1.87e-05	lncRNA	NA
Ec-03_003650	131.857	-3.54379	0.536267	-6.60826	3.89e-11	1.45e-08	expressed unknown protein	n/a;n/a;n/a
Ec-00_010630	1266.71	-3.58649	0.757897	-4.73216	2.22e-06	0.000261513	hypothetical protein	n/a;n/a;n/a
Ec-27_006690	270.196	-3.59046	0.684202	-5.24766	1.54e-07	2.65e-05	expressed unknown protein	n/a;n/a;n/a
Ec-06_009570	66.8736	-3.59706	0.797284	-4.51165	6.43e-06	0.000602119	START-like domain	n/a;n/a;n/a
Ec-01_005730	663.585	-3.60624	0.582135	-6.19486	5.83e-10	1.75e-07	hypothetical protein	GO:0003677;GO:0005665;GO:0006366
Ec-07_007110	1837.53	-3.6374	0.696301	-5.2239	1.75e-07	2.88e-05	ELM2 domain	n/a;n/a;n/a
Ec-11_000700	2425.56	-3.64751	0.556841	-6.55036	5.74e-11	2.04e-08	expressed unknown protein	n/a;n/a;n/a
Ec-27_004780	599.023	-3.65551	0.569202	-6.42217	1.34e-10	4.47e-08	HotDog domain	n/a;n/a;n/a
Ec-12_000370	82.5136	-3.71525	0.789552	-4.70551	2.53e-06	0.000282875	Domain of unknown function DUF3598	n/a;n/a;n/a
Ec-00_010110	171.744	-3.72048	0.626221	-5.94116	2.83e-09	6.77e-07	Protein kinase-like domain	GO:0016772
Ec-16_002330	3795.77	-3.76871	0.819967	-4.59617	4.3e-06	0.000433278	Ammonium transporter	GO:0008519;GO:0016020;GO:0072488
Ec-02_002650	1178.16	-3.85446	0.500747	-7.69742	1.39e-14	7.59e-12	expressed unknown protein	n/a;n/a;n/a
Ec-01_002340	157.206	-3.85506	0.688059	-5.6028	2.11e-08	4.26e-06	AhpD-like	n/a;GO:0055114;GO:0051920
Ec-25_003610	102.405	-3.85705	0.643343	-5.99533	2.03e-09	5.05e-07	Hypothetical protein	n/a;n/a;n/a
Ec-27_006570	45.6096	-3.89024	0.845742	-4.5998	4.23e-06	0.000431476	WD40/YVTN repeat-like-containing domain	GO:0005515
Ec-07_003350	1118.99	-3.95321	0.499956	-7.90711	2.63e-15	1.61e-12	TRAM/LAG1/CLN8 homology domain	GO:0016021
Ec-21_002250	406.363	-3.97011	0.516326	-7.68917	1.48e-14	7.82e-12	Ankyrin-repeat protein similar to EsV-1-8	GO:0005515
Ec-05_004340	197.555	-4.0069	0.623105	-6.43054	1.27e-10	4.32e-08	Methyltransferase type 11	GO:0008152;GO:0008168
Ec-14_001010	107.284	-4.0176	0.859465	-4.67453	2.95e-06	0.000319781	Glycosyl transferase, family 1	GO:0009058
Ec-07_007370	197.105	-4.0181	0.622241	-6.45747	1.06e-10	3.7e-08	Globin-like	GO:0015671;GO:0020037;GO:0005506;GO:0019825
Ec-18_000030	452.053	-4.01965	0.677756	-5.93083	3.01e-09	7.09e-07	RGS domain	GO:0038032
Ec-06_007360	5728.2	-4.05254	0.838872	-4.83094	1.36e-06	0.000174764	Major Facilitator Superfamily (MFS) protein domains	NA
Ec-27_006670	233.047	-4.07678	0.662881	-6.15009	7.74e-10	2.24e-07	Ser-Thr-rich glycosyl-phosphatidyl-inositol-anchored membrane family	n/a;n/a;n/a
Ec-20_001200	318.239	-4.08984	0.709402	-5.76519	8.16e-09	1.79e-06	Hypothetical protein	n/a;n/a;n/a
Ec-26_003270	179.144	-4.12199	0.6087	-6.77179	1.27e-11	5.26e-09	Membrane-localised ankyrin repeat and cupin-like domain protein	GO:0005515
Ec-26_003200	32690.1	-4.12529	0.552327	-7.46892	8.09e-14	4.12e-11	Secreted protein similar to EsV-1-163	NA
Ec-18_001760	373.745	-4.13679	0.652314	-6.34171	2.27e-10	7.24e-08	Basic-leucine zipper domain	GO:0003700;GO:0006355;GO:0043565
Ec-12_008100	745.949	-4.19272	0.837701	-5.00503	5.59e-07	8.06e-05	hypothetical protein	n/a;n/a;n/a
Ec-21_002240	276.699	-4.21318	0.612005	-6.88422	5.81e-12	2.47e-09	Ubiquitin-like	GO:0005515
Ec-13_001230	186.393	-4.31254	0.594878	-7.24946	4.18e-13	2e-10	hypothetical protein	n/a;n/a;n/a
Ec-06_009490	1497.6	-4.33441	0.519213	-8.34804	6.94e-17	5.06e-14	DNA primase, small subunit, eukaryotic/archaeal	GO:0006269;GO:0003896
Ec-04_002920	471.112	-4.41824	0.69372	-6.36891	1.9e-10	6.2e-08	Hypothetical protein	n/a;n/a;n/a
Ec-13_000980	29.0795	-4.53515	0.915336	-4.95463	7.25e-07	0.000102691	Hypothetical protein	n/a;n/a;n/a
Ec-00_001620	1952.44	-4.55671	0.747423	-6.09656	1.08e-09	3.02e-07	Bestrophin/UPF0187	n/a;n/a;n/a
Ec-26_000310	442.798	-4.65608	0.768868	-6.05576	1.4e-09	3.75e-07	Catalase	GO:0006979;GO:0020037;GO:0004096;GO:0004601;GO:0006118;GO:0055114
Ec-26_000590	416.934	-4.66272	0.651365	-7.15838	8.16e-13	3.57e-10	Hypothetical protein	n/a;n/a;n/a
Ec-10_000210	1322.5	-4.70726	0.603783	-7.79628	6.38e-15	3.75e-12	Carbohydrate-binding WSC	n/a;n/a;n/a
Ec-06_000030	1541.42	-4.81868	0.542207	-8.88716	6.27e-19	8e-16	similar to TAK1 (TGF-beta-activated kinase)	GO:0004672;GO:0005524;GO:0006468
Ec-20_002860	1182.55	-4.88139	0.538875	-9.05849	1.32e-19	2.02e-16	Mannuronan C-5-epimerase C-terminal fragment	NA
Ec-05_003810	4215.3	-4.88574	0.730912	-6.68444	2.32e-11	9.34e-09	serine/threonine protein kinase	GO:0004672;GO:0005524;GO:0006468
Ec-03_004570	227.314	-4.93576	0.564404	-8.74509	2.23e-18	2.27e-15	Notch domain	GO:0016020;GO:0030154
Ec-10_003890	276.108	-4.93768	0.786487	-6.27815	3.43e-10	1.05e-07	hypothetical protein	n/a;n/a;n/a
Ec-22_001800	596.442	-4.98802	0.806318	-6.18617	6.16e-10	1.81e-07	Epidermal growth factor-like domain	GO:0005515
Ec-19_004010	5509.77	-5.00205	0.575253	-8.69539	3.46e-18	2.94e-15	putative respiratory burst oxidase homolog protein	GO:0016491;GO:0055114
Ec-00_004810	2502.54	-5.08219	0.702733	-7.23203	4.76e-13	2.21e-10	Glycosyltransferase AER61, uncharacterised	GO:0016757
Ec-28_002060	23151.4	-5.11635	0.699912	-7.30999	2.67e-13	1.32e-10	Carbohydrate-binding WSC	n/a;n/a;n/a
Ec-01_010120	2407.46	-5.27015	0.632742	-8.32907	8.15e-17	5.67e-14	Hypothetical protein	n/a;n/a;n/a
Ec-17_002750	547.037	-5.3248	0.586533	-9.07844	1.1e-19	1.87e-16	Carbohydrate-binding WSC	NA
Ec-00_006390	1283.11	-5.46833	0.635541	-8.60421	7.68e-18	6.19e-15	hypothetical protein	n/a;n/a;n/a
Ec-06_007290	10554.3	-5.48613	0.622463	-8.81358	1.21e-18	1.33e-15	Major facilitator superfamily	GO:0016021;GO:0055085
Ec-28_003030	38031.9	-5.52014	0.696795	-7.92219	2.33e-15	1.49e-12	Carbohydrate-binding WSC	n/a;n/a;n/a
Ec-17_004330	594.022	-5.71758	0.620824	-9.20966	3.27e-20	7.15e-17	Mpv17/PMP22	GO:0016021
Ec-19_001300	2658.85	-5.77407	0.633197	-9.11891	7.59e-20	1.45e-16	expressed unknown protein	n/a;n/a;n/a
Ec-13_002310	436.861	-6.11581	0.622739	-9.82083	9.16e-23	2.34e-19	FirrV-1-B30 precursor	n/a;n/a;n/a
Ec-07_000670	4815.94	-6.21993	0.705552	-8.8157	1.19e-18	1.33e-15	Glycosyltransferase, family GT47	GO:0016020
Ec-08_006470	17663.6	-6.24822	0.481999	-12.9631	1.98e-38	1.52e-34	Hypothetical protein	n/a;n/a;n/a
Ec-24_000700	535.883	-6.34135	0.703921	-9.00862	2.09e-19	2.9e-16	conserved unknown protein	n/a;n/a;n/a
Ec-12_002200	17177.4	-6.62969	0.859212	-7.71602	1.2e-14	6.8e-12	Galactose-binding domain	n/a;n/a;n/a
Ec-00_006400	3594.69	-6.7225	0.771026	-8.7189	2.81e-18	2.53e-15	Hypothetical protein	n/a;n/a;n/a
Ec-08_006430	10448.8	-6.81873	0.848288	-8.03823	9.11e-16	6.06e-13	expressed unknown protein	n/a;n/a;n/a
Ec-01_010130	365.334	-6.908	0.822501	-8.39878	4.51e-17	3.45e-14	Hypothetical protein	n/a;n/a;n/a
Ec-06_002080	365.436	-7.50042	0.668754	-11.2155	3.42e-29	1.75e-25	Flavin monooxygenase FMO	GO:0050660;GO:0055114;GO:0050661;GO:0004499
Ec-19_003970	43980.8	-7.63111	0.874461	-8.72665	2.62e-18	2.51e-15	conserved unknown protein	n/a;n/a;n/a
Ec-12_000360	17678.8	-7.86204	0.712378	-11.0363	2.55e-28	9.77e-25	Mannuronan C-5-epimerase	NA
Ec-19_004020	27243.9	-8.19693	0.799389	-10.254	1.14e-24	3.48e-21	conserved unknown protein	n/a;n/a;n/a
Ec-19_004030	4777.49	-9.02662	0.637073	-14.1689	1.43e-45	2.18e-41	conserved unknown protein	n/a;n/a;n/a
ago-1; apt vs. AGO; apt	up=	23	down=	129
gene_ID	baseMean	log2FoldChange	lfcSE	stat	pvalue	padj	annotation	GO
Ec-25_002180	40.5459	5.51302	1.14381	4.81987	1.44e-06	0.000208033	EsV-1-213 integrase	GO:0015074;GO:0005840;GO:0003677;GO:0006412;GO:0005622;GO:0003735;GO:0006310
Ec-11_001090	24.8139	4.53155	0.939412	4.82382	1.41e-06	0.000207802	hypothetical protein	n/a;n/a;n/a
Ec-08_006260	110.62	4.36657	0.74379	5.8707	4.34e-09	1.21e-06	hypothetical protein	n/a;n/a;n/a
Ec-13_003060	277.949	4.35778	0.50948	8.55337	1.2e-17	1.25e-14	Glucose/Sorbosone dehydrogenase and WSC domain protein	GO:0016901;GO:0005975;GO:0048038;GO:0003824
Ec-15_004870	150.259	4.21517	0.774548	5.4421	5.27e-08	1.19e-05	contains SCP domain which is found in plant PR1 and cysteine-rich proteins	NA
Ec-24_004350	193.705	4.08369	0.696385	5.86413	4.51e-09	1.24e-06	hypothetical protein	n/a;n/a;n/a
Ec-08_005540	146.761	3.86263	0.785026	4.92038	8.64e-07	0.000135091	Hypothetical protein	n/a;n/a;n/a
Ec-25_002850	449.199	3.80647	0.630894	6.03345	1.6e-09	5.12e-07	hypothetical protein	n/a;n/a;n/a
Ec-22_002210	34.2766	3.80083	0.780833	4.86766	1.13e-06	0.000171475	von Willebrand factor, type A	n/a;n/a;n/a
Ec-25_000940	42.9525	3.78622	0.777138	4.87201	1.1e-06	0.000169388	Hypothetical protein	n/a;n/a;n/a
Ec-22_000150	25.2719	3.62269	0.793901	4.56315	5.04e-06	0.000583796	hypothetical protein	n/a;n/a;n/a
Ec-03_004260	56.9658	3.32301	0.692568	4.7981	1.6e-06	0.000229829	Uncharacterised domain, di-copper centre	n/a;n/a;n/a
Ec-17_001210	73.0161	3.30876	0.728662	4.54087	5.6e-06	0.000634928	expressed unknown protein	NA
Ec-04_000980	388.229	3.24389	0.550016	5.89782	3.68e-09	1.05e-06	expressed unknown protein	NA
Ec-21_000070	111.164	3.13858	0.596409	5.26246	1.42e-07	2.85e-05	Hypothetical protein	n/a;n/a;n/a
Ec-24_003770	215.008	3.10019	0.516458	6.00279	1.94e-09	5.83e-07	conserved unknown protein	n/a;n/a;n/a
Ec-13_000380	52.7264	3.09033	0.663455	4.65793	3.19e-06	0.00040614	Hypothetical protein	n/a;n/a;n/a
Ec-21_000580	205.33	2.81007	0.625889	4.48972	7.13e-06	0.000774582	expressed unknown protein	n/a;n/a;n/a
Ec-04_000490	291.553	2.75582	0.577035	4.77583	1.79e-06	0.000249916	EsV-1-7 domain protein	NA
Ec-21_002470	185.261	2.56402	0.517845	4.95134	7.37e-07	0.000118841	expressed unknown protein	n/a;n/a;n/a
Ec-17_000200	123.975	2.54946	0.548633	4.64693	3.37e-06	0.000421533	Amine oxidase	GO:0016491;GO:0055114
Ec-10_001860	1745.97	2.52236	0.566114	4.45557	8.37e-06	0.000866635	hypothetical protein	n/a;n/a;n/a
Ec-00_004270	3760.43	2.39976	0.458777	5.23078	1.69e-07	3.34e-05	Hypothetical protein	n/a;n/a;n/a
Ec-20_004280	15980.4	-1.97004	0.440233	-4.47499	7.64e-06	0.000816758	Nucleotide-diphospho-sugar transferases	n/a;n/a;n/a
Ec-12_002800	952.616	-2.03332	0.442985	-4.59005	4.43e-06	0.000521118	RNA-binding protein Lupus La	GO:0006396;n/a;GO:0005634;GO:0003723;GO:0030529;GO:0000166
Ec-14_003050	335.955	-2.05158	0.444388	-4.61663	3.9e-06	0.000476549	S-adenosyl-L-methionine-dependent methyltransferase	n/a;GO:0008152;GO:0008168
Ec-16_001670	670.406	-2.16975	0.471756	-4.5993	4.24e-06	0.000509876	Mpv17/PMP22	GO:0016021
Ec-15_003460	3382.26	-2.18293	0.486462	-4.48736	7.21e-06	0.00077781	Calcium-activated outward-rectifying potassium channel, putative	n/a;GO:0005249;GO:0005774;GO:0030007;GO:0071805
Ec-08_000580	897.677	-2.20111	0.462659	-4.75751	1.96e-06	0.000271276	Ankyrin repeat-containing domain	n/a;GO:0005515
Ec-28_001290	2021.15	-2.22827	0.500704	-4.45028	8.58e-06	0.000882397	expressed unknown protein	n/a;n/a;n/a
Ec-06_002000	751.177	-2.24441	0.468707	-4.78851	1.68e-06	0.000238904	Major facilitator superfamily domain	n/a;n/a;n/a
Ec-14_000350	5192.15	-2.24672	0.4771	-4.70913	2.49e-06	0.000324243	Pectin lyase fold	n/a;n/a;n/a
Ec-02_003600	2948	-2.26805	0.482027	-4.70523	2.54e-06	0.000327765	Pas domain protein	GO:0007165;GO:0004871
Ec-06_001990	3550.22	-2.27668	0.461466	-4.93357	8.07e-07	0.000128852	Major facilitator superfamily domain	n/a;n/a;n/a
Ec-04_003290	4194.26	-2.30481	0.503108	-4.58114	4.62e-06	0.00053976	P-loop containing nucleoside triphosphate hydrolase	n/a;n/a;n/a
Ec-09_003820	17329.4	-2.36606	0.504365	-4.69116	2.72e-06	0.000348261	Ammonium/urea transporter	GO:0006810;GO:0008519;GO:0016020;n/a
Ec-20_000250	1151.62	-2.36834	0.453771	-5.21924	1.8e-07	3.47e-05	C2 domain	GO:0005515
Ec-19_001750	7837.26	-2.37314	0.45745	-5.18776	2.13e-07	4.01e-05	Protein kinase domain	GO:0004672;GO:0005524;GO:0006468
Ec-23_000830	2077.56	-2.37704	0.532806	-4.46137	8.14e-06	0.000851945	conserved unknown protein	n/a;n/a;n/a
Ec-26_002490	1033.12	-2.38402	0.513	-4.64721	3.36e-06	0.000421533	Triose-phosphate transporter domain	n/a;n/a;n/a
Ec-27_004610	150.468	-2.40543	0.50344	-4.77799	1.77e-06	0.000249479	Chromosome segregation protein SMC	NA
Ec-03_004470	5576.63	-2.41498	0.536562	-4.50084	6.77e-06	0.000740288	hypothetical protein	n/a;n/a;n/a
Ec-26_005130	1617.69	-2.44419	0.498483	-4.90325	9.43e-07	0.000145968	EsV-1-7 domain protein	NA
Ec-20_001690	4011.68	-2.45582	0.460242	-5.33592	9.51e-08	1.97e-05	HAD-like domain	GO:0005524;GO:0006754;GO:0015662;GO:0016020;GO:0016021;GO:0030001
Ec-26_006660	270.802	-2.50139	0.482943	-5.17947	2.23e-07	4.09e-05	Hypothetical protein	n/a;n/a;n/a
Ec-11_001310	4938.74	-2.53047	0.491131	-5.15233	2.57e-07	4.68e-05	expressed unknown protein	n/a;n/a;n/a
Ec-02_004080	1923.69	-2.53723	0.472712	-5.36739	7.99e-08	1.69e-05	Xylosyltransferase, family GT14	GO:0008375;GO:0016020
Ec-13_004850	4502.87	-2.53849	0.475835	-5.33481	9.56e-08	1.97e-05	hypothetical protein	n/a;n/a;n/a
Ec-06_009190	1814.85	-2.57353	0.452684	-5.68506	1.31e-08	3.3e-06	Hypothetical protein	n/a;n/a;n/a
Ec-02_000530	356.168	-2.575	0.555856	-4.63249	3.61e-06	0.000446145	RGS domain	GO:0038032
Ec-00_000630	90.7686	-2.58647	0.535784	-4.82746	1.38e-06	0.000205978	Protein kinase domain	GO:0004672;GO:0005524;GO:0006468
Ec-08_006690	2714.04	-2.5942	0.579838	-4.47401	7.68e-06	0.000816758	Thioredoxin-like fold	n/a;GO:0045454
Ec-22_000920	1648.11	-2.60476	0.5112	-5.09538	3.48e-07	5.98e-05	Sulfotransferase	GO:0008146;GO:0016021
Ec-18_002940	160.261	-2.61699	0.574102	-4.55839	5.15e-06	0.000592782	RmlC-like jelly roll fold	GO:0005506;GO:0017172;GO:0046439;GO:0055114;n/a
Ec-11_000700	2573.2	-2.62174	0.570419	-4.59617	4.3e-06	0.000509876	expressed unknown protein	n/a;n/a;n/a
Ec-20_001460	6675.94	-2.649	0.525718	-5.03882	4.68e-07	7.88e-05	Regulator of chromosome condensation, RCC1	n/a;n/a;n/a
Ec-00_008860	1331.8	-2.65568	0.487896	-5.44313	5.24e-08	1.19e-05	expressed unknown protein	GO:0003824;GO:0009058;GO:0030170
Ec-28_000530	1811.21	-2.65655	0.52123	-5.09669	3.46e-07	5.98e-05	conserved unknown protein	n/a;n/a;n/a
Ec-28_001150	4019.8	-2.67519	0.563328	-4.7489	2.05e-06	0.000278157	expressed unknown protein	n/a;n/a;n/a
Ec-17_002330	1167.58	-2.69937	0.598878	-4.50737	6.56e-06	0.000722906	SGNH hydrolase-type esterase domain	n/a;n/a;n/a
Ec-00_004760	534.261	-2.71719	0.586623	-4.63193	3.62e-06	0.000446145	PC-Esterase	n/a;n/a;n/a
Ec-04_004880	1029.74	-2.7265	0.460344	-5.92274	3.17e-09	9.34e-07	hypothetical protein	n/a;n/a;n/a
Ec-13_001630	1203.88	-2.73512	0.554648	-4.93128	8.17e-07	0.00012906	Ankyrin repeat-containing domain	GO:0005515;n/a
Ec-17_000480	891.208	-2.74582	0.577514	-4.75456	1.99e-06	0.000272849	Phosphatidate cytidylyltransferase	GO:0016020;GO:0016772
Ec-00_009200	274.06	-2.76874	0.485581	-5.70191	1.18e-08	3.14e-06	Phosphate transporter	GO:0016020;GO:0006817;GO:0005315
Ec-07_007720	83.372	-2.76942	0.620495	-4.46325	8.07e-06	0.000851945	Peptidyl-tRNA hydrolase, PTH2	GO:0004045
Ec-19_001790	786.458	-2.7928	0.59117	-4.72419	2.31e-06	0.000308832	EsV-1-199	n/a;n/a;n/a
Ec-05_004340	210.226	-2.80469	0.578609	-4.8473	1.25e-06	0.000188213	Methyltransferase type 11	GO:0008152;GO:0008168
Ec-14_000490	314.959	-2.81006	0.531014	-5.29188	1.21e-07	2.46e-05	WD40 repeat	GO:0005515
Ec-23_001580	1258.3	-2.84246	0.526318	-5.40065	6.64e-08	1.46e-05	Protein of unknown function DUF1118	n/a;n/a;n/a
Ec-10_006380	106.195	-2.8446	0.603661	-4.71225	2.45e-06	0.000322002	Glutathione S-transferase, C-terminal-like	NA
Ec-16_004480	6839.87	-2.84837	0.562656	-5.06236	4.14e-07	7.04e-05	Regulator of chromosome condensation 1/beta-lactamase-inhibitor protein II	n/a;n/a;n/a
Ec-07_003350	1178.74	-2.84961	0.506831	-5.62242	1.88e-08	4.67e-06	TRAM/LAG1/CLN8 homology domain	GO:0016021
Ec-05_001750	1653.95	-2.85027	0.553751	-5.14721	2.64e-07	4.75e-05	hypothetical protein	n/a;n/a;n/a
Ec-27_004780	623.424	-2.85398	0.575373	-4.96023	7.04e-07	0.000114709	HotDog domain	n/a;n/a;n/a
Ec-28_001110	3861.18	-2.86698	0.57789	-4.96112	7.01e-07	0.000114709	Zinc finger, RING-type	GO:0005515;GO:0008270
Ec-10_005730	4139.42	-2.87126	0.549374	-5.22642	1.73e-07	3.38e-05	peptidase S8 and S53	NA
Ec-05_002820	699.458	-3.01219	0.580906	-5.18533	2.16e-07	4.01e-05	expressed unknown protein	n/a;n/a;n/a
Ec-06_003860	595.533	-3.02172	0.501245	-6.02843	1.66e-09	5.18e-07	expressed unknown protein	n/a;n/a;n/a
Ec-00_005475	138.929	-3.04595	0.557685	-5.46178	4.71e-08	1.12e-05	lncRNA	NA
Ec-16_003040	614.575	-3.04886	0.64613	-4.71864	2.37e-06	0.000314689	Quinonprotein alcohol dehydrogenase-like superfamily	n/a;n/a;n/a
Ec-25_002680	21216.7	-3.04953	0.495782	-6.15096	7.7e-10	2.68e-07	Protein of unknown function DUF583	n/a;n/a;n/a
Ec-01_005870	6000.45	-3.05249	0.487703	-6.25892	3.88e-10	1.44e-07	expressed unknown protein	n/a;n/a;n/a
Ec-12_008430	90.292	-3.08142	0.569126	-5.4143	6.15e-08	1.37e-05	Ankyrin-repeat protein	GO:0005515
Ec-07_007110	1879.58	-3.08191	0.613937	-5.01991	5.17e-07	8.6e-05	ELM2 domain	n/a;n/a;n/a
Ec-01_006920	272.863	-3.09949	0.574691	-5.39332	6.92e-08	1.5e-05	conserved unknown protein	n/a;n/a;n/a
Ec-17_001360	4446.77	-3.11341	0.546695	-5.69497	1.23e-08	3.22e-06	Uncharacterised protein family, glycosyl hydrolase catalytic domain	n/a;GO:0005975
Ec-22_003700	19913.9	-3.12829	0.54051	-5.78766	7.14e-09	1.92e-06	agmatinase	GO:0046872
Ec-19_003340	35.8968	-3.13969	0.703864	-4.46066	8.17e-06	0.000851945	Hypothetical protein	n/a;n/a;n/a
Ec-04_002930	767.434	-3.14226	0.460938	-6.81709	9.29e-12	4.27e-09	Protein kinase	GO:0006468;GO:0004674;GO:0004672
Ec-28_003660	1655.17	-3.17111	0.515132	-6.15593	7.46e-10	2.65e-07	Notch domain	GO:0016020;GO:0030154
Ec-20_002850	247.909	-3.18086	0.524724	-6.06197	1.34e-09	4.38e-07	hypothetical protein	n/a;n/a;n/a
Ec-00_010110	174.515	-3.20039	0.616567	-5.19066	2.1e-07	4e-05	Protein kinase-like domain	GO:0016772
Ec-26_003270	184.775	-3.20224	0.625567	-5.11894	3.07e-07	5.4e-05	Membrane-localised ankyrin repeat and cupin-like domain protein	GO:0005515
Ec-01_005860	371.583	-3.21548	0.573896	-5.60289	2.11e-08	5.15e-06	WSC and thaumatin domain protein	NA
Ec-24_002030	1441.95	-3.2722	0.638309	-5.12635	2.95e-07	5.25e-05	Bromoperoxidase/chloroperoxidase, C-terminal	GO:0004601;GO:0055114
Ec-07_002140	2868.05	-3.31063	0.511615	-6.47095	9.74e-11	3.91e-08	SCP / PR1-domain containing protein	NA
Ec-16_002330	3833.47	-3.3477	0.588715	-5.68646	1.3e-08	3.3e-06	Ammonium transporter	GO:0008519;GO:0016020;GO:0072488
Ec-18_000030	461.131	-3.35515	0.568922	-5.89738	3.69e-09	1.05e-06	RGS domain	GO:0038032
Ec-20_001200	324.603	-3.37248	0.73328	-4.59917	4.24e-06	0.000509876	Hypothetical protein	n/a;n/a;n/a
Ec-02_000560	209.252	-3.37652	0.626861	-5.3864	7.19e-08	1.54e-05	hypothetical protein	n/a;n/a;n/a
Ec-03_004420	3386.37	-3.38175	0.485598	-6.9641	3.31e-12	1.72e-09	Alpha-(1,3)-mannosyltransferase, family GT4	GO:0009058
Ec-12_008100	764.923	-3.41187	0.752496	-4.53408	5.79e-06	0.000650987	hypothetical protein	n/a;n/a;n/a
Ec-27_006690	268.529	-3.46243	0.635715	-5.44651	5.14e-08	1.19e-05	expressed unknown protein	n/a;n/a;n/a
Ec-26_004450	2233.56	-3.4783	0.564617	-6.16046	7.25e-10	2.64e-07	Formylglycine-dependent sulfatase	GO:0008152;GO:0008484;GO:0003824
Ec-25_003610	102.613	-3.50396	0.626372	-5.59406	2.22e-08	5.34e-06	Hypothetical protein	n/a;n/a;n/a
Ec-28_002990	6647.01	-3.52706	0.552025	-6.3893	1.67e-10	6.52e-08	Heavy metal-associated domain, HMA	GO:0030001;GO:0046872
Ec-17_004330	621.789	-3.56237	0.783752	-4.54528	5.49e-06	0.000626317	Mpv17/PMP22	GO:0016021
Ec-26_000310	450.849	-3.56488	0.787097	-4.52916	5.92e-06	0.000661549	Catalase	GO:0006979;GO:0020037;GO:0004096;GO:0004601;GO:0006118;GO:0055114
Ec-01_009010	9134.23	-3.57245	0.479943	-7.44348	9.81e-14	5.9e-11	Argonaute 1	GO:0003676
Ec-19_003950	3523.93	-3.58728	0.548867	-6.53579	6.33e-11	2.6e-08	putative respiratory burst oxidase homolog	GO:0055114;GO:0016491
Ec-21_003000	40.721	-3.61468	0.74981	-4.8208	1.43e-06	0.000208033	Hypothetical protein	n/a;n/a;n/a
Ec-07_007370	196.73	-3.7194	0.608453	-6.11288	9.78e-10	3.26e-07	Globin-like	GO:0015671;GO:0020037;GO:0005506;GO:0019825
Ec-21_002280	318.207	-3.72488	0.520831	-7.1518	8.56e-13	4.62e-10	PC-Esterase	NA
Ec-24_002070	796.622	-3.72968	0.485296	-7.68538	1.53e-14	9.94e-12	NAD(P)-binding domain	GO:0008152;GO:0016491
Ec-04_002920	473.817	-3.83817	0.523348	-7.33388	2.24e-13	1.3e-10	Hypothetical protein	n/a;n/a;n/a
Ec-13_001230	186.779	-3.85444	0.53543	-7.19878	6.08e-13	3.39e-10	hypothetical protein	n/a;n/a;n/a
Ec-01_010280	1105.13	-3.86255	0.590551	-6.54058	6.13e-11	2.59e-08	Hypothetical protein	n/a;n/a;n/a
Ec-00_002910	53.8192	-3.86338	0.629243	-6.13973	8.27e-10	2.81e-07	hypothetical protein	n/a;n/a;n/a
Ec-22_001800	609.798	-3.97046	0.876936	-4.52766	5.96e-06	0.000661549	Epidermal growth factor-like domain	GO:0005515
Ec-02_002650	1145.76	-4.12752	0.487791	-8.46166	2.64e-17	2.58e-14	expressed unknown protein	n/a;n/a;n/a
Ec-00_004810	2527.81	-4.16829	0.906619	-4.59762	4.27e-06	0.000509876	Glycosyltransferase AER61, uncharacterised	GO:0016757
Ec-14_001010	105.358	-4.19708	0.884372	-4.74582	2.08e-06	0.000279982	Glycosyl transferase, family 1	GO:0009058
Ec-26_003200	32044.5	-4.22086	0.511621	-8.24997	1.58e-16	1.38e-13	Secreted protein similar to EsV-1-163	NA
Ec-06_007360	5583.78	-4.31355	0.435478	-9.90533	3.95e-23	1.54e-19	Major Facilitator Superfamily (MFS) protein domains	NA
Ec-19_004010	5538.7	-4.31642	0.536474	-8.04591	8.56e-16	5.82e-13	putative respiratory burst oxidase homolog protein	GO:0016491;GO:0055114
Ec-00_001620	1936.64	-4.35815	0.533696	-8.16598	3.19e-16	2.62e-13	Bestrophin/UPF0187	n/a;n/a;n/a
Ec-10_000210	1315.2	-4.39399	0.545378	-8.05678	7.83e-16	5.57e-13	Carbohydrate-binding WSC	n/a;n/a;n/a
Ec-05_003810	4207.64	-4.4045	0.485759	-9.06726	1.22e-19	2.39e-16	serine/threonine protein kinase	GO:0004672;GO:0005524;GO:0006468
Ec-28_003030	38336	-4.45041	0.649085	-6.85643	7.06e-12	3.45e-09	Carbohydrate-binding WSC	n/a;n/a;n/a
Ec-06_000030	1537.53	-4.46845	0.549143	-8.13713	4.05e-16	3.17e-13	similar to TAK1 (TGF-beta-activated kinase)	GO:0004672;GO:0005524;GO:0006468
Ec-13_002310	442.623	-4.59361	0.732642	-6.26992	3.61e-10	1.38e-07	FirrV-1-B30 precursor	n/a;n/a;n/a
Ec-06_002080	371.646	-4.60012	0.765547	-6.00894	1.87e-09	5.73e-07	Flavin monooxygenase FMO	GO:0050660;GO:0055114;GO:0050661;GO:0004499
Ec-28_002060	23024.4	-4.66812	0.474952	-9.82861	8.48e-23	2.65e-19	Carbohydrate-binding WSC	n/a;n/a;n/a
Ec-03_004570	224.34	-4.78575	0.572548	-8.35868	6.34e-17	5.83e-14	Notch domain	GO:0016020;GO:0030154
Ec-01_010120	2390.03	-4.91274	0.54958	-8.93907	3.92e-19	5.58e-16	Hypothetical protein	n/a;n/a;n/a
Ec-20_002860	1159.3	-5.00474	0.480699	-10.4114	2.2e-25	1.15e-21	Mannuronan C-5-epimerase C-terminal fragment	NA
Ec-00_010630	1178.16	-5.04198	0.748687	-6.73444	1.65e-11	7.35e-09	hypothetical protein	n/a;n/a;n/a
Ec-06_007290	10484.2	-5.07012	0.524972	-9.6579	4.55e-22	1.19e-18	Major facilitator superfamily	GO:0016021;GO:0055085
Ec-19_001300	2646.38	-5.13731	0.588644	-8.72735	2.61e-18	2.91e-15	expressed unknown protein	n/a;n/a;n/a
Ec-00_006390	1267.55	-5.18491	0.5818	-8.91184	5.02e-19	6.54e-16	hypothetical protein	n/a;n/a;n/a
Ec-01_010130	366.766	-5.32396	0.771916	-6.89707	5.31e-12	2.68e-09	Hypothetical protein	n/a;n/a;n/a
Ec-12_002200	17136.1	-5.46986	0.801614	-6.82356	8.88e-12	4.21e-09	Galactose-binding domain	n/a;n/a;n/a
Ec-00_006400	3588.74	-5.54149	0.83753	-6.61647	3.68e-11	1.6e-08	Hypothetical protein	n/a;n/a;n/a
Ec-07_000670	4768.93	-5.78464	0.716217	-8.07665	6.66e-16	4.96e-13	Glycosyltransferase, family GT47	GO:0016020
Ec-17_002750	536.039	-5.82734	0.60527	-9.62767	6.11e-22	1.37e-18	Carbohydrate-binding WSC	NA
Ec-26_000590	400.045	-6.18832	0.816938	-7.57502	3.59e-14	2.25e-11	Hypothetical protein	n/a;n/a;n/a
Ec-08_006470	17370.1	-6.34381	0.458289	-13.8424	1.41e-43	1.11e-39	Hypothetical protein	n/a;n/a;n/a
Ec-24_000700	526.687	-6.46762	0.722271	-8.95456	3.41e-19	5.33e-16	conserved unknown protein	n/a;n/a;n/a
Ec-12_000360	17506	-6.64373	0.734261	-9.04818	1.45e-19	2.53e-16	Mannuronan C-5-epimerase	NA
Ec-19_004030	4722.6	-7.26373	0.829078	-8.76121	1.93e-18	2.32e-15	conserved unknown protein	n/a;n/a;n/a
Ec-08_006430	10221.8	-8.21687	0.5299	-15.5065	3.14e-54	4.91e-50	expressed unknown protein	n/a;n/a;n/a
