# Supplementary material for: Germline fate determination by a single ARGONAUTE protein in Ectocarpus
Source: Proc Natl Acad Sci U S A. 2026 Jan 28;123(5):e2518712123. doi: 10.1073/pnas.2518712123 (PMC12867755; doi:10.1073/pnas.2518712123)
Supplement: Supplementary file 9 — Dataset S08 (XLSX) [file pnas.2518712123.sd08.xlsx]

## Sheet: Sheet1
Dataset S8. List of putative miRNAs identified in Tarver et al., 2015
									abundance [cpm]
Chromosome	Start	End	Gene_model_ID	Tarver et al gene names	gene_length	miRNA	miRNA_length	miRNA_miRNA*_distance	ago-1;apt	ago-3;apt	AGO; apt
chr_01	6026392	6026486	Ec-01_006750	Esi0002_0370	95	TCAGTCGCCAAGTTCATGGG	20	67	6.99	5.79	6.13
chr_01	6208504	6208604	Ec-01_006970	Esi0002_0369	101	TGCCCAGCGTCCACGCCCCGC	21	63	590.52	171.89	358.67
chr_02	5198317	5198417	Ec-15_003870	Esi0188_0064	101	TAGCAATGGTCTGCATCGACA	21	45	0.03	0.03	0.05
chr_02	6801953	6802054	Ec-02_006050	Esi0082_0131	102	TCAGGTAGGATGGACTCCGTCG	22	87	1.46	49	63.27
chr_04	285097	285196	Ec-04_000250	Esi0467_0016	100	TCGGCTCTGTTGGTAGGTGGG	21	64	24.23	66.28	76.73
chr_04	2610844	2610941	Ec-04_002270	Esi0015_0221	98	TCGTGGTGCATATCGAGCTTC	21	64	0.02	0.2	0.14
chr_04	9225899	9225992	Ec-28_002530	Esi0009_0236	94	TCAGCTAGTTGTCGTTGAGTT	21	84	18.54	14.71	16.22
chr_04	9226043	9226143	Ec-28_002540	Esi0009_0235	101	TTAGCTGGTTGCCGTAGAGCT	21	85	87.29	3507.64	3241.7
chr_04	9639156	9639253	Ec-28_003010	Esi0009_0237	98	TTGGATCGACGCTGTTGAACT	21	65	2.04	4.8	5.9
chr_05	7682578	7682697	Ec-05_006940	Esi0153_0077	120	TTCGAGATCGGACAGCTTCAG	21	67	2.4	4.45	6.88
chr_06	484303	484399	Ec-06_000680	Esi0085_0134	97	TACGATACACGGACGGAGATC	21	46	0.67	38.39	46.93
chr_06	4858173	4858269	Ec-06_007140	Esi0411_0025	97	CTATTTTTTGTCCTCCTTCGT	21	85	0.07	0.08	0.08
chr_06	7940747	7940899	Ec-06_009920	Esi0254_0047	153	TCTAGAAGTTCCTTGGCGACT	21	107	3.92	26.36	27.78
chr_06	8272123	8272224	Ec-06_010270	Esi0136_0090	102	TTAATCGAGCAGACGTTGTGCT	22	64	2.66	63.42	79
chr_06	8687374	8687466	Ec-00_010340	Esi0835_0004	93	TGAAGTTGAGGTTTTCGAGGT	21	44	101.46	43.85	50.26
chr_06	8724693	8724804	Ec-06_010800	Esi0186_0064	112	TCATGAGGTGGTGAAGGGCCG	21	85	52.39	28.17	33.66
chr_06	8782287	8782430	Ec-06_010880	Esi0186_0063	144	TAGCTTGTCCTGGGATTCCGT	21	NA	421.87	886.93	708.93
chr_07	4244339	4244465	Ec-07_003300	Esi0433_0018	127	TCCAACGGTCGGGACCACGCC	21	89	0.98	1.81	2.92
chr_07	5039463	5039629	Ec-00_006980	Esi0526_0009	167	TAGAGTTGGTTCAGGGTCGCC	21	88	43.29	269.8	445.75
chr_07	5379860	5379955	Ec-07_005360	Esi0176_0075	96	TCATCCTCAGGTTCCACCGGA	21	66	339.76	114.18	122.83
chr_08	1378156	1378300	Ec-08_001260	Esi0007_0271	145	TGCCATCAGAACCAACAGAATC	22	68	2.66	9.4	8.22
chr_08	3150680	3150839	Ec-08_003270	Esi0126_0092	160	TCGCCGATGTCCGTCGAAGAG	21	88	0.01	0.02	0.04
chr_08	4971869	4971965	Ec-08_005170	Esi0211_0056	97	TGGGCTGGCCGAGAGATCCCG	21	63	1.91	0.77	1.35
chr_09	1058941	1059122	Ec-09_000820	Esi0146_0082	182	TGGAGGAAGGAGTAGGGTTGA	21	149	0.45	0.2	0.27
chr_10	839655	839766	Ec-10_000690	Esi0138_0095	112	TGCCGTCGACGTGAGATGCGA	21	84	144.03	478	479.24
chr_10	1061260	1061364	Ec-10_000900	Esi0138_0096	105	TTGACGAGGAGGATGTCAGCT	21	44	22.85	33.99	32.75
chr_10	4714401	4714495	Ec-10_004280	Esi0032_0179	95	TTTGTCCTGTTCTTCTCCGCCA	22	44	0.16	1.25	1.44
chr_10	4937360	4937456	Ec-10_004490	Esi0032_0180	97	AGGACAAGCAGACGAAGAAGG	21	87	0.51	0.34	0.72
chr_10	5728099	5728201	Ec-10_005290	Esi0006_0262	103	TTTTCGAACCATTCCCCTCGC	21	63	0.11	0.04	0.06
chr_10	6316423	6316566	Ec-10_005890	Esi0006_0261	144	TTCCGGAGGACTACCATCACA	21	87	74.4	167.6	194.06
chr_11	128324	128422	Ec-11_000070	Esi0456_0020	99	TTTTCGGTTGTACTCTCTAATT	22	64	9.32	466.03	260.86
chr_11	526978	527098	Ec-11_000520	Esi0113_0089	121	TTGCGGTTTGACTACAGAGGG	21	65	2.25	11.51	11.09
chr_11	4519597	4519693	Ec-11_003760	Esi0234_0054	97	TGAATGTTCCGCCGACCTTCT	21	86	0.6	2.07	2.09
chr_12	4904809	4904910	Ec-12_004960	Esi0287_0044	102	TGAACTAGGGGTCATCGCAGA	21	63	23.24	38.46	34.36
chr_12	5536378	5536520	Ec-12_005930	Esi0081_0121	143	TTCTTTTCCAGGTTGGCTGCG	21	108	2.1	7.02	8.03
chr_13	5274134	5274231	Ec-13_003390	Esi0563_0012	98	TGCAGCCGGGCTCGGCGCACT	21	64	12.09	8.3	8.79
chr_14	2936537	2936638	Ec-14_003070	Esi0089_0125	102	TCTGGGGTGGACATGTGAACA	21	64	3.45	1.14	1.12
chr_15	660696	660830	Ec-15_000460	Esi0012_0205	135	GGGAGATGGATGAATTCGAAG	21	63	5.84	2.91	4.22
chr_15	2162922	2163017	Ec-15_001730	Esi0056_0140	96	TGCCGCCCCGCTATCGTCGAC	21	65	0	0	0
chr_15	2514097	2514192	Ec-15_002070	Esi0094_0108	96	CGCAGGCTGCTGACACTCGTT	21	2	24.78	11.26	11.03
chr_15	2516668	2516767	Ec-15_002080	Esi0094_0107	100	TCGCCCTGGAACTCGGTCATT	21	83	4.87	130.72	164.3
chr_15	3132456	3132554	Ec-15_002710	Esi0076_0127	99	TCTCCGTGGAACTCGGCGATG	21	44	2.42	8.84	13.56
chr_16	588585	588686	Ec-16_000250	Esi0095_0109	102	TCAAACTTTTGCCGGGTCTACC	22	64	2	10.82	14.25
chr_16	747045	747141	Ec-16_000060	Esi0095_0108	97	TCCCGCTTGTGCTTTCGCTTG	21	87	1.8	4.14	5.9
chr_16	3424617	3424714	Ec-16_002780	Esi0030_0206	98	TGGCTCTCCAACAACCCCGCC	21	NA	17.93	16.94	16.92
chr_16	3930645	3930805	Ec-16_003340	Esi0030_0205	161	TTGCTGGGTGACGGGTGCGCA	21	125	0.01	0.04	0.64
chr_17	4037217	4037316	Ec-17_003440	Esi0166_0074	100	TTCTCCTCGATCGCCCGCCTG	21	63	102.88	49.35	58
chr_18	858621	858717	Ec-18_000690	Esi0020_0203	97	TGCGTCCAAAAGATCGTCCTT	21	66	3.57	3.19	4.2
chr_18	3040448	3040543	Ec-18_002670	Esi0388_0023	96	TCGTGTCCTGCAGTTGCTTCC	21	66	4.79	30.73	28.65
chr_18	5289627	5289790	Ec-18_004720	Esi0066_0137	164	TCATCTCGTTCTTCCTCGGCG	21	85	5.47	7.24	8.41
chr_20	1816642	1816742	Ec-20_001770	Esi0023_0203	101	TGGATTCTCGGAGGATTCGAAC	22	64	44.58	14.97	21.47
chr_21	4800789	4800886	Ec-00_008640	Esi0630_0008	98	TCATTTAGTTTTGTCGTGCCT	21	65	0	0	0
chr_21	4838346	4838443	Ec-00_009060	Esi0665_0006	98	TCATTTAGTTTTGTCGTGCCT	21	65	0.72	12.95	13.8
chr_22	2207904	2207995	Ec-22_002010	Esi0084_0110	92	TCAAGAGCTAACGACCTATCC	21	88	7.94	2.57	3.16
chr_23	1593869	1593971	Ec-23_001470	Esi0333_0036	103	TCAGCAGACACAACGACGGAC	21	83	53.47	40.82	39.57
chr_23	1768704	1768805	Ec-23_001680	Esi0042_0158	102	TGCGTGATTCGGGATCTTTTCG	22	65	21.76	578.45	657
chr_23	5285243	5285338	Ec-23_004170	Esi0221_0054	96	TGGTCGACACCGTCTCCTATC	21	85	8.9	12.5	19.18
chr_25	664006	664107	Ec-25_000460	Esi0302_0030	102	TATATCTTGGTCCGTAGTGTG	21	66	35.91	517.85	557.67
chr_27	1338502	1338623	Ec-27_000180	Esi0122_0110	122	CCGGTCTTGTGTGGTTGTTCA	21	46	34.27	9.87	19.05
