# Supplementary material for: Germline fate determination by a single ARGONAUTE protein in Ectocarpus
Source: Proc Natl Acad Sci U S A. 2026 Jan 28;123(5):e2518712123. doi: 10.1073/pnas.2518712123 (PMC12867755; doi:10.1073/pnas.2518712123)
Supplement: Supplementary file 10 — Dataset S09 (XLSX) [file pnas.2518712123.sd09.xlsx]

## Sheet: Sheet1
Dataset S9. List of putative miRNAs identified in this study
															abundance [cpm]
chr	start	stop	gene_model_name	Host_gene	strand	start_miRNA	end_miRNA	start_miRNA*	end_miRNA*	gene_length	miRNA_miRNA*_distance	overlaps	miRNA_sequence	duplicated	ago-1;apt	ago-3;apt	AGO; apt
chr_01	506269	506440	Ec-01_MIR0001	Ec-01_000640_feat4plus	+	506420	506440	506269	506290	172	129		ATGTGGTCGTGTCTTTTCAGT		20.69	5.28	7.12
chr_01	2351395	2351483	Ec-01_MIR0002	Ec-01_002550	+	2351463	2351483	2351395	2351414	89	48		TCGTCCCGGGCGCTCTCTTCT	Tarver:esi-MIR11377;Esi0003_0370	46.23	163.82	155.26
chr_01	5111683	5111778	Ec-01_MIR0003	Ec-01_005620	+	5111758	5111778	5111683	5111704	96	53		TATGCTGCTAGTTAACCTAAC		25.81	10.33	13.45
chr_01	5550393	5550521	Ec-01_MIR0004	Ec-01_006060_feat2plus	+	5550394	5550414	5550500	5550521	129	86		TGCTTCTGGAGAAGAATGTGC		2.93	3.06	4.25
chr_01	5864658	5864826	Ec-01_MIR0005	Ec-01_006490_feat3plus	+	5864659	5864679	5864805	5864826	169	126		TCCAAGGCAGAAAGAAGAACC		484.03	177.64	242.69
chr_01	6884174	6884348	Ec-01_MIR0006	Ec-01_007760_feat3plus	+	6884328	6884348	6884174	6884191	175	136		TGTGGCTCGAGATCCCCGTTC		3.13	30.05	39.49
chr_01	7005012	7005184	Ec-01_MIR0007	Ec-01_007920	+	7005164	7005184	7005012	7005033	173	130		AATTGTGACAGTAGGCCCGTC		303.78	181.78	220.68
chr_01	7902268	7902402	Ec-01_MIR0008	Ec-01_009100_Ec-01_009110_Ec-01_009120_Ec-01_009130_feat1plus	+	7902382	7902402	7902268	7902289	135	92		TGGTGTCTGCGCCGATCGCTC		1.87	0.63	0.99
chr_01	8021539	8021628	Ec-01_MIR0009	Ec-01_009290_feat1plus	+	8021608	8021628	8021539	8021560	90	47		TCGGACAGCGATAACGAGGAG		2.02	3.11	2.23
chr_01	8947334	8947417	Ec-01_MIR0010	Ec-01_010100_Ec-01_010110	-	8947397	8947417	8947334	8947355	84	41		TAAATCCTGTACTCCCATTCC		0.29	1.98	2.33
chr_01	8959312	8959395	Ec-01_MIR0011	Ec-01_010130	+	8959313	8959333	8959374	8959395	84	41		TAAATCCTGTACTCCTGTTCC		2.12	34.82	20.4
chr_01	8963291	8963374	Ec-01_MIR0012	Ec-01_010130_feat1plus	+	8963292	8963312	8963364	8963374	84	52		TTGCCCCGGTGACGACGATGG		0.05	4.01	5.22
chr_01	9119007	9119090	Ec-01_MIR0013	Ec-01_010280	-	9119070	9119090	9119007	9119028	84	41		TGTCGGTCCATTTCGCAGTGC		3.19	11.94	7.4
chr_01	9124020	9124103	Ec-01_MIR0014	Ec-01_010300_feat1plus	+	9124021	9124041	9124082	9124103	84	41		TAAATCCTGTGCTCCCGTTCC		1.27	4.19	3.17
chr_01	9308523	9308617	Ec-01_MIR0015	Ec-01_010550_feat4plus	+	9308524	9308544	9308596	9308617	95	52		TTGAATAGCAAGTCGGGCTGG		346.15	566.84	733.89
chr_01	9380648	9380730	Ec-01_MIR0016	Ec-01_010625	+	9380649	9380669	9380709	9380730	83	40		TGATGTGCGCGTTGGATCAGT		5.97	7.54	8.04
chr_01	9641823	9641905	Ec-01_MIR0017	Ec-01_011040	-	9641824	9641844	9641891	9641905	83	47		TTGGATGGGTTCCCGGGCGTG		57.55	566.15	744.42
chr_01	10309139	10309223	Ec-01_MIR0018	Ec-01_011860	-	10309140	10309160	10309204	10309223	85	44		CAGGCAAGTGCTCAATACCGG		31.65	27.8	34.31
chr_01	10468055	10468225	Ec-01_MIR0019	Ec-01_012050_feat3plus	+	10468056	10468076	10468204	10468225	171	128		TTGGGCTTGACGATTGGAGCA		465.51	1105.53	1360.61
chr_02	678271	678398	Ec-02_MIR0020	Ec-02_000550_feat10plus	+	678272	678292	678377	678398	128	85		TCTCAAGGGGATTTCAAAGTT	Ec-02_MIR0020;Ec-02_MIR0032	16.89	10.7	12.96
chr_02	1398725	1398897	Ec-02_MIR0021	Ec-02_001050_Ec-02_001030_Ec-02_001040_Ec-02_001060_feat1plus	+	1398877	1398897	1398725	1398746	173	130		TGGGAACCGTTGTAGTCGTTG		28.59	164.8	159.43
chr_02	1663512	1663605	Ec-02_MIR0022	Ec-02_001230_feat1plus	+	1663585	1663605	1663512	1663533	94	51		TCTTCGCCAAGGTGCTCGACC		4.52	5.97	5.89
chr_02	1757688	1757857	Ec-02_MIR0023	Ec-02_001340_feat2plus	+	1757837	1757857	1757688	1757709	170	127		TGACAAATGTTGGATGCCGCT	Ec-02_MIR0023;Ec-02_MIR0143	3.91	14.03	15.66
chr_02	1822896	1822988	Ec-02_MIR0024	Ec-02_001380	+	1822968	1822988	1822896	1822916	93	51		TCCGAGAGGGGTGGATTCTTC		25.57	144.82	162.47
chr_02	2494655	2494740	Ec-02_MIR0025	Ec-02_002170_Ec-02_002180	-	2494720	2494740	2494655	2494675	86	44		TGAACTTGTCGGGCCCGGTCG		1.16	2.04	1.95
chr_02	4576787	4576962	Ec-02_MIR0026	Ec-02_003850	+	4576942	4576962	4576787	4576808	176	133		TCGGAGACAGAGTTGGAGTCG		117.75	329.53	332.21
chr_02	4578257	4578386	Ec-02_MIR0027	Ec-02_003850	+	4578258	4578278	4578365	4578386	130	87		CTTCGACGGCGAGGTTGGACT		21.15	13.21	14.52
chr_02	6206821	6206989	Ec-02_MIR0028	Ec-02_005320_feat1plus	+	6206822	6206842	6206968	6206989	169	126		TTGACTGCATCTCGGCGCAAT		9.79	13.71	17.8
chr_02	6576237	6576321	Ec-02_MIR0029	Ec-02_005780	+	6576238	6576258	6576302	6576321	85	44		TGGCGTGCGGGCGTGCTGTCG		4.98	9.7	12.26
chr_02	6658487	6658568	Ec-02_MIR0030	Ec-02_005870	-	6658548	6658568	6658487	6658504	82	43		TGAGGTAGGTTGGAGAGTTTG		10.83	20.2	19.16
chr_03	1119722	1119810	Ec-03_MIR0031	Ec-03_000820	+	1119790	1119810	1119722	1119743	89	46		TACAGCTCTTCTCGGTTTTCG		0.45	5.29	5.69
chr_03	1236730	1236857	Ec-03_MIR0032	Ec-00_008740_feat1plus	+	1236731	1236751	1236836	1236857	128	85		TCTCAAGGGGATTTCAAAGTT	Ec-02_MIR0020;Ec-02_MIR0032	10.76	8.45	10.28
chr_03	1885526	1885612	Ec-03_MIR0033	Ec-03_001500_Ec-03_001490	+	1885592	1885612	1885526	1885545	87	46		TTGTCTTCTCCAAGGTGTTCG	Ec-03_MIR0033;Ec-04_MIR0047;Ec-06_MIR0072;Ec-06_MIR0074;Ec-07_MIR0091;Ec-10_MIR0114;Ec-10_MIR0121;Ec-12_MIR0152;Ec-13_MIR0158;Ec-15_MIR0167;Ec-15_MIR0181;Ec-26_MIR0266;Ec-26_MIR0270;Ec-26_MIR0271;Ec-26_MIR0272;Ec-26_MIR0273	1.04	1.82	2.46
chr_03	2363741	2363869	Ec-03_MIR0034	Ec-03_001810_feat1minus	-	2363742	2363762	2363852	2363869	129	90		TCTAGTGGGTTGCAGATGTCG		3.88	97.05	109.39
chr_03	3365465	3365555	Ec-03_MIR0035	Ec-03_002720	+	3365466	3365486	3365534	3365555	91	48		TCGAACACCTTGGAGAAGACA	Ec-03_MIR0035;Ec-03_MIR0038;Ec-04_MIR0048;Ec-04_MIR0049;Ec-04_MIR0056;Ec-05_MIR0060;Ec-05_MIR0062;Ec-10_MIR0109;Ec-10_MIR0111;Ec-11_MIR0133;Ec-11_MIR0134;Ec-11_MIR0135;Ec-11_MIR0141;Ec-12_MIR0144;Ec-13_MIR0155;Ec-15_MIR0168;Ec-15_MIR0171;Ec-17_MIR0199;Ec-18_MIR0208;Ec-18_MIR0209;Ec-18_MIR0210;Ec-19_MIR0214;Ec-20_MIR0226;Ec-26_MIR0267;Ec-27_MIR0289;Ec-27_MIR0290	3.84	5.38	5.51
chr_03	4073161	4073328	Ec-03_MIR0036	Ec-03_003250_feat2plus	+	4073162	4073182	4073307	4073328	168	125		TCAACTGTCTCCAGCCGCCGC		21.56	18.09	17.47
chr_03	5103664	5103874	Ec-03_MIR0037	Ec-03_004130_feat4plus	+	5103665	5103685	5103853	5103874	211	168		TCTAATAAGCAAGGAACTTGA		0.41	0.9	0.81
chr_03	5954191	5954280	Ec-03_MIR0038	Ec-03_004750_feat2plus	+	5954192	5954212	5954263	5954280	90	51		TCGAACACCTTGGAGAAGACA	Ec-03_MIR0035;Ec-03_MIR0038;Ec-04_MIR0048;Ec-04_MIR0049;Ec-04_MIR0056;Ec-05_MIR0060;Ec-05_MIR0062;Ec-10_MIR0109;Ec-10_MIR0111;Ec-11_MIR0133;Ec-11_MIR0134;Ec-11_MIR0135;Ec-11_MIR0141;Ec-12_MIR0144;Ec-13_MIR0155;Ec-15_MIR0168;Ec-15_MIR0171;Ec-17_MIR0199;Ec-18_MIR0208;Ec-18_MIR0209;Ec-18_MIR0210;Ec-19_MIR0214;Ec-20_MIR0226;Ec-26_MIR0267;Ec-27_MIR0289;Ec-27_MIR0290	3.44	5.42	5.89
chr_04	541769	541860	Ec-04_MIR0039	Ec-04_000280	-	541840	541860	541769	541789	92	50		TCGGTCAGAAGAAGGGTTTCT		0.69	1.96	2.4
chr_04	584747	584831	Ec-04_MIR0040	Ec-04_000390_feat1minus	-	584748	584768	584812	584831	85	44		TGTAGTAGCAGACATGGTTGT		8.58	7.55	7.75
chr_04	1546999	1547090	Ec-04_MIR0041	Ec-04_001300	-	1547000	1547020	1547069	1547090	92	49		ACCGGGACGCCTTGCAGGATC		25.11	10.45	13.08
chr_04	1586153	1586276	Ec-04_MIR0042	Ec-04_001330	-	1586256	1586276	1586153	1586172	124	83		TCGCTCTCTTCGCACCATCGA		5.3	15.49	21.8
chr_04	1995502	1995581	Ec-04_MIR0043	Ec-04_001700	+	1995561	1995581	1995502	1995515	80	45		CTAAAGTTCTTCCGAGCCGTC		29.4	36.78	33.28
chr_04	2072142	2072234	Ec-04_MIR0044	Ec-04_001740_Ec-04_001750	+	2072214	2072234	2072142	2072159	93	54		TTGCGGCTGCAGACATAGCTG		884.7	411.95	528.67
chr_04	2537642	2537728	Ec-04_MIR0045	Ec-04_002190_Ec-04_002200	-	2537643	2537663	2537708	2537728	87	45		CCAGGCTCTCGCTGTGGCTCC		15.89	7.06	7.94
chr_04	2542627	2542806	Ec-04_MIR0046	Ec-04_002180_feat5plus	+	2542786	2542806	2542627	2542648	180	137		TTGGGTTGGTACGTCGATATG		0.99	1.07	1.48
chr_04	3865865	3865953	Ec-04_MIR0047	Ec-04_003665	+	3865933	3865953	3865865	3865884	89	48		TTGTCTTCTCCAAGGTGTTCG	Ec-03_MIR0033;Ec-04_MIR0047;Ec-06_MIR0072;Ec-06_MIR0074;Ec-07_MIR0091;Ec-10_MIR0114;Ec-10_MIR0121;Ec-12_MIR0152;Ec-13_MIR0158;Ec-15_MIR0167;Ec-15_MIR0181;Ec-26_MIR0266;Ec-26_MIR0270;Ec-26_MIR0271;Ec-26_MIR0272;Ec-26_MIR0273	1.13	2.03	2.44
chr_04	4104575	4104648	Ec-04_MIR0048	Ec-04_003920_feat1plus	+	4104576	4104596	4104627	4104648	74	31		TCGAACACCTTGGAGAAGACA	Ec-03_MIR0035;Ec-03_MIR0038;Ec-04_MIR0048;Ec-04_MIR0049;Ec-04_MIR0056;Ec-05_MIR0060;Ec-05_MIR0062;Ec-10_MIR0109;Ec-10_MIR0111;Ec-11_MIR0133;Ec-11_MIR0134;Ec-11_MIR0135;Ec-11_MIR0141;Ec-12_MIR0144;Ec-13_MIR0155;Ec-15_MIR0168;Ec-15_MIR0171;Ec-17_MIR0199;Ec-18_MIR0208;Ec-18_MIR0209;Ec-18_MIR0210;Ec-19_MIR0214;Ec-20_MIR0226;Ec-26_MIR0267;Ec-27_MIR0289;Ec-27_MIR0290	4.6	7.62	7.92
chr_04	4647776	4647866	Ec-04_MIR0049	Ec-04_004490_feat3plus	+	4647777	4647797	4647845	4647866	91	48		TCGAACACCTTGGAGAAGACA	Ec-03_MIR0035;Ec-03_MIR0038;Ec-04_MIR0048;Ec-04_MIR0049;Ec-04_MIR0056;Ec-05_MIR0060;Ec-05_MIR0062;Ec-10_MIR0109;Ec-10_MIR0111;Ec-11_MIR0133;Ec-11_MIR0134;Ec-11_MIR0135;Ec-11_MIR0141;Ec-12_MIR0144;Ec-13_MIR0155;Ec-15_MIR0168;Ec-15_MIR0171;Ec-17_MIR0199;Ec-18_MIR0208;Ec-18_MIR0209;Ec-18_MIR0210;Ec-19_MIR0214;Ec-20_MIR0226;Ec-26_MIR0267;Ec-27_MIR0289;Ec-27_MIR0290	4.62	7.49	8
chr_04	4861206	4861415	Ec-04_MIR0050	Ec-04_004690_feat4plus	+	4861207	4861227	4861394	4861415	210	167		AGATCTTTGATGTCGGCCACG		183.56	85.92	92.77
chr_04	5060021	5060109	Ec-04_MIR0051	Ec-04_004870	+	5060089	5060109	5060021	5060040	89	48		TGGACGATGAAGTGCACGCCC		40	14.31	14.02
chr_04	5741610	5741781	Ec-04_MIR0052	Ec-04_005670	+	5741761	5741781	5741610	5741631	172	129		AAGGTAGCGAACAATGGTAAG		186	93.21	89.87
chr_04	5993538	5993660	Ec-04_MIR0053	Ec-04_005930	+	5993539	5993559	5993641	5993660	123	82		TGTTGGAAGGCTGTAGCAGTG		13.74	44.22	66.55
chr_04	7447989	7448078	Ec-04_MIR0054	Ec-28_000750_feat1minus	-	7448058	7448078	7447989	7448010	90	47		CCAGTGCCACGTCGAGACACA		1.85	0.67	0.8
chr_04	8038791	8039008	Ec-04_MIR0055	Ec-28_001400	-	8038988	8039008	8038791	8038811	218	176		TACCCTGCACTCGAGTTCGTT		1.59	2.31	2.99
chr_04	8734348	8734476	Ec-04_MIR0056	Ec-28_002090_feat1plus	+	8734349	8734369	8734455	8734476	129	86		TCGAACACCTTGGAGAAGACA	Ec-03_MIR0035;Ec-03_MIR0038;Ec-04_MIR0048;Ec-04_MIR0049;Ec-04_MIR0056;Ec-05_MIR0060;Ec-05_MIR0062;Ec-10_MIR0109;Ec-10_MIR0111;Ec-11_MIR0133;Ec-11_MIR0134;Ec-11_MIR0135;Ec-11_MIR0141;Ec-12_MIR0144;Ec-13_MIR0155;Ec-15_MIR0168;Ec-15_MIR0171;Ec-17_MIR0199;Ec-18_MIR0208;Ec-18_MIR0209;Ec-18_MIR0210;Ec-19_MIR0214;Ec-20_MIR0226;Ec-26_MIR0267;Ec-27_MIR0289;Ec-27_MIR0290	3.58	5.63	5.77
chr_05	1015637	1015774	Ec-05_MIR0057	Ec-05_001360	+	1015754	1015774	1015637	1015658	138	95		TGGGAAATCTAAAGGGCAAGG		17.84	18.1	17.55
chr_05	4177865	4177955	Ec-05_MIR0058	Ec-05_003640_Ec-05_003650_feat2plus	+	4177935	4177955	4177865	4177886	91	48		TAGGCTCCACTCGATATATCG		17.23	12.67	14.05
chr_05	4899294	4899456	Ec-05_MIR0059	Ec-05_004420	+	4899295	4899315	4899442	4899456	163	127		TGTGTAGTGTAGGTTTGGTTT		7.98	49.85	52.18
chr_05	5311991	5312083	Ec-05_MIR0060	Ec-05_004780_feat4plus	+	5311992	5312012	5312062	5312083	93	50		TCGAACACCTTGGAGAAGACA	Ec-03_MIR0035;Ec-03_MIR0038;Ec-04_MIR0048;Ec-04_MIR0049;Ec-04_MIR0056;Ec-05_MIR0060;Ec-05_MIR0062;Ec-10_MIR0109;Ec-10_MIR0111;Ec-11_MIR0133;Ec-11_MIR0134;Ec-11_MIR0135;Ec-11_MIR0141;Ec-12_MIR0144;Ec-13_MIR0155;Ec-15_MIR0168;Ec-15_MIR0171;Ec-17_MIR0199;Ec-18_MIR0208;Ec-18_MIR0209;Ec-18_MIR0210;Ec-19_MIR0214;Ec-20_MIR0226;Ec-26_MIR0267;Ec-27_MIR0289;Ec-27_MIR0290	4.51	7.75	8.05
chr_05	6319279	6319488	Ec-05_MIR0061	Ec-05_005860_Ec-05_005870	-	6319468	6319488	6319279	6319299	210	168		TCCGGCCAGATGACTCGCTTG		194.08	1101.18	983.65
chr_05	6735378	6735467	Ec-05_MIR0062	Ec-05_006210	+	6735379	6735399	6735446	6735467	90	47		TCGAACACCTTGGAGAAGACA	Ec-03_MIR0035;Ec-03_MIR0038;Ec-04_MIR0048;Ec-04_MIR0049;Ec-04_MIR0056;Ec-05_MIR0060;Ec-05_MIR0062;Ec-10_MIR0109;Ec-10_MIR0111;Ec-11_MIR0133;Ec-11_MIR0134;Ec-11_MIR0135;Ec-11_MIR0141;Ec-12_MIR0144;Ec-13_MIR0155;Ec-15_MIR0168;Ec-15_MIR0171;Ec-17_MIR0199;Ec-18_MIR0208;Ec-18_MIR0209;Ec-18_MIR0210;Ec-19_MIR0214;Ec-20_MIR0226;Ec-26_MIR0267;Ec-27_MIR0289;Ec-27_MIR0290	5.44	8.31	8.94
chr_05	7147826	7147928	Ec-05_MIR0063	Ec-05_006540_feat1plus	+	7147908	7147928	7147826	7147847	103	60		TGGTCTAATGGTCAGAGCTTT		37.45	165.31	78.09
chr_06	223714	223797	Ec-06_MIR0064	Ec-06_000240_feat1plus	+	223715	223735	223776	223797	84	41		TGAGGGCGAGGAGGAAAAGCA		1.73	2.23	2.5
chr_06	238448	238578	Ec-06_MIR0065	Ec-06_000280_Ec-06_000270	-	238558	238578	238448	238469	131	88		AGTGGGGGACGAGGCGAGACC		105.17	14.74	27.53
chr_06	1621301	1621384	Ec-06_MIR0066	Ec-06_002060	-	1621302	1621322	1621371	1621384	84	49		TGGCATTGTCTGGCGCTTCCT		101.81	229.03	198.28
chr_06	2298503	2298565	Ec-06_MIR0067	Ec-06_002810_Ec-06_002830_feat4plus	+	2298504	2298524	2298547	2298565	63	23		TTTTAATCGCGGAACTAGACC	Ec-06_MIR0067;Ec-06_MIR0127	1.72	3.84	5.23
chr_06	2905970	2906141	Ec-06_MIR0068	Ec-06_003370	+	2906121	2906141	2905970	2905989	172	131		TCCCAACTGTGGTGTTGTCTC		18.79	91.52	88.72
chr_06	3380902	3381025	Ec-06_MIR0069	Ec-06_004080	-	3380903	3380923	3381011	3381025	124	88		TGACCGGCTGGCGTGACGTGA		2197.73	4811.91	4471.27
chr_06	3975685	3975766	Ec-06_MIR0070	Ec-06_004620	+	3975686	3975706	3975745	3975766	82	39		TGTTTGTGTTGCAGAACCATG		9.91	6.34	8.71
chr_06	3978400	3978573	Ec-06_MIR0071	Ec-06_004620_feat1plus	+	3978553	3978573	3978400	3978421	174	131		TAGGCTGGGTGCACAAGGCAT		69.09	333.82	271.71
chr_06	5679929	5680017	Ec-06_MIR0072	Ec-06_007980_feat2plus	+	5679997	5680017	5679929	5679948	89	48		TTGTCTTCTCCAAGGTGTTCG	Ec-03_MIR0033;Ec-04_MIR0047;Ec-06_MIR0072;Ec-06_MIR0074;Ec-07_MIR0091;Ec-10_MIR0114;Ec-10_MIR0121;Ec-12_MIR0152;Ec-13_MIR0158;Ec-15_MIR0167;Ec-15_MIR0181;Ec-26_MIR0266;Ec-26_MIR0270;Ec-26_MIR0271;Ec-26_MIR0272;Ec-26_MIR0273	1.07	2.15	2.55
chr_06	6237738	6237905	Ec-06_MIR0073	Ec-06_008530	+	6237739	6237759	6237884	6237905	168	125		CGCTAGACGTTGAACTTGCCT		130.14	51.39	64.86
chr_06	6810075	6810161	Ec-06_MIR0074	Ec-06_009050_feat3plus	+	6810141	6810161	6810075	6810096	87	44		TTGTCTTCTCCAAGGTGTTCG	Ec-03_MIR0033;Ec-04_MIR0047;Ec-06_MIR0072;Ec-06_MIR0074;Ec-07_MIR0091;Ec-10_MIR0114;Ec-10_MIR0121;Ec-12_MIR0152;Ec-13_MIR0158;Ec-15_MIR0167;Ec-15_MIR0181;Ec-26_MIR0266;Ec-26_MIR0270;Ec-26_MIR0271;Ec-26_MIR0272;Ec-26_MIR0273	0.85	2	2.41
chr_06	7796423	7796597	Ec-06_MIR0075	Ec-06_009780	+	7796577	7796597	7796423	7796444	175	132		TCGAGGTGTACTGGAGAACGG		100.45	125.45	147.94
chr_06	7862783	7862869	Ec-06_MIR0076	Ec-06_009830	+	7862849	7862869	7862783	7862804	87	44		ACCGGCTGCTGCCCTTGGCTG		4.33	1.45	2.64
chr_06	8475743	8475824	Ec-06_MIR0077	Ec-06_010570	+	8475744	8475764	8475810	8475824	82	46		TGGTCTTCCACGGAACGTGTT		0.41	5.2	4.14
chr_06	8523824	8524031	Ec-06_MIR0078	Ec-06_010640	-	8524011	8524031	8523824	8523841	208	169		TTGTAGTTGGGACTCGGCTTC		16.47	29.19	56.37
chr_06	8740976	8741185	Ec-06_MIR0079	Ec-06_010820_feat1plus	+	8740977	8740997	8741164	8741185	210	167		TGAATGGTTGAGATTGCGCGG		54.37	72.1	66.45
chr_07	1249030	1249159	Ec-07_MIR0080	Ec-07_001080	+	1249139	1249159	1249030	1249051	130	87		GGGGTAGCTGTACGTCCTAGT		141.54	42.84	69.37
chr_07	1993547	1993634	Ec-07_MIR0081	Ec-07_001760_feat5plus	+	1993548	1993568	1993613	1993634	88	45		GTAGCATTGCCGTTGTGGACG		77.54	40.59	46.43
chr_07	2043017	2043132	Ec-07_MIR0082	Ec-07_001840	+	2043112	2043132	2043017	2043036	116	75		TGATACCTCTGCGGAAAGCCC		7.88	8.1	9.08
chr_07	3478759	3478842	Ec-07_MIR0083	Ec-07_003390	-	3478822	3478842	3478759	3478779	84	42		AGTGCCTCAACTGCTACGAAC		323.02	68.61	94.4
chr_07	3598035	3598117	Ec-07_MIR0084	Ec-07_003540_feat5plus	+	3598036	3598056	3598096	3598117	83	40		TCATAAATTGACTGATGCTTG		0.12	1.1	1.17
chr_07	3995994	3996126	Ec-07_MIR0085	Ec-07_004040_feat4plus	+	3996106	3996126	3995994	3996015	133	90		TACGGGATGTACTCGACGCCC		33.6	95.05	94.4
chr_07	4223635	4223724	Ec-07_MIR0086	Ec-07_004330_feat5plus	+	4223704	4223724	4223635	4223656	90	47		ACTGCTGTGGGATACCAAGGA		71.54	35.13	22.41
chr_07	5623797	5623924	Ec-07_MIR0087	Ec-07_005610	+	5623798	5623818	5623903	5623924	128	85		TGAAGGCGCTCTGGTATGTGT		120.85	149.46	134.1
chr_07	5821014	5821162	Ec-07_MIR0088	Ec-07_005780	+	5821142	5821162	5821014	5821035	149	106		TTTAAGACTGCAATGAAGGGC		5.5	72.82	38.09
chr_07	6904037	6904233	Ec-07_MIR0089	Ec-07_006930_feat1plus	+	6904038	6904058	6904212	6904233	197	154		CCGGATCACATGGGCTTGAGG		3.78	1.51	1.95
chr_07	7292061	7292190	Ec-07_MIR0090	Ec-07_007270_feat1plus	+	7292170	7292190	7292061	7292081	130	88		TTCCGCCGATTGCAACCGAGC		109.37	77.39	123.33
chr_07	7610197	7610285	Ec-07_MIR0091	Ec-07_007500_feat2plus	+	7610265	7610285	7610197	7610218	89	46		TTGTCTTCTCCAAGGTGTTCG	Ec-03_MIR0033;Ec-04_MIR0047;Ec-06_MIR0072;Ec-06_MIR0074;Ec-07_MIR0091;Ec-10_MIR0114;Ec-10_MIR0121;Ec-12_MIR0152;Ec-13_MIR0158;Ec-15_MIR0167;Ec-15_MIR0181;Ec-26_MIR0266;Ec-26_MIR0270;Ec-26_MIR0271;Ec-26_MIR0272;Ec-26_MIR0273	1.12	2.13	2.62
chr_07	7906912	7907026	Ec-07_MIR0092	Ec-07_007840	-	7907006	7907026	7906912	7906922	115	83		TGGGGTCTTGTAGATCGTGGC		908.04	1255.13	1540.73
chr_08	141286	141375	Ec-08_MIR0093	Ec-08_000050_Ec-08_000060_Ec-08_000070	+	141355	141375	141286	141302	90	52		TCGCGCTGGCTTACCTTTTCG		0.18	7.59	7.96
chr_08	797847	797934	Ec-08_MIR0094	Ec-08_000810_Ec-08_000820	-	797848	797868	797916	797934	88	48		TGGTCGAGGATGGTTTGTTCC		19.62	40.34	35.74
chr_08	1643288	1643505	Ec-08_MIR0095	Ec-08_001470_feat4plus	+	1643485	1643505	1643288	1643306	218	178		TGGCATGTCCGGACCAGTGGC		10.01	11.12	13.68
chr_08	1643975	1644188	Ec-08_MIR0096	Ec-08_001470_feat4plus	+	1644168	1644188	1643975	1643992	214	175		TCGAGCTGAGCCTTGAGGCGC		7.39	16.6	24.24
chr_08	3061013	3061187	Ec-08_MIR0097	Ec-08_003180_feat2minus	-	3061014	3061034	3061166	3061187	175	132		GCGGAGACTCGGGGTGTGACG		35	12.23	23.49
chr_08	3110283	3110454	Ec-08_MIR0098	Ec-08_003230_Ec-08_003240	-	3110284	3110304	3110433	3110454	172	129		TCGTGTGCTCCCGCCTCTGGT		181.96	549.57	533.84
chr_08	3219588	3219712	Ec-08_MIR0099	Ec-08_003340	+	3219692	3219712	3219588	3219604	125	87		TGCTGTGTGGAACTCTCTTGT		43.46	230.32	220.86
chr_08	4811075	4811203	Ec-08_MIR0100	Ec-08_004960	+	4811076	4811096	4811182	4811203	129	86		TGTGAAGACGTTGACAAGGTC		2.94	5.73	7.06
chr_09	2100306	2100387	Ec-09_MIR0101	Ec-09_001500	-	2100367	2100387	2100306	2100317	82	49		TCTCGGTGATGGCATGGACTG		0.08	2.68	2.47
chr_09	2415515	2415614	Ec-09_MIR0102	Ec-09_001790_feat6minus	-	2415594	2415614	2415515	2415534	100	59		TACTCCCCTGTGTGCCTGATA		0.03	0.82	0.74
chr_09	2859315	2859526	Ec-09_MIR0103	Ec-09_002190_feat2plus	+	2859316	2859336	2859505	2859526	212	169		TGATGACGTCCTGGGGGAAGC		72.29	32.65	51.57
chr_09	4500002	4500129	Ec-09_MIR0104	Ec-09_003740	-	4500003	4500023	4500114	4500129	128	91		TGAAAGACGCAACTTGGAACT		19.94	231.56	203.97
chr_09	4662114	4662202	Ec-09_MIR0105	Ec-09_003840_feat5plus	+	4662115	4662135	4662181	4662202	89	46		CACGTGGCGGAGACTTCGACG		407.69	128.79	145.73
chr_10	480211	480381	Ec-10_MIR0106	Ec-10_000400_feat1plus	+	480361	480381	480211	480232	171	128		TGTGGCGATCTCTGACGCGGG		152.51	97.47	117.77
chr_10	968825	968908	Ec-10_MIR0107	Ec-10_000800	+	968826	968846	968887	968908	84	41		CAATGTCATTCCTAACAACTC		16.9	6.94	7.25
chr_10	1739410	1739525	Ec-10_MIR0108	Ec-10_001560	+	1739411	1739431	1739505	1739525	116	74		TCCGTACTGTTGGCACTTGTT		3.09	10.06	13.91
chr_10	1968074	1968164	Ec-10_MIR0109	Ec-10_001840_feat2plus	+	1968075	1968095	1968143	1968164	91	48		TCGAACACCTTGGAGAAGACA	Ec-03_MIR0035;Ec-03_MIR0038;Ec-04_MIR0048;Ec-04_MIR0049;Ec-04_MIR0056;Ec-05_MIR0060;Ec-05_MIR0062;Ec-10_MIR0109;Ec-10_MIR0111;Ec-11_MIR0133;Ec-11_MIR0134;Ec-11_MIR0135;Ec-11_MIR0141;Ec-12_MIR0144;Ec-13_MIR0155;Ec-15_MIR0168;Ec-15_MIR0171;Ec-17_MIR0199;Ec-18_MIR0208;Ec-18_MIR0209;Ec-18_MIR0210;Ec-19_MIR0214;Ec-20_MIR0226;Ec-26_MIR0267;Ec-27_MIR0289;Ec-27_MIR0290	4.45	7.65	8.02
chr_10	2450549	2450701	Ec-10_MIR0110	Ec-10_002160_feat6plus	+	2450550	2450570	2450680	2450701	153	110		TAAATTGGTCGAAAAGGTACG		51.23	66.57	85.96
chr_10	2699445	2699535	Ec-10_MIR0111	Ec-10_002330_feat9plus	+	2699446	2699466	2699514	2699535	91	48		TCGAACACCTTGGAGAAGACA	Ec-03_MIR0035;Ec-03_MIR0038;Ec-04_MIR0048;Ec-04_MIR0049;Ec-04_MIR0056;Ec-05_MIR0060;Ec-05_MIR0062;Ec-10_MIR0109;Ec-10_MIR0111;Ec-11_MIR0133;Ec-11_MIR0134;Ec-11_MIR0135;Ec-11_MIR0141;Ec-12_MIR0144;Ec-13_MIR0155;Ec-15_MIR0168;Ec-15_MIR0171;Ec-17_MIR0199;Ec-18_MIR0208;Ec-18_MIR0209;Ec-18_MIR0210;Ec-19_MIR0214;Ec-20_MIR0226;Ec-26_MIR0267;Ec-27_MIR0289;Ec-27_MIR0290	4.74	7.63	8
chr_10	2906715	2906842	Ec-10_MIR0112	Ec-10_002560_feat3plus	+	2906716	2906736	2906821	2906842	128	85		TCAGGTCGTTTACTATGGGCG		0.11	0.11	0.95
chr_10	3368820	3368905	Ec-10_MIR0113	Ec-00_002710_feat4plus	+	3368821	3368841	3368886	3368905	86	45		TATCTCGAATGGGTAGTCTCT		0.67	1.24	2.19
chr_10	3555202	3555291	Ec-10_MIR0114	Ec-10_003070_feat4plus	+	3555271	3555291	3555202	3555223	90	47		TTGTCTTCTCCAAGGTGTTCG	Ec-03_MIR0033;Ec-04_MIR0047;Ec-06_MIR0072;Ec-06_MIR0074;Ec-07_MIR0091;Ec-10_MIR0114;Ec-10_MIR0121;Ec-12_MIR0152;Ec-13_MIR0158;Ec-15_MIR0167;Ec-15_MIR0181;Ec-26_MIR0266;Ec-26_MIR0270;Ec-26_MIR0271;Ec-26_MIR0272;Ec-26_MIR0273	1.2	2.29	2.58
chr_10	3892751	3892915	Ec-10_MIR0115	Ec-10_003500_feat1plus	+	3892752	3892772	3892896	3892915	165	124		TCGGATGCCCTCGCCCCCTTT		0.71	1.51	1.79
chr_10	4156148	4156236	Ec-10_MIR0116	Ec-10_003730	+	4156216	4156236	4156148	4156169	89	46		TCTGATCGTGGCAGGCCGTTG		2.64	37.83	41.07
chr_10	4267535	4267662	Ec-10_MIR0117	Ec-10_003820	+	4267536	4267556	4267642	4267662	128	86		TTCTTGAGGCCACCCTGAACA		230.37	559.41	600.24
chr_10	4362227	4362307	Ec-10_MIR0118	Ec-10_003910	+	4362228	4362248	4362294	4362307	81	46		CTTGAGACTGTCATCGCGACC		739.45	292.7	351.07
chr_10	4980489	4980572	Ec-10_MIR0119	Ec-10_004520_Ec-10_004510	+	4980490	4980510	4980551	4980572	84	41		TCCGTTTGTCTCTGTGGACCA		184.97	297.7	260.68
chr_10	4984924	4985053	Ec-10_MIR0120	Ec-10_004520_Ec-10_004510	+	4985033	4985053	4984924	4984945	130	87		TCCTCGTCGGCACCACGCTGC		101.67	29.66	45.55
chr_10	5173111	5173199	Ec-10_MIR0121	Ec-10_004620_feat10plus	+	5173179	5173199	5173111	5173132	89	46		TTGTCTTCTCCAAGGTGTTCG	Ec-03_MIR0033;Ec-04_MIR0047;Ec-06_MIR0072;Ec-06_MIR0074;Ec-07_MIR0091;Ec-10_MIR0114;Ec-10_MIR0121;Ec-12_MIR0152;Ec-13_MIR0158;Ec-15_MIR0167;Ec-15_MIR0181;Ec-26_MIR0266;Ec-26_MIR0270;Ec-26_MIR0271;Ec-26_MIR0272;Ec-26_MIR0273	1.13	2.18	2.87
chr_10	5267637	5267724	Ec-10_MIR0122	Ec-10_004770_Ec-10_004780_Ec-10_004790	+	5267704	5267724	5267637	5267658	88	45		TTGACCGGAAGGTGGTGCGTA		0.43	2.66	3.15
chr_10	5273251	5273406	Ec-10_MIR0123	Ec-10_004770_Ec-10_004780_Ec-10_004790	+	5273252	5273272	5273385	5273406	156	113		TTCTCAGCCTGTAGACGCACC		1.53	3.79	4.89
chr_10	5429430	5429519	Ec-10_MIR0124	Ec-10_004960_feat1plus	+	5429499	5429519	5429430	5429451	90	47		TTCTCCGCTCCAGTTCTTCTT		3015.86	736.44	836.65
chr_10	5572358	5572446	Ec-10_MIR0125	Ec-10_005070_feat1minus	-	5572359	5572379	5572425	5572446	89	46		TATGTTGTAGTTATGACGGGG		14.01	83.58	70.96
chr_10	6097246	6097330	Ec-10_MIR0126	Ec-10_005630_feat5plus	+	6097247	6097267	6097309	6097330	85	42		TTTCCGGAACCTTTGCTGAAG		493.65	423.84	514.07
chr_11	61017	61086	Ec-11_MIR0127	Ec-11_000090_feat6plus	+	61018	61038	61068	61086	70	30		TTTTAATCGCGGAACTAGACC	Ec-06_MIR0067;Ec-06_MIR0127	4.23	5.26	7.95
chr_11	2454709	2454797	Ec-11_MIR0128	Ec-11_001770_feat7plus	+	2454777	2454797	2454709	2454730	89	46		TATGGTCTTGGCTCGCCGCAG	Ec-11_MIR0128;Ec-11_MIR0129	14.01	10.03	10.93
chr_11	2753725	2753813	Ec-11_MIR0129	Ec-11_002250_feat39plus	+	2753793	2753813	2753725	2753746	89	46		TATGGTCTTGGCTCGCCGCAG	Ec-11_MIR0128;Ec-11_MIR0129	13.62	10.27	10.5
chr_11	3271670	3271799	Ec-11_MIR0130	Ec-11_002620_feat5plus	+	3271779	3271799	3271670	3271690	130	88		ATCGTGCTTCTCAACAAAAGA		9.54	1.03	0.96
chr_11	3583683	3583769	Ec-11_MIR0131	Ec-11_002930	+	3583684	3583704	3583750	3583769	87	46		TAATCAAATTTCCATGGAGCC		0.61	2.15	2.18
chr_11	3715112	3715239	Ec-11_MIR0132	Ec-11_003090	-	3715219	3715239	3715112	3715130	128	88		GTGAGGAACTTGTGCAGCTCG		30.33	35.13	54.22
chr_11	4125728	4125818	Ec-11_MIR0133	Ec-11_003350_feat3plus	+	4125729	4125749	4125797	4125818	91	48		TCGAACACCTTGGAGAAGACA	Ec-03_MIR0035;Ec-03_MIR0038;Ec-04_MIR0048;Ec-04_MIR0049;Ec-04_MIR0056;Ec-05_MIR0060;Ec-05_MIR0062;Ec-10_MIR0109;Ec-10_MIR0111;Ec-11_MIR0133;Ec-11_MIR0134;Ec-11_MIR0135;Ec-11_MIR0141;Ec-12_MIR0144;Ec-13_MIR0155;Ec-15_MIR0168;Ec-15_MIR0171;Ec-17_MIR0199;Ec-18_MIR0208;Ec-18_MIR0209;Ec-18_MIR0210;Ec-19_MIR0214;Ec-20_MIR0226;Ec-26_MIR0267;Ec-27_MIR0289;Ec-27_MIR0290	4.61	7.58	8.2
chr_11	4155452	4155542	Ec-11_MIR0134	Ec-11_003350_feat9plus	+	4155453	4155473	4155521	4155542	91	48		TCGAACACCTTGGAGAAGACA	Ec-03_MIR0035;Ec-03_MIR0038;Ec-04_MIR0048;Ec-04_MIR0049;Ec-04_MIR0056;Ec-05_MIR0060;Ec-05_MIR0062;Ec-10_MIR0109;Ec-10_MIR0111;Ec-11_MIR0133;Ec-11_MIR0134;Ec-11_MIR0135;Ec-11_MIR0141;Ec-12_MIR0144;Ec-13_MIR0155;Ec-15_MIR0168;Ec-15_MIR0171;Ec-17_MIR0199;Ec-18_MIR0208;Ec-18_MIR0209;Ec-18_MIR0210;Ec-19_MIR0214;Ec-20_MIR0226;Ec-26_MIR0267;Ec-27_MIR0289;Ec-27_MIR0290	4.59	7.52	7.69
chr_11	4167392	4167482	Ec-11_MIR0135	Ec-11_003350_feat11plus	+	4167393	4167413	4167461	4167482	91	48		TCGAACACCTTGGAGAAGACA	Ec-03_MIR0035;Ec-03_MIR0038;Ec-04_MIR0048;Ec-04_MIR0049;Ec-04_MIR0056;Ec-05_MIR0060;Ec-05_MIR0062;Ec-10_MIR0109;Ec-10_MIR0111;Ec-11_MIR0133;Ec-11_MIR0134;Ec-11_MIR0135;Ec-11_MIR0141;Ec-12_MIR0144;Ec-13_MIR0155;Ec-15_MIR0168;Ec-15_MIR0171;Ec-17_MIR0199;Ec-18_MIR0208;Ec-18_MIR0209;Ec-18_MIR0210;Ec-19_MIR0214;Ec-20_MIR0226;Ec-26_MIR0267;Ec-27_MIR0289;Ec-27_MIR0290	4.65	7.77	7.82
chr_11	4320451	4320625	Ec-11_MIR0136	Ec-00_007670_feat4plus	+	4320605	4320625	4320451	4320472	175	132		GGGACGAAGGCATCCGACATT		4.12	1.55	1.76
chr_11	4511590	4511784	Ec-11_MIR0137	Ec-11_003770_feat1plus	+	4511591	4511611	4511763	4511784	195	152		CACGGTGTACACTTGGGCAGT		25.12	6.86	10.32
chr_11	4893029	4893117	Ec-11_MIR0138	Ec-11_004240_feat2plus	+	4893097	4893117	4893029	4893045	89	51		TTCTCCAGACGAGCTATCCGA		21.18	23.83	28.48
chr_11	5497511	5497645	Ec-11_MIR0139	Ec-11_004870_feat6plus	+	5497512	5497532	5497624	5497645	135	92		TAGTGAAAAGAAGTGAGCTGA		2.28	2.23	3.58
chr_11	5559622	5559708	Ec-11_MIR0140	Ec-11_004970_feat2plus	+	5559623	5559643	5559687	5559708	87	44		TATGTAATCAGAGCGGAGCGG		34.42	17.64	19.94
chr_11	6017884	6017976	Ec-11_MIR0141	Ec-11_005360	+	6017885	6017905	6017955	6017976	93	50		TCGAACACCTTGGAGAAGACA	Ec-03_MIR0035;Ec-03_MIR0038;Ec-04_MIR0048;Ec-04_MIR0049;Ec-04_MIR0056;Ec-05_MIR0060;Ec-05_MIR0062;Ec-10_MIR0109;Ec-10_MIR0111;Ec-11_MIR0133;Ec-11_MIR0134;Ec-11_MIR0135;Ec-11_MIR0141;Ec-12_MIR0144;Ec-13_MIR0155;Ec-15_MIR0168;Ec-15_MIR0171;Ec-17_MIR0199;Ec-18_MIR0208;Ec-18_MIR0209;Ec-18_MIR0210;Ec-19_MIR0214;Ec-20_MIR0226;Ec-26_MIR0267;Ec-27_MIR0289;Ec-27_MIR0290	4.72	7.63	8.13
chr_11	6590243	6590453	Ec-11_MIR0142	Ec-11_005970_feat1plus	+	6590244	6590264	6590432	6590453	211	168		TGGAAATGATCCAAGACTGGC		7.38	9.61	11.87
chr_12	441191	441314	Ec-12_MIR0143	Ec-12_000470_Ec-12_000480_Ec-12_000490	+	441294	441314	441191	441212	124	81		TGACAAATGTTGGATGCCGCT	Ec-02_MIR0023;Ec-02_MIR0143	4.01	14.5	15.72
chr_12	1113622	1113710	Ec-12_MIR0144	Ec-12_001160_feat7plus	+	1113623	1113643	1113690	1113710	89	47		TCGAACACCTTGGAGAAGACA	Ec-03_MIR0035;Ec-03_MIR0038;Ec-04_MIR0048;Ec-04_MIR0049;Ec-04_MIR0056;Ec-05_MIR0060;Ec-05_MIR0062;Ec-10_MIR0109;Ec-10_MIR0111;Ec-11_MIR0133;Ec-11_MIR0134;Ec-11_MIR0135;Ec-11_MIR0141;Ec-12_MIR0144;Ec-13_MIR0155;Ec-15_MIR0168;Ec-15_MIR0171;Ec-17_MIR0199;Ec-18_MIR0208;Ec-18_MIR0209;Ec-18_MIR0210;Ec-19_MIR0214;Ec-20_MIR0226;Ec-26_MIR0267;Ec-27_MIR0289;Ec-27_MIR0290	4.67	5.88	5.75
chr_12	4272440	4272570	Ec-12_MIR0145	Ec-12_004430	+	4272550	4272570	4272440	4272461	131	88		TCGAGGGCACATCCGATTTCT		18.44	14.48	15.94
chr_12	4831082	4831300	Ec-12_MIR0146	Ec-12_005070	+	4831280	4831300	4831082	4831101	219	178		TTTCCGTTGTCCTTCCTGCGT		13.11	17.8	18.28
chr_12	4916244	4916372	Ec-12_MIR0147	Ec-00_011350	-	4916245	4916265	4916351	4916372	129	86		AACTTCCGCGAAGATCTGTGA		70.68	28.83	41.57
chr_12	6001018	6001150	Ec-12_MIR0148	Ec-12_006530_feat1plus	+	6001130	6001150	6001018	6001039	133	90		TTCGAGACCGTGACCGTGGAG		52.53	47.68	52.09
chr_12	6001872	6001954	Ec-12_MIR0149	Ec-12_006530_feat1plus	+	6001934	6001954	6001872	6001891	83	42		TCCGAGTCATGAACAAATCTG		0.52	4.05	3.48
chr_12	6503490	6503617	Ec-12_MIR0150	Ec-12_007010_feat1plus	+	6503491	6503511	6503596	6503617	128	85		TTCTGCAGTCGCTCCCGGAGC		96.76	56.92	60.29
chr_12	6505275	6505405	Ec-12_MIR0151	Ec-12_007010_feat1plus	+	6505385	6505405	6505275	6505296	131	88		CGGGCGATGCCGGATGGGACG		4.46	1.21	2.21
chr_12	7611370	7611463	Ec-12_MIR0152	Ec-12_008290_feat1plus	+	7611443	7611463	7611370	7611391	94	51		TTGTCTTCTCCAAGGTGTTCG	Ec-03_MIR0033;Ec-04_MIR0047;Ec-06_MIR0072;Ec-06_MIR0074;Ec-07_MIR0091;Ec-10_MIR0114;Ec-10_MIR0121;Ec-12_MIR0152;Ec-13_MIR0158;Ec-15_MIR0167;Ec-15_MIR0181;Ec-26_MIR0266;Ec-26_MIR0270;Ec-26_MIR0271;Ec-26_MIR0272;Ec-26_MIR0273	0.98	1.98	2.41
chr_13	989619	989699	Ec-13_MIR0153	Ec-13_000710	+	989620	989640	989681	989699	81	41		TCAAATCTGGTTGTAGGACGG		88.9	2052.13	2545.2
chr_13	2155097	2155230	Ec-13_MIR0154	Ec-13_001410	+	2155098	2155118	2155209	2155230	134	91		TTAAACGATCGCCATCACCGG		34.76	69.15	79.38
chr_13	3813420	3813510	Ec-13_MIR0155	Ec-13_002580_Ec-13_002560	+	3813421	3813441	3813489	3813510	91	48		TCGAACACCTTGGAGAAGACA	Ec-03_MIR0035;Ec-03_MIR0038;Ec-04_MIR0048;Ec-04_MIR0049;Ec-04_MIR0056;Ec-05_MIR0060;Ec-05_MIR0062;Ec-10_MIR0109;Ec-10_MIR0111;Ec-11_MIR0133;Ec-11_MIR0134;Ec-11_MIR0135;Ec-11_MIR0141;Ec-12_MIR0144;Ec-13_MIR0155;Ec-15_MIR0168;Ec-15_MIR0171;Ec-17_MIR0199;Ec-18_MIR0208;Ec-18_MIR0209;Ec-18_MIR0210;Ec-19_MIR0214;Ec-20_MIR0226;Ec-26_MIR0267;Ec-27_MIR0289;Ec-27_MIR0290	4.18	5.9	6.84
chr_13	5566829	5566923	Ec-13_MIR0156	Ec-13_003550	-	5566903	5566923	5566829	5566849	95	53		TCTGTCGCGAGGACGGCCAAC		22.56	26.6	34.82
chr_13	6195753	6195925	Ec-13_MIR0157	Ec-13_004270_feat1minus	-	6195754	6195774	6195904	6195925	173	130		TGATCCCCACCCTGTTCACGG		10.67	8.7	9.68
chr_13	6804925	6805013	Ec-13_MIR0158	Ec-13_004860_feat2plus	+	6804993	6805013	6804925	6804946	89	46		TTGTCTTCTCCAAGGTGTTCG	Ec-03_MIR0033;Ec-04_MIR0047;Ec-06_MIR0072;Ec-06_MIR0074;Ec-07_MIR0091;Ec-10_MIR0114;Ec-10_MIR0121;Ec-12_MIR0152;Ec-13_MIR0158;Ec-15_MIR0167;Ec-15_MIR0181;Ec-26_MIR0266;Ec-26_MIR0270;Ec-26_MIR0271;Ec-26_MIR0272;Ec-26_MIR0273	1.13	2.02	2.61
chr_14	964866	964951	Ec-14_MIR0159	Ec-14_000960	-	964867	964887	964930	964951	86	43		TTTTCGACGGTACCTGTCACC	Ec-14_MIR0159;Ec-14_MIR0161	1.35	1.98	2.94
chr_14	974764	974938	Ec-14_MIR0160	Ec-14_000950_feat6plus	+	974918	974938	974764	974785	175	132		TCGTGTGATCAAGAAGATTTG		9.12	8.57	14.39
chr_14	1186935	1187020	Ec-14_MIR0161	Ec-14_001170_feat5minus	-	1186936	1186956	1186999	1187020	86	43		TTTTCGACGGTACCTGTCACC	Ec-14_MIR0159;Ec-14_MIR0161	1.44	1.85	2.77
chr_14	4299616	4299788	Ec-14_MIR0162	Ec-14_004360_feat2plus	+	4299768	4299788	4299616	4299637	173	130		TACTGGATATGAGGACTCTTG		83.23	124.43	165.01
chr_14	5003124	5003259	Ec-14_MIR0163	Ec-14_004990_feat1plus	+	5003125	5003145	5003238	5003259	136	93		TTGTGTCTGCATGAAATTAGC		105.95	50.56	56.81
chr_14	5819792	5819999	Ec-14_MIR0164	Ec-14_005970_Ec-14_005980_Ec-14_005990_feat1plus	+	5819793	5819813	5819978	5819999	208	165		TTACCGGGCTGCCGCATCGAC		6.35	6.74	8.22
chr_14	6168772	6168986	Ec-14_MIR0165	Ec-14_006410	-	6168966	6168986	6168772	6168792	215	173		TATGCGTACGTGCTCTTTGGC		11.91	31.9	33.77
chr_15	656107	656275	Ec-15_MIR0166	Ec-15_000450_Ec-15_000460	+	656108	656128	656256	656275	169	128		CTATCATCGCTAGGGTCCTTG		115.63	82.57	85.71
chr_15	687783	687871	Ec-15_MIR0167	Ec-15_000480	+	687851	687871	687783	687804	89	46		TTGTCTTCTCCAAGGTGTTCG	Ec-03_MIR0033;Ec-04_MIR0047;Ec-06_MIR0072;Ec-06_MIR0074;Ec-07_MIR0091;Ec-10_MIR0114;Ec-10_MIR0121;Ec-12_MIR0152;Ec-13_MIR0158;Ec-15_MIR0167;Ec-15_MIR0181;Ec-26_MIR0266;Ec-26_MIR0270;Ec-26_MIR0271;Ec-26_MIR0272;Ec-26_MIR0273	1.3	2.41	2.56
chr_15	1167382	1167472	Ec-15_MIR0168	Ec-15_000850	+	1167383	1167403	1167451	1167472	91	48		TCGAACACCTTGGAGAAGACA	Ec-03_MIR0035;Ec-03_MIR0038;Ec-04_MIR0048;Ec-04_MIR0049;Ec-04_MIR0056;Ec-05_MIR0060;Ec-05_MIR0062;Ec-10_MIR0109;Ec-10_MIR0111;Ec-11_MIR0133;Ec-11_MIR0134;Ec-11_MIR0135;Ec-11_MIR0141;Ec-12_MIR0144;Ec-13_MIR0155;Ec-15_MIR0168;Ec-15_MIR0171;Ec-17_MIR0199;Ec-18_MIR0208;Ec-18_MIR0209;Ec-18_MIR0210;Ec-19_MIR0214;Ec-20_MIR0226;Ec-26_MIR0267;Ec-27_MIR0289;Ec-27_MIR0290	5.01	7.18	8.03
chr_15	1853231	1853364	Ec-15_MIR0169	Ec-15_001450	+	1853344	1853364	1853231	1853252	134	91		TAAAAATTGAAGGCAACGGAC		0.52	1.17	1.44
chr_15	2514999	2515086	Ec-15_MIR0170	Ec-15_002090_Ec-15_002080	-	2515000	2515020	2515073	2515086	88	53		TCTGTCCTGTCAGCCTGTTCT		134.18	298.02	326.04
chr_15	3728624	3728714	Ec-15_MIR0171	Ec-15_003240_feat3plus	+	3728625	3728645	3728693	3728714	91	48		TCGAACACCTTGGAGAAGACA	Ec-03_MIR0035;Ec-03_MIR0038;Ec-04_MIR0048;Ec-04_MIR0049;Ec-04_MIR0056;Ec-05_MIR0060;Ec-05_MIR0062;Ec-10_MIR0109;Ec-10_MIR0111;Ec-11_MIR0133;Ec-11_MIR0134;Ec-11_MIR0135;Ec-11_MIR0141;Ec-12_MIR0144;Ec-13_MIR0155;Ec-15_MIR0168;Ec-15_MIR0171;Ec-17_MIR0199;Ec-18_MIR0208;Ec-18_MIR0209;Ec-18_MIR0210;Ec-19_MIR0214;Ec-20_MIR0226;Ec-26_MIR0267;Ec-27_MIR0289;Ec-27_MIR0290	4.99	7.38	7.86
chr_15	3774444	3774609	Ec-15_MIR0172	Ec-15_003257_feat7minus	-	3774589	3774609	3774444	3774465	166	123		TGGACAAGAACCCGAACTGTA		160.55	227.37	317.89
chr_15	3856151	3856235	Ec-15_MIR0173	Ec-15_003350	+	3856152	3856172	3856214	3856235	85	42		TTGGGCCGCGGGACGGGAAGC		35.77	97.45	95.03
chr_15	4081586	4081673	Ec-15_MIR0174	Ec-15_003530_feat1plus	+	4081587	4081607	4081652	4081673	88	45		GGGAATCTGCAGCTTGTGAGG		943.51	574.52	520.43
chr_15	4106491	4106618	Ec-15_MIR0175	Ec-15_003770_Ec-15_003780	+	4106492	4106512	4106597	4106618	128	85		TCGGAGTCTGCTCGACAGTCT		8.57	9.89	11.25
chr_15	4246823	4246957	Ec-15_MIR0176	Ec-15_003600	+	4246937	4246957	4246823	4246844	135	92		GCGGGACAGTGGCGAGAAGGA		3.65	1.89	2.77
chr_15	4382907	4383040	Ec-15_MIR0177	Ec-15_003950	+	4383020	4383040	4382907	4382928	134	91		TTTTGGATGTTACTATAAGTA		28.44	80.64	79.46
chr_15	4637256	4637465	Ec-15_MIR0178	Ec-15_004210_Ec-15_004220	+	4637257	4637277	4637449	4637465	210	172		TACTAAGAGAAGGGGTGTTCG		106.13	157.46	187.33
chr_15	4743046	4743133	Ec-15_MIR0179	Ec-15_004320_feat2plus	+	4743113	4743133	4743046	4743067	88	45		ATTGGAAGGTCCTCTGCACGT		2.41	1.34	1.08
chr_15	4928223	4928438	Ec-15_MIR0180	Ec-15_004480_feat6minus	-	4928224	4928244	4928420	4928438	216	176		TACGAAGCGGATGCCAACCAT		0.14	0.95	1.16
chr_15	4950510	4950598	Ec-15_MIR0181	Ec-15_004500_feat2plus	+	4950578	4950598	4950510	4950531	89	46		TTGTCTTCTCCAAGGTGTTCG	Ec-03_MIR0033;Ec-04_MIR0047;Ec-06_MIR0072;Ec-06_MIR0074;Ec-07_MIR0091;Ec-10_MIR0114;Ec-10_MIR0121;Ec-12_MIR0152;Ec-13_MIR0158;Ec-15_MIR0167;Ec-15_MIR0181;Ec-26_MIR0266;Ec-26_MIR0270;Ec-26_MIR0271;Ec-26_MIR0272;Ec-26_MIR0273	1.4	2.5	2.76
chr_16	684364	684581	Ec-16_MIR0182	Ec-16_000110	+	684365	684385	684560	684581	218	175		TCACCTCGCGCGACAACCTCG		1.62	1.93	2.3
chr_16	743513	743685	Ec-16_MIR0183	Ec-16_000050_Ec-16_000060	-	743514	743534	743666	743685	173	132		TGCTCGGGCGGGCATGTCGGC		165.97	46.41	79.1
chr_16	1778417	1778542	Ec-16_MIR0184	Ec-16_001250	+	1778418	1778438	1778521	1778542	126	83		TTGTGGAAAGGCTGCGGGGTT		9.62	28.73	31.32
chr_16	2620145	2620353	Ec-16_MIR0185	Ec-16_001940_feat5minus	-	2620333	2620353	2620145	2620166	209	166		TCGTAATGTTTTTGGAGTGTC		137.03	98.2	96.87
chr_16	2685803	2685974	Ec-16_MIR0186	Ec-16_002030	-	2685804	2685824	2685955	2685974	172	131		TTCGACCAGCCGACTTATCTC		957.4	249.91	285.33
chr_16	3379300	3379470	Ec-16_MIR0187	Ec-16_002700_feat8plus	+	3379450	3379470	3379300	3379321	171	128		TCCAAATCTGCGGGGCTTCCC		112.72	68.55	73.2
chr_16	3473422	3473592	Ec-16_MIR0188	Ec-16_002810	+	3473572	3473592	3473422	3473443	171	128		TCCAAATCTGCGGAGCTTCCC		47.85	166.72	120.87
chr_16	3902741	3902828	Ec-16_MIR0189	Ec-16_003290	-	3902742	3902762	3902815	3902828	88	53		TCAAGTAGGTCTCAAGGCAGT		1.74	32.38	32.39
chr_16	3929466	3929556	Ec-16_MIR0190	Ec-16_003320_feat1plus	+	3929536	3929556	3929466	3929487	91	48		TGGACAAACAACCCTGAGTGG		0.47	0.63	3.17
chr_16	3972428	3972603	Ec-16_MIR0191	Ec-16_003390	+	3972429	3972449	3972582	3972603	176	133		TTGAACAGAAATTTCGCCTTA		4.6	7.49	10.5
chr_16	4860587	4860766	Ec-16_MIR0192	Ec-00_004640	+	4860746	4860766	4860587	4860608	180	137		AAAGGTTCCGGAGGTAGCACC		1127.81	327.43	359.98
chr_16	5479298	5479429	Ec-16_MIR0193	Ec-16_004670_Ec-16_004680	-	5479299	5479319	5479408	5479429	132	89		TGCGTGAACCTTTTGCTCTTC		171.03	769.49	678.77
chr_17	368209	368295	Ec-17_MIR0194	Ec-17_000280_feat5plus	+	368275	368295	368209	368230	87	44		TAAGGCTGGGGCCGGTGGCGG		267.24	106.64	114.14
chr_17	390383	390468	Ec-17_MIR0195	Ec-17_000270_feat8minus	-	390448	390468	390383	390403	86	44		GCTCTTGTCGCTGTAAGCATG		8.86	2.9	4.03
chr_17	906674	906822	Ec-17_MIR0196	Ec-17_000810_feat9plus	+	906675	906695	906801	906822	149	106		CTACGAACACCGTCGGAGACG		39.04	14.03	19.17
chr_17	913873	913960	Ec-17_MIR0197	Ec-17_000810_feat11plus	+	913940	913960	913873	913894	88	45		TTTCCCTCTCGCATCTTGACT		12.17	27.56	35.17
chr_17	1540560	1540709	Ec-17_MIR0198	Ec-17_001800_feat1minus	-	1540561	1540581	1540690	1540709	150	109		TGGGGCGTTGGCTTGAGCACC		69.33	28.46	41.09
chr_17	2889424	2889514	Ec-17_MIR0199	Ec-17_002320	+	2889425	2889445	2889493	2889514	91	48		TCGAACACCTTGGAGAAGACA	Ec-03_MIR0035;Ec-03_MIR0038;Ec-04_MIR0048;Ec-04_MIR0049;Ec-04_MIR0056;Ec-05_MIR0060;Ec-05_MIR0062;Ec-10_MIR0109;Ec-10_MIR0111;Ec-11_MIR0133;Ec-11_MIR0134;Ec-11_MIR0135;Ec-11_MIR0141;Ec-12_MIR0144;Ec-13_MIR0155;Ec-15_MIR0168;Ec-15_MIR0171;Ec-17_MIR0199;Ec-18_MIR0208;Ec-18_MIR0209;Ec-18_MIR0210;Ec-19_MIR0214;Ec-20_MIR0226;Ec-26_MIR0267;Ec-27_MIR0289;Ec-27_MIR0290	3.35	5.43	5.58
chr_17	3000123	3000202	Ec-17_MIR0200	Ec-17_002370_feat10plus	+	3000124	3000144	3000181	3000202	80	37		TATAACGAAGACCTTGACTGG		1.12	0.89	1.13
chr_17	3072442	3072568	Ec-17_MIR0201	Ec-17_002480	+	3072443	3072463	3072550	3072568	127	87		TTCGACGGGATGAGACGCATG		1.74	2.18	2.33
chr_17	3554340	3554430	Ec-17_MIR0202	Ec-17_002950_Ec-17_002960	+	3554410	3554430	3554340	3554361	91	48		TGAGAAACTGCTGCTCCACGA		24.04	50.16	65.21
chr_17	3690690	3690779	Ec-17_MIR0203	Ec-17_003080_Ec-17_003090	+	3690759	3690779	3690690	3690710	90	48		TGGAATGTTGTCTGCAAAGGC		8.44	48.25	46.04
chr_17	3714310	3714523	Ec-17_MIR0204	Ec-17_003080_Ec-17_003090	+	3714503	3714523	3714310	3714329	214	173		TTCAAGGTAGGGAGAACGAAA		6.95	7.37	11.03
chr_17	4108221	4108398	Ec-17_MIR0205	Ec-17_003510	+	4108378	4108398	4108221	4108242	178	135		TCGACGCGGGCTCGCTGTACC		3.35	2.41	4.37
chr_17	4816204	4816375	Ec-17_MIR0206	Ec-17_004120	+	4816355	4816375	4816204	4816225	172	129		TCGTAGCTGCTCAACAAACCC		1.33	1.67	3.96
chr_18	14122	14211	Ec-18_MIR0207	Ec-00_005700_feat1plus	+	14191	14211	14122	14141	90	49		GCGTTCTGTGGGACACACAAG		149.4	32.25	58.28
chr_18	39509	39598	Ec-18_MIR0208	Ec-00_005680_feat2plus	+	39510	39530	39577	39598	90	47		TCGAACACCTTGGAGAAGACA	Ec-03_MIR0035;Ec-03_MIR0038;Ec-04_MIR0048;Ec-04_MIR0049;Ec-04_MIR0056;Ec-05_MIR0060;Ec-05_MIR0062;Ec-10_MIR0109;Ec-10_MIR0111;Ec-11_MIR0133;Ec-11_MIR0134;Ec-11_MIR0135;Ec-11_MIR0141;Ec-12_MIR0144;Ec-13_MIR0155;Ec-15_MIR0168;Ec-15_MIR0171;Ec-17_MIR0199;Ec-18_MIR0208;Ec-18_MIR0209;Ec-18_MIR0210;Ec-19_MIR0214;Ec-20_MIR0226;Ec-26_MIR0267;Ec-27_MIR0289;Ec-27_MIR0290	4.85	7.46	7.9
chr_18	491516	491605	Ec-18_MIR0209	Ec-18_000270_feat1plus	+	491517	491537	491584	491605	90	47		TCGAACACCTTGGAGAAGACA	Ec-03_MIR0035;Ec-03_MIR0038;Ec-04_MIR0048;Ec-04_MIR0049;Ec-04_MIR0056;Ec-05_MIR0060;Ec-05_MIR0062;Ec-10_MIR0109;Ec-10_MIR0111;Ec-11_MIR0133;Ec-11_MIR0134;Ec-11_MIR0135;Ec-11_MIR0141;Ec-12_MIR0144;Ec-13_MIR0155;Ec-15_MIR0168;Ec-15_MIR0171;Ec-17_MIR0199;Ec-18_MIR0208;Ec-18_MIR0209;Ec-18_MIR0210;Ec-19_MIR0214;Ec-20_MIR0226;Ec-26_MIR0267;Ec-27_MIR0289;Ec-27_MIR0290	4.74	7.35	8.07
chr_18	2123915	2124005	Ec-18_MIR0210	Ec-18_001930_feat2plus	+	2123916	2123936	2123984	2124005	91	48		TCGAACACCTTGGAGAAGACA	Ec-03_MIR0035;Ec-03_MIR0038;Ec-04_MIR0048;Ec-04_MIR0049;Ec-04_MIR0056;Ec-05_MIR0060;Ec-05_MIR0062;Ec-10_MIR0109;Ec-10_MIR0111;Ec-11_MIR0133;Ec-11_MIR0134;Ec-11_MIR0135;Ec-11_MIR0141;Ec-12_MIR0144;Ec-13_MIR0155;Ec-15_MIR0168;Ec-15_MIR0171;Ec-17_MIR0199;Ec-18_MIR0208;Ec-18_MIR0209;Ec-18_MIR0210;Ec-19_MIR0214;Ec-20_MIR0226;Ec-26_MIR0267;Ec-27_MIR0289;Ec-27_MIR0290	4.89	7.59	8.46
chr_18	4321489	4321618	Ec-18_MIR0211	Ec-18_004000	-	4321490	4321510	4321597	4321618	130	87		CCGGCCTGAGTAGCGAGACTC		43.6	10.59	18.08
chr_19	163206	163416	Ec-19_MIR0212	Ec-19_000150_feat6plus	+	163207	163227	163395	163416	211	168		TCAAGCAACTGTGGCTCCACA		373.36	531.26	512.58
chr_19	1217807	1217934	Ec-19_MIR0213	Ec-19_001040	+	1217808	1217828	1217913	1217934	128	85		TCGATGGAGACTGCCCCGATG		6.53	8.89	12.17
chr_19	1552884	1552974	Ec-19_MIR0214	Ec-19_001380	+	1552885	1552905	1552953	1552974	91	48		TCGAACACCTTGGAGAAGACA	Ec-03_MIR0035;Ec-03_MIR0038;Ec-04_MIR0048;Ec-04_MIR0049;Ec-04_MIR0056;Ec-05_MIR0060;Ec-05_MIR0062;Ec-10_MIR0109;Ec-10_MIR0111;Ec-11_MIR0133;Ec-11_MIR0134;Ec-11_MIR0135;Ec-11_MIR0141;Ec-12_MIR0144;Ec-13_MIR0155;Ec-15_MIR0168;Ec-15_MIR0171;Ec-17_MIR0199;Ec-18_MIR0208;Ec-18_MIR0209;Ec-18_MIR0210;Ec-19_MIR0214;Ec-20_MIR0226;Ec-26_MIR0267;Ec-27_MIR0289;Ec-27_MIR0290	4.89	7.43	8.18
chr_19	1709276	1709352	Ec-19_MIR0215	Ec-19_001520	+	1709332	1709352	1709276	1709287	77	44		TCCGTCAGTGGGCATGTGTCC		10.9	36.54	55.53
chr_19	2262508	2262595	Ec-19_MIR0216	Ec-19_002020_feat2plus	+	2262575	2262595	2262508	2262526	88	48		TCACCGGTCTGTAGAGGTCTT		1.89	2.53	8.91
chr_19	2593453	2593540	Ec-19_MIR0217	Ec-19_002220_feat7minus	-	2593453	2593473	2593519	2593540	88	46		TTTCTCGGGACGACGCGTTGC		3.17	5.72	35.5
chr_19	2606832	2607000	Ec-19_MIR0218	Ec-19_002230_feat6plus	+	2606833	2606853	2606979	2607000	169	126		AACACCGTCGCCGGCAGGATC		21.08	4.5	35.07
chr_19	3248966	3249139	Ec-19_MIR0219	Ec-19_002890	+	3248967	3248987	3249118	3249139	174	131		TACGATCCGGACAATGGCTTG		1.14	7.06	11.86
chr_19	3954193	3954281	Ec-19_MIR0220	Ec-19_003630_feat1plus	+	3954261	3954281	3954193	3954214	89	46		TCAGCCTGACGGAGAAGAGTC		170.22	162.59	177.88
chr_20	682718	682804	Ec-20_MIR0221	Ec-20_000740_Ec-20_000750	+	682719	682739	682783	682804	87	44		TGGAGGTTGCTGACTACGATT		189.5	192.21	212.52
chr_20	1955440	1955572	Ec-20_MIR0222	Ec-20_001940	+	1955552	1955572	1955440	1955461	133	90		TCGCGATTTGCTGCGCTTCTG		27.34	36.91	43.02
chr_20	1960582	1960669	Ec-20_MIR0223	Ec-20_001940_feat1plus	+	1960649	1960669	1960582	1960603	88	45		TAGGACACCCCACGATGAGCT		67.53	184.42	177.1
chr_20	4223432	4223520	Ec-20_MIR0224	Ec-20_003940	-	4223433	4223453	4223499	4223520	89	46		TCCACCTCCTCTGATTGGGCG		6.54	5.06	5.41
chr_20	4500237	4500364	Ec-20_MIR0225	Ec-20_004250	-	4500344	4500364	4500237	4500257	128	86		TAATTTGGGCGGTCGACCTGG		4.07	5.68	8.27
chr_20	5199294	5199384	Ec-20_MIR0226	Ec-20_005090	+	5199295	5199315	5199363	5199384	91	48		TCGAACACCTTGGAGAAGACA	Ec-03_MIR0035;Ec-03_MIR0038;Ec-04_MIR0048;Ec-04_MIR0049;Ec-04_MIR0056;Ec-05_MIR0060;Ec-05_MIR0062;Ec-10_MIR0109;Ec-10_MIR0111;Ec-11_MIR0133;Ec-11_MIR0134;Ec-11_MIR0135;Ec-11_MIR0141;Ec-12_MIR0144;Ec-13_MIR0155;Ec-15_MIR0168;Ec-15_MIR0171;Ec-17_MIR0199;Ec-18_MIR0208;Ec-18_MIR0209;Ec-18_MIR0210;Ec-19_MIR0214;Ec-20_MIR0226;Ec-26_MIR0267;Ec-27_MIR0289;Ec-27_MIR0290	4.71	7.33	7.9
chr_21	4220139	4220222	Ec-21_MIR0227	Ec-21_003500	+	4220140	4220160	4220201	4220222	84	41		TAGTTCCGGTACCACCTCGGC		36.81	29.09	30.9
chr_21	4704385	4704471	Ec-21_MIR0228	Ec-21_004000_Ec-21_004007	-	4704386	4704406	4704450	4704471	87	44		CGACTAGATTCGCGGTCCCTC		2.4	1.91	2.26
chr_21	4865237	4865325	Ec-21_MIR0229	Ec-00_009050_feat1plus	+	4865305	4865325	4865237	4865258	89	46		TCATTTAGTTTTGTCGTGCCT	Tarver:esi-MIR11384;Ec-00_008640;Ec-00_009060	0.7	12.34	13.67
chr_21	5142385	5142557	Ec-21_MIR0230	Ec-21_004280	+	5142537	5142557	5142385	5142404	173	132		CTGGTAGGCCGAAGACGTACT		10.34	3.99	5.09
chr_21	5442320	5442394	Ec-21_MIR0231	Ec-21_004510	+	5442321	5442341	5442384	5442394	75	43		TCGTGTGACGTCATTGTACTT		1.6	22.98	25.44
chr_21	6160657	6160743	Ec-21_MIR0232	Ec-00_007320	+	6160723	6160743	6160657	6160673	87	49		TACTGTTGCGCTCTCTGCTTC		343.51	5347.84	5998.31
chr_22	194222	194300	Ec-22_MIR0233	Ec-22_000120	+	194280	194300	194222	194236	79	43		TAACGTCGAAGGCGGCCGCTC		6.98	15.07	19.36
chr_22	196847	196976	Ec-22_MIR0234	Ec-22_000120	+	196956	196976	196847	196868	130	87		TCGCGTTTGACAAGCACCTTG		0.65	0.88	1.18
chr_22	519010	519197	Ec-22_MIR0235	Ec-22_000490	+	519177	519197	519010	519031	188	145		TTTTTTTCTCGAGCGGTGGCG		7.44	8.7	12.12
chr_22	863758	863845	Ec-22_MIR0236	Ec-22_000740_Ec-22_000750	+	863825	863845	863758	863779	88	45		TCTCGGTGCGGCTTCCCCTCG		126.26	243.87	227.37
chr_22	1251814	1251916	Ec-22_MIR0237	Ec-22_001050	-	1251815	1251835	1251895	1251916	103	60		TGAACTTTTGATGCGCGAGAC		5.3	15.57	13.66
chr_22	1522232	1522360	Ec-22_MIR0238	Ec-22_001400_feat2plus	+	1522340	1522360	1522232	1522253	129	86		GAGGATGTCGGCGCCGCTACC		178.44	58.06	104.71
chr_22	2158556	2158644	Ec-22_MIR0239	Ec-22_001920_Ec-22_001930	+	2158624	2158644	2158556	2158577	89	46		TTTTCCACTCCAGTAAAACGA		29.32	46.78	67.84
chr_22	2208793	2208897	Ec-22_MIR0240	Ec-22_002000_feat1plus	+	2208794	2208814	2208897	2208897	105	83		TTTAGTGCCTGTAGCAAATGC		0.22	1.4	3
chr_22	2842594	2842765	Ec-22_MIR0241	Ec-22_002720_feat1plus	+	2842745	2842765	2842594	2842615	172	129		TACCTCGGCGTGACTTTCTCG		1.25	5.07	5.9
chr_22	3974757	3974970	Ec-22_MIR0242	Ec-22_003320	+	3974950	3974970	3974757	3974778	214	171		GCCGGCGTGTGGATTCTCCGA		36.07	16.28	22.13
chr_22	4485031	4485158	Ec-22_MIR0243	Ec-22_003830_Ec-22_003840	-	4485032	4485052	4485137	4485158	128	85		TCGGCAGGGGACTTCTTCTTC		91.11	157.28	128.48
chr_23	394275	394483	Ec-23_MIR0244	Ec-23_000320	+	394276	394296	394462	394483	209	166		TGCTTGGTGCTCGAGGCTTAG		2.88	3.28	3.27
chr_23	664026	664151	Ec-23_MIR0245	Ec-23_000550_feat2plus	+	664027	664047	664130	664151	126	83		GCATGGCGGCTGGAGAATATC		13.85	2.38	4.18
chr_23	1213906	1214104	Ec-23_MIR0246	Ec-23_001120	+	1214084	1214104	1213906	1213927	199	156		TCGCACGTTGCCGACGATAAC		4.38	4.12	5.2
chr_23	1820427	1820620	Ec-23_MIR0247	Ec-23_001710_feat1plus	+	1820600	1820620	1820427	1820448	194	151		TATCGATCTTGCGGACAAGTG		4.46	7.44	7.12
chr_23	3223063	3223282	Ec-23_MIR0248	Ec-23_002820_feat3minus	-	3223064	3223084	3223261	3223282	220	177		TTTCTCCACGCGGATTTCTGG		0.12	0.35	1.1
chr_23	5023400	5023566	Ec-23_MIR0249	Ec-23_003940	-	5023546	5023566	5023400	5023420	167	125		TGATTTGACTCCGAGGCCCGG		4.8	7.37	7.84
chr_24	1434831	1434958	Ec-24_MIR0250	Ec-24_001285	+	1434832	1434852	1434937	1434958	128	85		TGCCACCACCACGATGACCCT		1	0.97	0.88
chr_24	3095285	3095458	Ec-24_MIR0251	Ec-24_002770	+	3095438	3095458	3095285	3095306	174	131		GTGAACAGGATGATGAGAAGG		119.33	45.42	58.61
chr_24	3260995	3261085	Ec-24_MIR0252	Ec-24_002930_Ec-24_002940_Ec-24_002950	+	3261065	3261085	3260995	3261015	91	49		TAGGTCGTCCTGTTCGGTGCC		405.42	345.83	364.14
chr_24	3349501	3349714	Ec-24_MIR0253	Ec-24_003020	+	3349694	3349714	3349501	3349521	214	172		TGAGGAACTCACACCCCACCG		31.27	24.53	29.45
chr_24	3706974	3707146	Ec-24_MIR0254	Ec-24_003250	+	3707126	3707146	3706974	3706995	173	130		TTTCTTCCGTGGACGTCAGTG		25.04	97.11	96.85
chr_25	166725	166812	Ec-25_MIR0255	Ec-00_007950_feat1plus	+	166792	166812	166725	166745	88	46		CCCAGAGGATTTCGGACAGTG		9.07	5.3	7.74
chr_25	735691	735778	Ec-25_MIR0256	Ec-25_000510	-	735692	735712	735757	735778	88	45		TAATGCTCACGGATCTTCCCA		1.28	42.27	47.55
chr_25	936602	936802	Ec-25_MIR0257	Ec-25_000610_feat8plus	+	936603	936623	936781	936802	201	158		TGATTTGGTAAAAAGGTTATC		0.19	0.47	0.87
chr_25	984041	984122	Ec-25_MIR0258	Ec-25_000670	-	984102	984122	984041	984062	82	39		CGGTGTGCATCGCTTACGACG		9.44	3.2	5.12
chr_25	2046489	2046656	Ec-25_MIR0259	Ec-25_001470	+	2046490	2046510	2046635	2046656	168	125		TCGATATTGTTGCCTTGACCT		3.86	3.55	4.25
chr_25	3156805	3156976	Ec-25_MIR0260	Ec-25_002480_feat7plus	+	3156956	3156976	3156805	3156826	172	129		TCTTGGATAGTGACGGCAGCC		11.57	12.1	14.05
chr_25	3160481	3160564	Ec-25_MIR0261	Ec-25_002480_feat7plus	+	3160482	3160502	3160543	3160564	84	41		TCGAAAATGTTCATGAACAAC		6.77	14.45	17.29
chr_25	4441850	4441971	Ec-25_MIR0262	Ec-25_003550	+	4441951	4441971	4441850	4441869	122	81		TTCCACGCTGTTGAATACTGT		2.13	3.28	3.69
chr_25	4521929	4522059	Ec-25_MIR0263	Ec-25_003630_Ec-25_003620	-	4521930	4521950	4522038	4522059	131	88		TGTGACTAGTCGGTGTACGGT		5.02	3.1	4.5
chr_26	333326	333462	Ec-26_MIR0264	Ec-26_000090_feat2minus	-	333327	333347	333441	333462	137	94		TTGTCAATGTCTCCACAAGGG		0.47	1.28	1.38
chr_26	1049147	1049271	Ec-26_MIR0265	Ec-26_000790	-	1049251	1049271	1049147	1049167	125	83		TGGACAGAATGGTAAGCTTGG		7.9	21.33	22.5
chr_26	1111009	1111096	Ec-26_MIR0266	Ec-26_000910	+	1111076	1111096	1111009	1111029	88	46		TTGTCTTCTCCAAGGTGTTCG	Ec-03_MIR0033;Ec-04_MIR0047;Ec-06_MIR0072;Ec-06_MIR0074;Ec-07_MIR0091;Ec-10_MIR0114;Ec-10_MIR0121;Ec-12_MIR0152;Ec-13_MIR0158;Ec-15_MIR0167;Ec-15_MIR0181;Ec-26_MIR0266;Ec-26_MIR0270;Ec-26_MIR0271;Ec-26_MIR0272;Ec-26_MIR0273	1.09	2.16	2.39
chr_26	1328375	1328465	Ec-26_MIR0267	Ec-26_001120_feat1plus	+	1328376	1328396	1328444	1328465	91	48		TCGAACACCTTGGAGAAGACA	Ec-03_MIR0035;Ec-03_MIR0038;Ec-04_MIR0048;Ec-04_MIR0049;Ec-04_MIR0056;Ec-05_MIR0060;Ec-05_MIR0062;Ec-10_MIR0109;Ec-10_MIR0111;Ec-11_MIR0133;Ec-11_MIR0134;Ec-11_MIR0135;Ec-11_MIR0141;Ec-12_MIR0144;Ec-13_MIR0155;Ec-15_MIR0168;Ec-15_MIR0171;Ec-17_MIR0199;Ec-18_MIR0208;Ec-18_MIR0209;Ec-18_MIR0210;Ec-19_MIR0214;Ec-20_MIR0226;Ec-26_MIR0267;Ec-27_MIR0289;Ec-27_MIR0290	3.64	5.71	5.74
chr_26	2123146	2123229	Ec-26_MIR0268	Ec-26_001820_feat1plus	+	2123147	2123167	2123208	2123229	84	41		TATCCGCAGTCTCTGACGCTA		6.54	5.98	5.93
chr_26	2196665	2196752	Ec-26_MIR0269	Ec-26_001900_Ec-26_001910	+	2196732	2196752	2196665	2196685	88	46		TCACTGAACAGAAGATCGAAG		259.71	316.65	314.66
chr_26	2535084	2535172	Ec-26_MIR0270	Ec-00_008250	+	2535152	2535172	2535084	2535105	89	46		TTGTCTTCTCCAAGGTGTTCG	Ec-03_MIR0033;Ec-04_MIR0047;Ec-06_MIR0072;Ec-06_MIR0074;Ec-07_MIR0091;Ec-10_MIR0114;Ec-10_MIR0121;Ec-12_MIR0152;Ec-13_MIR0158;Ec-15_MIR0167;Ec-15_MIR0181;Ec-26_MIR0266;Ec-26_MIR0270;Ec-26_MIR0271;Ec-26_MIR0272;Ec-26_MIR0273	1.16	2.12	2.34
chr_26	2551483	2551571	Ec-26_MIR0271	Ec-00_008230	+	2551551	2551571	2551483	2551504	89	46		TTGTCTTCTCCAAGGTGTTCG	Ec-03_MIR0033;Ec-04_MIR0047;Ec-06_MIR0072;Ec-06_MIR0074;Ec-07_MIR0091;Ec-10_MIR0114;Ec-10_MIR0121;Ec-12_MIR0152;Ec-13_MIR0158;Ec-15_MIR0167;Ec-15_MIR0181;Ec-26_MIR0266;Ec-26_MIR0270;Ec-26_MIR0271;Ec-26_MIR0272;Ec-26_MIR0273	0.99	2.01	2.6
chr_26	2568196	2568283	Ec-26_MIR0272	Ec-00_008230	+	2568263	2568283	2568196	2568217	88	45		TTGTCTTCTCCAAGGTGTTCG	Ec-03_MIR0033;Ec-04_MIR0047;Ec-06_MIR0072;Ec-06_MIR0074;Ec-07_MIR0091;Ec-10_MIR0114;Ec-10_MIR0121;Ec-12_MIR0152;Ec-13_MIR0158;Ec-15_MIR0167;Ec-15_MIR0181;Ec-26_MIR0266;Ec-26_MIR0270;Ec-26_MIR0271;Ec-26_MIR0272;Ec-26_MIR0273	0.98	2.46	2.46
chr_26	2584927	2585015	Ec-26_MIR0273	Ec-00_008240_feat1plus	+	2584995	2585015	2584927	2584948	89	46		TTGTCTTCTCCAAGGTGTTCG	Ec-03_MIR0033;Ec-04_MIR0047;Ec-06_MIR0072;Ec-06_MIR0074;Ec-07_MIR0091;Ec-10_MIR0114;Ec-10_MIR0121;Ec-12_MIR0152;Ec-13_MIR0158;Ec-15_MIR0167;Ec-15_MIR0181;Ec-26_MIR0266;Ec-26_MIR0270;Ec-26_MIR0271;Ec-26_MIR0272;Ec-26_MIR0273	1.06	1.8	2.46
chr_26	3161579	3161665	Ec-26_MIR0274	Ec-26_002660_feat4plus	+	3161645	3161665	3161579	3161600	87	44		TCAGAATATCTGGAAGGACGA		41.16	69.32	65.96
chr_26	3304860	3304938	Ec-26_MIR0275	Ec-26_003260	+	3304861	3304881	3304922	3304938	79	41		TAGTCAGCGTCCGACAGGATA		16.44	208.4	216.72
chr_26	3464921	3465073	Ec-26_MIR0276	Ec-26_003100_feat4plus	+	3465053	3465073	3464921	3464942	153	110		TTGAGGATGCCCGTTTGACGT		0.29	0.45	1.74
chr_26	3469283	3469411	Ec-26_MIR0277	Ec-26_003100_feat5plus	+	3469391	3469411	3469283	3469304	129	86		TACCTTTACCGTCGCGCTTGT		0.63	1.16	3.76
chr_26	4267661	4267794	Ec-26_MIR0278	Ec-26_003710_Ec-26_003720	+	4267774	4267794	4267661	4267682	134	91		TCCAGGACGAAAAATATGTGC		13.52	22.77	25.17
chr_26	4708472	4708558	Ec-26_MIR0279	Ec-00_003580_feat2plus	+	4708538	4708558	4708472	4708493	87	44		TCGCCTCGTTCGTAATTTGAA		5.47	33.39	66.78
chr_26	5136354	5136573	Ec-26_MIR0280	Ec-26_004970	+	5136553	5136573	5136354	5136373	220	179		TTTGATTGAAAGACGACGCTG		8.09	34.74	42.59
chr_26	5178982	5179065	Ec-26_MIR0281	Ec-26_005050	-	5179045	5179065	5178982	5179003	84	41		TTCGCCTCCAACCCTGCGTCG		8.17	35.23	34.01
chr_26	5295467	5295526	Ec-26_MIR0282	Ec-00_004140_feat4plus	+	5295468	5295488	5295505	5295526	60	17		TGACGGTAAAGGTCGTTGTGT		6.74	29.01	27.82
chr_26	5325505	5325588	Ec-26_MIR0283	Ec-26_004080	-	5325568	5325588	5325505	5325524	84	43		TTGGCGTCGACGAAGAAATCC		98.12	813.82	887.79
chr_26	5446232	5446405	Ec-26_MIR0284	Ec-26_003950_feat2plus	+	5446385	5446405	5446232	5446253	174	131		TTTGCTTCGGGGATCTCGACA		114.92	249.32	301.16
chr_27	192495	192582	Ec-27_MIR0285	Ec-00_001130	-	192496	192516	192561	192582	88	45		TCGTTCAGTGCTTCCAACTCT		3.65	2.72	3.06
chr_27	1384062	1384181	Ec-27_MIR0286	Ec-27_000230	-	1384063	1384083	1384171	1384181	120	88		TCGAACTCCATGATCGTCAGG		19.36	247.71	262.72
chr_27	2064008	2064136	Ec-27_MIR0287	Ec-27_001190_feat1plus	+	2064116	2064136	2064008	2064029	129	86		ACGGAAAAAACAAGAATCACA		65.83	17.42	27.29
chr_27	2835582	2835788	Ec-27_MIR0288	Ec-27_001690	+	2835583	2835603	2835768	2835788	207	165		TGTTGGCGGGATACAAGGAGT		1.2	1.29	1.22
chr_27	3294360	3294450	Ec-27_MIR0289	Ec-27_002180	+	3294361	3294381	3294429	3294450	91	48		TCGAACACCTTGGAGAAGACA	Ec-03_MIR0035;Ec-03_MIR0038;Ec-04_MIR0048;Ec-04_MIR0049;Ec-04_MIR0056;Ec-05_MIR0060;Ec-05_MIR0062;Ec-10_MIR0109;Ec-10_MIR0111;Ec-11_MIR0133;Ec-11_MIR0134;Ec-11_MIR0135;Ec-11_MIR0141;Ec-12_MIR0144;Ec-13_MIR0155;Ec-15_MIR0168;Ec-15_MIR0171;Ec-17_MIR0199;Ec-18_MIR0208;Ec-18_MIR0209;Ec-18_MIR0210;Ec-19_MIR0214;Ec-20_MIR0226;Ec-26_MIR0267;Ec-27_MIR0289;Ec-27_MIR0290	4.75	7.36	8.29
chr_27	5853230	5853317	Ec-27_MIR0290	Ec-27_004930_feat7plus	+	5853231	5853251	5853296	5853317	88	45		TCGAACACCTTGGAGAAGACA	Ec-03_MIR0035;Ec-03_MIR0038;Ec-04_MIR0048;Ec-04_MIR0049;Ec-04_MIR0056;Ec-05_MIR0060;Ec-05_MIR0062;Ec-10_MIR0109;Ec-10_MIR0111;Ec-11_MIR0133;Ec-11_MIR0134;Ec-11_MIR0135;Ec-11_MIR0141;Ec-12_MIR0144;Ec-13_MIR0155;Ec-15_MIR0168;Ec-15_MIR0171;Ec-17_MIR0199;Ec-18_MIR0208;Ec-18_MIR0209;Ec-18_MIR0210;Ec-19_MIR0214;Ec-20_MIR0226;Ec-26_MIR0267;Ec-27_MIR0289;Ec-27_MIR0290	4.46	7.62	8.15
chr_27	5875110	5875281	Ec-27_MIR0291	Ec-27_004970	-	5875111	5875131	5875262	5875281	172	131		TATTTTCTTGTGATGGTGGCG		4.22	13.43	14.72
chr_27	6186436	6186510	Ec-27_MIR0292	Ec-27_005310	-	6186490	6186510	6186436	6186447	75	42		TGAGCGGTTGTCCCCAGAGCT		4.19	6.46	5.87
chr_27	6375144	6375273	Ec-27_MIR0293	Ec-27_005530_feat2plus	+	6375253	6375273	6375144	6375165	130	87		TGGACTTGTCGTCAGCTACTG		3.8	1.8	2.76
chr_27	6426643	6426816	Ec-27_MIR0294	Ec-27_005560	+	6426796	6426816	6426643	6426660	174	135		TCCGGCCGTGAACGCGATGCA		84.85	185.3	195.91
chr_27	6637296	6637379	Ec-27_MIR0295	Ec-27_005700	+	6637297	6637317	6637358	6637379	84	41		TGGTCAGCTGAGTTGGGTCTC		1140.44	850.44	846.38
