# Supplementary material for: Germline fate determination by a single ARGONAUTE protein in Ectocarpus
Source: Proc Natl Acad Sci U S A. 2026 Jan 28;123(5):e2518712123. doi: 10.1073/pnas.2518712123 (PMC12867755; doi:10.1073/pnas.2518712123)
Supplement: Supplementary file 11 — Dataset S10 (XLSX) [file pnas.2518712123.sd10.xlsx]

## Sheet: Sheet1
Dataset S10. List of DESLs called from sRNAseq samples of ago mutants and their respective controls
ago-1; apt vs AGO; apt	up=	85	down=	716				ago-1; apt vs ago-3; apt	up=	121	down=	767				ago-3; apt vs AGO; apt	up=	2	down=	13
gene_ID	baseMean	log2FoldChange	lfcSE	stat	pvalue	padj		gene_ID	baseMean	log2FoldChange	lfcSE	stat	pvalue	padj		gene_ID	baseMean	log2FoldChange	lfcSE	stat	pvalue	padj
Ec-25_002840_feat1minus	10.5966	6.79977	1.44496	4.70586	2.53e-06	8.26e-05		Ec-11_001050_Ec-11_001060_feat2minus	8.71318	6.45602	1.47863	4.3662	1.26e-05	0.000300914		Ec-10_001340_feat7minus	34.3944	5.50676	0.865149	6.3651	1.95e-10	5.72e-07
Ec-11_001050_Ec-11_001060_feat2minus	9.53516	6.64526	1.47229	4.51355	6.38e-06	0.000185576		Ec-00_003840_feat5minus	15.618	5.38765	1.21904	4.4196	9.89e-06	0.000243059		Ec-00_004250	6485.54	1.50905	0.304992	4.94783	7.5e-07	0.000732807
Ec-10_001340_feat7minus	62.2898	6.27935	0.81614	7.69397	1.43e-14	1.97e-12		Ec-25_002850	13.9746	4.18873	1.00412	4.17153	3.03e-05	0.000630682		Ec-00_005330_feat14plus	220.259	-2.49994	0.364586	-6.85692	7.04e-12	2.58e-08
Ec-10_001340_feat8minus	67.1311	6.09402	0.777931	7.83363	4.74e-15	6.82e-13		Ec-00_005750_Ec-00_005710_Ec-00_005720_Ec-00_005740_Ec-00_005730_Ec-00_005745_feat8minus	16.2584	4.12262	0.946707	4.35469	1.33e-05	0.000313279		Ec-00_009010_feat6minus	58.3497	-2.56084	0.501837	-5.10293	3.34e-07	0.000376809
Ec-00_005750_Ec-00_005710_Ec-00_005720_Ec-00_005740_Ec-00_005730_Ec-00_005745_feat8minus	17.2858	5.04909	1.07215	4.7093	2.49e-06	8.14e-05		Ec-15_003060	176.471	3.56887	0.486614	7.33408	2.23e-13	2.11e-11		Ec-19_002230_feat6plus	39894	-2.90253	0.573525	-5.06086	4.17e-07	0.000436663
Ec-02_001850	185.823	4.08994	0.55775	7.33293	2.25e-13	2.67e-11		Ec-14_005030_feat3minus	1553.93	3.56142	0.39006	9.13042	6.82e-20	1.23e-17		Ec-19_MIR0218	1227.08	-2.99484	0.556167	-5.38478	7.25e-08	0.000118044
Ec-25_002850	15.4451	3.73647	0.908398	4.11325	3.9e-05	0.000845846		Ec-03_001680_feat4plus	139.722	3.50153	0.426724	8.20562	2.29e-16	3.03e-14		Ec-00_005330_feat12plus	93.9007	-3.17329	0.510058	-6.22142	4.93e-10	1.2e-06
Ec-15_003060	196.722	3.34726	0.495695	6.75266	1.45e-11	1.27e-09		Ec-13_000100_feat33minus	56.5892	3.50083	0.547485	6.39439	1.61e-10	1.09e-08		Ec-24_000750_feat1plus	32.74	-3.23523	0.609503	-5.30798	1.11e-07	0.000141371
Ec-14_007030_feat4minus	30.4401	3.02206	0.738039	4.09472	4.23e-05	0.00090789		Ec-03_001780_feat4plus	5873.56	3.30334	0.601018	5.49625	3.88e-08	1.71e-06		Ec-19_002220_feat7minus	8470.97	-3.29897	0.616102	-5.35459	8.58e-08	0.000125601
Ec-05_005860_Ec-05_005870_feat1minus	69.4614	2.96749	0.503857	5.88955	3.87e-09	2.32e-07		Ec-01_006950_feat2minus	658.823	3.29187	0.405211	8.12384	4.52e-16	5.7e-14		Ec-19_002220_feat6minus	2354.67	-3.31868	0.626171	-5.29997	1.16e-07	0.000141371
Ec-01_001600_feat5minus	65.0063	2.96748	0.52164	5.68876	1.28e-08	6.9e-07		Ec-16_000130_feat1plus	268.852	3.28034	0.393673	8.33267	7.9e-17	1.12e-14		Ec-03_003650	32.9541	-3.8719	0.673799	-5.74637	9.12e-09	1.67e-05
Ec-11_000070_feat1minus	479.465	2.81131	0.483414	5.81554	6.04e-09	3.44e-07		Ec-15_000240	145.687	2.97467	0.423482	7.02432	2.15e-12	1.77e-10		Ec-19_002230_feat1plus	665.577	-3.97062	0.684896	-5.7974	6.74e-09	1.41e-05
Ec-04_001620_Ec-04_001630_Ec-04_001640_Ec-04_001650_Ec-04_001660_Ec-04_001670_Ec-04_001680_feat1minus	44.1527	2.80784	0.628891	4.46476	8.02e-06	0.00022591		Ec-04_001620_Ec-04_001630_Ec-04_001640_Ec-04_001650_Ec-04_001660_Ec-04_001670_Ec-04_001680_feat1minus	40.4731	2.74616	0.625161	4.39273	1.12e-05	0.000269397		Ec-17_001530_feat6plus	68.6055	-6.24249	0.794808	-7.85409	4.03e-15	2.95e-11
Ec-14_005030_feat3minus	1756.63	2.78413	0.53862	5.16901	2.35e-07	9.85e-06		Ec-05_000675	29.4146	2.73367	0.628633	4.3486	1.37e-05	0.000319931		Ec-03_003390_feat8plus	232.831	-6.88331	0.600851	-11.4559	2.2e-30	3.22e-26
Ec-03_001680_feat4plus	158.19	2.77827	0.579423	4.79489	1.63e-06	5.69e-05		Ec-16_001050_feat1plus	23.8658	2.68442	0.650214	4.12852	3.65e-05	0.000740491		Ec-03_003390_feat7plus	102.766	-8.19985	1.11293	-7.36778	1.73e-13	8.47e-10
Ec-13_000100_feat33minus	65.0028	2.75284	0.485376	5.67155	1.42e-08	7.58e-07		Ec-22_001355	1752.45	2.62268	0.351728	7.45656	8.88e-14	9.03e-12
Ec-16_000130_feat1plus	302.154	2.74501	0.487664	5.6289	1.81e-08	9.54e-07		Ec-07_000910_feat4minus	37.7356	2.537	0.623864	4.06659	4.77e-05	0.000936783
Start_HiC_scaffold_29_feat102plus	151.288	2.66651	0.458874	5.81098	6.21e-09	3.52e-07		Ec-23_000550_feat2plus	1410.2	2.53551	0.428252	5.92061	3.21e-09	1.74e-07
Ec-22_002155_feat5plus	63.77	2.55851	0.612529	4.17695	2.95e-05	0.000666322		Start_HiC_scaffold_29_feat102plus	140.344	2.5254	0.584443	4.32103	1.55e-05	0.000354511
Ec-15_000240	163.074	2.53239	0.463168	5.46753	4.56e-08	2.24e-06		Ec-06_MIR0065	3024.08	2.48125	0.529451	4.68645	2.78e-06	8.01e-05
Ec-02_004640	348.512	2.39577	0.445717	5.3751	7.65e-08	3.57e-06		Ec-04_001310_feat6plus	561.739	2.47443	0.403416	6.13369	8.59e-10	5.05e-08
Ec-05_000190_feat8plus	173.876	2.37484	0.519887	4.56799	4.92e-06	0.000147949		Ec-04_003430_feat4plus	185.258	2.43711	0.369256	6.60005	4.11e-11	2.96e-09
Ec-03_001780_feat4plus	6988.59	2.35316	0.406259	5.79227	6.94e-09	3.91e-07		Ec-13_003770_feat4plus	75.076	2.4242	0.457333	5.30074	1.15e-07	4.61e-06
Ec-13_004750_feat3plus	76.7883	2.34374	0.509386	4.60111	4.2e-06	0.000128558		Ec-06_008000_feat2minus	91.939	2.41872	0.471945	5.125	2.98e-07	1.08e-05
Ec-05_000190_feat2plus	172.531	2.3412	0.425752	5.49898	3.82e-08	1.9e-06		Ec-13_004750_feat3plus	69.2518	2.41834	0.51939	4.65611	3.22e-06	8.95e-05
Ec-07_000710_feat6plus	105.658	2.33337	0.557302	4.1869	2.83e-05	0.000643837		Ec-07_001980_Ec-07_001990	88.316	2.416	0.592335	4.07877	4.53e-05	0.000893104
Ec-09_001570_feat1minus	89.8641	2.32506	0.467759	4.97063	6.67e-07	2.57e-05		Ec-20_003350_feat9plus	423.305	2.35375	0.495482	4.75042	2.03e-06	6.06e-05
Ec-20_003350_feat9plus	464.319	2.28288	0.412826	5.52989	3.2e-08	1.62e-06		Ec-05_005860_Ec-05_005870_feat1minus	67.5257	2.3437	0.500494	4.68278	2.83e-06	8.11e-05
Ec-26_000990_feat6plus	99.3257	2.20117	0.514814	4.27566	1.91e-05	0.000468081		Ec-19_002230_feat1plus	243.704	2.32807	0.473186	4.91998	8.66e-07	2.84e-05
Ec-13_002335_feat11plus	150.017	2.17752	0.465849	4.6743	2.95e-06	9.4e-05		Ec-05_005890_Ec-05_005900	90.9401	2.31222	0.461929	5.00556	5.57e-07	1.93e-05
Ec-15_002290_feat3plus	131.449	2.13682	0.473285	4.51488	6.34e-06	0.000184736		Ec-11_000490	6528.55	2.30889	0.465778	4.95706	7.16e-07	2.42e-05
Ec-14_004540_feat2minus	4807.79	2.12149	0.432795	4.90184	9.49e-07	3.54e-05		Ec-27_005430_feat2plus	147.814	2.30633	0.409019	5.6387	1.71e-08	8.32e-07
Ec-06_008000_feat2minus	102.433	2.11966	0.433048	4.89474	9.84e-07	3.64e-05		Ec-04_004910	867.2	2.30318	0.353517	6.51505	7.27e-11	5.15e-09
Ec-00_003850_feat18plus	292.379	2.10785	0.441741	4.7717	1.83e-06	6.32e-05		Ec-06_001810_feat6plus	51.9325	2.30304	0.493951	4.66249	3.12e-06	8.76e-05
Ec-22_001355	1992.9	2.10382	0.438336	4.79956	1.59e-06	5.6e-05		Ec-01_007920	5422.22	2.29418	0.393275	5.83353	5.43e-09	2.85e-07
Ec-18_004740_feat8plus	664.504	2.08139	0.441186	4.71771	2.39e-06	7.85e-05		Ec-05_000190_feat2plus	160.507	2.22316	0.516986	4.30024	1.71e-05	0.000385386
Ec-21_000015_feat46plus	223.238	2.07576	0.472051	4.39733	1.1e-05	0.000295964		Ec-00_003740_feat44plus	52.3886	2.21572	0.533612	4.15232	3.29e-05	0.00067787
Ec-04_003430_feat4plus	211.414	2.0579	0.432401	4.75924	1.94e-06	6.66e-05		Ec-13_000785_feat1minus	4839.41	2.20839	0.354309	6.23296	4.58e-10	2.83e-08
Ec-05_000050_feat5plus	350.701	2.02802	0.424566	4.7767	1.78e-06	6.18e-05		Ec-27_003630_feat7minus	3100.7	2.08757	0.320912	6.50512	7.76e-11	5.43e-09
Ec-00_004020_feat21plus	671.93	2.01197	0.43061	4.67236	2.98e-06	9.47e-05		Ec-12_006790_feat5minus	527.859	2.08741	0.407308	5.1249	2.98e-07	1.08e-05
Ec-27_003630_feat7minus	3432.72	1.98781	0.385777	5.15275	2.57e-07	1.07e-05		Ec-23_MIR0245	416.937	2.08576	0.359627	5.79978	6.64e-09	3.44e-07
Ec-15_002765	8088.57	1.9834	0.410574	4.83079	1.36e-06	4.86e-05		Ec-15_002765	7271.42	2.08381	0.405135	5.14349	2.7e-07	9.89e-06
Ec-22_000740_Ec-22_000750_feat6plus	663.68	1.9672	0.437878	4.49256	7.04e-06	0.000201017		Ec-00_008340	169.868	2.0717	0.380374	5.44648	5.14e-08	2.2e-06
Ec-23_000550_feat2plus	1661.69	1.9551	0.442465	4.41866	9.93e-06	0.000273928		Ec-01_003920_feat1plus	187.278	2.0588	0.370707	5.55371	2.8e-08	1.29e-06
Start_HiC_scaffold_29_feat103plus	344.234	1.93583	0.449992	4.30192	1.69e-05	0.000426115		Ec-26_003600_feat5plus	85.1357	2.05848	0.506402	4.06491	4.81e-05	0.000942487
Ec-05_005890_Ec-05_005900	103.27	1.92498	0.432986	4.44581	8.76e-06	0.000242701		Ec-07_000710_feat6plus	100.532	2.05654	0.460907	4.46195	8.12e-06	0.000203991
Ec-04_004910	983.128	1.9222	0.427786	4.49336	7.01e-06	0.000200947		Ec-04_001620_Ec-04_001630_Ec-04_001640_Ec-04_001650_Ec-04_001660_Ec-04_001670_Ec-04_001680_feat3minus	62.9731	2.05541	0.501739	4.09658	4.19e-05	0.000833773
Ec-27_005430_feat2plus	167.131	1.92069	0.418292	4.59174	4.4e-06	0.000134225		Ec-10_000405_feat1minus	366.992	2.05383	0.430271	4.77335	1.81e-06	5.45e-05
Ec-01_007920	6267.44	1.89683	0.430777	4.40329	1.07e-05	0.000289341		Ec-05_000050_feat5plus	322.075	2.0397	0.460853	4.42592	9.6e-06	0.000236382
Ec-09_000600_feat4minus	1571.93	1.84345	0.429763	4.28946	1.79e-05	0.000446446		Ec-03_002870	1128.68	2.03737	0.395361	5.15318	2.56e-07	9.47e-06
Ec-14_001860_feat7plus	95.5549	1.84322	0.446983	4.12369	3.73e-05	0.000816824		Ec-16_003390	507.262	2.01075	0.459591	4.37509	1.21e-05	0.000290506
Ec-15_000985_feat13plus	252.037	1.83564	0.440521	4.16697	3.09e-05	0.000690622		Ec-26_000990_feat6plus	93.9692	1.98294	0.463496	4.27822	1.88e-05	0.000420057
Ec-01_003920_feat1plus	210.562	1.79702	0.395539	4.54322	5.54e-06	0.000164486		Ec-14_004540_feat2minus	4498.82	1.98149	0.437567	4.52843	5.94e-06	0.000154642
Ec-28_003790_feat3plus	743.021	1.78455	0.413866	4.3119	1.62e-05	0.000410744		Ec-11_000070_feat1minus	481.666	1.97957	0.440782	4.49104	7.09e-06	0.000179843
Ec-04_001310_feat6plus	672.718	1.78178	0.389148	4.57867	4.68e-06	0.000141715		Ec-00_002310_feat1minus	1803.86	1.95664	0.333306	5.87039	4.35e-09	2.32e-07
Ec-21_002440_feat5plus	4077.31	1.78104	0.377227	4.72141	2.34e-06	7.75e-05		Ec-05_003420_feat6plus	293.745	1.94811	0.472915	4.11937	3.8e-05	0.000766033
Ec-11_000490	7703.77	1.76436	0.400899	4.401	1.08e-05	0.000291938		Ec-11_006040	186.715	1.92934	0.401291	4.80783	1.53e-06	4.66e-05
Ec-03_001500_Ec-03_001490_feat1plus	101.029	1.7547	0.423772	4.14067	3.46e-05	0.000767631		Ec-04_001690_feat1plus	1044.2	1.91969	0.307692	6.23899	4.4e-10	2.76e-08
Ec-05_005350_feat4plus	112.178	1.75235	0.426013	4.11337	3.9e-05	0.000845846		Ec-12_002690_Ec-12_002710_Ec-12_002720	10219.5	1.8894	0.457617	4.12879	3.65e-05	0.00074049
Ec-07_006950_feat5plus	4337.37	1.73831	0.376653	4.61516	3.93e-06	0.000121485		Ec-04_000360	2055.18	1.88499	0.391952	4.80924	1.52e-06	4.63e-05
Ec-00_009700_feat58plus	1542.77	1.69176	0.373106	4.53427	5.78e-06	0.000170919		Ec-16_002020_feat1plus	132.605	1.88368	0.44356	4.24674	2.17e-05	0.000473244
Ec-05_000090	14210.9	1.68428	0.400174	4.20887	2.57e-05	0.000595616		Ec-09_001570_feat1minus	87.2472	1.8809	0.442176	4.25373	2.1e-05	0.000461034
Ec-17_003370_feat1plus	238653	1.6691	0.400712	4.16534	3.11e-05	0.000694663		Ec-10_005860_feat3plus	29893.4	1.85841	0.301391	6.16611	7e-10	4.23e-08
Ec-21_000100_feat27plus	4097.95	1.66778	0.374669	4.45133	8.53e-06	0.000238116		Ec-07_006950_feat5plus	3915.55	1.83351	0.371852	4.93074	8.19e-07	2.72e-05
Ec-24_003720_feat18plus	4327.23	1.63623	0.374028	4.37463	1.22e-05	0.000321792		Ec-15_000985_feat13plus	232.293	1.81041	0.370243	4.88978	1.01e-06	3.27e-05
Ec-07_002700_feat5plus	4554.39	1.6231	0.370887	4.37625	1.21e-05	0.000319907		Ec-21_002440_feat5plus	3719.66	1.80988	0.366375	4.93996	7.81e-07	2.61e-05
Ec-00_009980_feat6plus	4542.25	1.61823	0.374248	4.32396	1.53e-05	0.000393066		Ec-18_MIR0207	4683.7	1.80442	0.383112	4.70992	2.48e-06	7.19e-05
Ec-00_004190_feat23minus	182.223	1.61288	0.377793	4.2692	1.96e-05	0.00047835		Ec-00_004375_feat1plus	1293.53	1.79007	0.336056	5.32669	1e-07	4.05e-06
Ec-00_009980_feat4plus	4515.11	1.61049	0.370965	4.34136	1.42e-05	0.000366532		Ec-07_MIR0083	10211.7	1.75379	0.321715	5.45137	5e-08	2.14e-06
Ec-00_011300_feat15plus	4368.02	1.60594	0.373394	4.30094	1.7e-05	0.000427096		Ec-21_000530_Ec-21_000520_Ec-21_000540_Ec-21_000550_Ec-21_000560_feat5plus	213.318	1.73884	0.395182	4.4001	1.08e-05	0.000261859
Ec-22_003160_feat1plus	4522.62	1.60413	0.374595	4.28229	1.85e-05	0.000457012		Ec-27_005900_feat4plus	102999	1.71353	0.351555	4.87414	1.09e-06	3.48e-05
Ec-00_003910_feat7plus	4551.43	1.60402	0.371552	4.31708	1.58e-05	0.00040305		Ec-00_004220_feat24plus	226.997	1.69518	0.383685	4.41814	9.96e-06	0.000243666
Ec-23_003490_feat2plus	4570.57	1.59844	0.371898	4.29805	1.72e-05	0.000432047		Ec-00_004280_feat2plus	381.095	1.68165	0.327453	5.13554	2.81e-07	1.03e-05
Ec-08_006330_feat2plus	4598.68	1.59765	0.37342	4.27844	1.88e-05	0.000462944		Ec-00_003970_feat3minus	248.733	1.67053	0.40568	4.11786	3.82e-05	0.000770173
Ec-09_002360_Ec-09_002350_Ec-09_002370_Ec-09_002390_Ec-09_002410_Ec-09_002420_feat2plus	4539.2	1.59426	0.375873	4.24148	2.22e-05	0.000526204		Ec-08_004425_feat3plus	615.764	1.66457	0.361908	4.59942	4.24e-06	0.000114214
Ec-19_003910_feat1plus	4516.41	1.59336	0.372053	4.28261	1.85e-05	0.000457012		Ec-28_003790_feat3plus	694.143	1.65898	0.341714	4.85488	1.2e-06	3.76e-05
Ec-09_003660_feat1plus	4552.28	1.58809	0.377438	4.20755	2.58e-05	0.000595819		Ec-05_005410	176020	1.64182	0.346224	4.74209	2.12e-06	6.23e-05
Ec-06_MIR0065	3739.26	1.58717	0.373157	4.25334	2.11e-05	0.00050476		Ec-21_000100_feat27plus	3774.36	1.63738	0.36803	4.44903	8.63e-06	0.000214774
Ec-15_003120_feat2plus	4475.35	1.58591	0.37379	4.24277	2.21e-05	0.000523913		Ec-18_MIR0211	1404.44	1.63394	0.387911	4.21217	2.53e-05	0.000537598
Ec-00_010900_Ec-00_011470_Ec-26_001020_feat5plus	4519.79	1.58323	0.379252	4.17462	2.98e-05	0.000671401		Ec-00_009700_feat58plus	1436.71	1.63033	0.328775	4.95879	7.09e-07	2.4e-05
Ec-18_004270_feat7plus	4648.89	1.57387	0.375647	4.18976	2.79e-05	0.000637498		Ec-24_003720_feat18plus	3970.19	1.63029	0.373307	4.36716	1.26e-05	0.00030001
Ec-24_003075_feat5plus	4619.39	1.57155	0.37323	4.21068	2.55e-05	0.000592485		Ec-09_001400_feat3plus	398.444	1.62517	0.324385	5.00999	5.44e-07	1.89e-05
Ec-08_006190	337.757	1.54462	0.375456	4.11399	3.89e-05	0.000845333		Ec-00_010900_Ec-00_011470_Ec-26_001020_feat5plus	4110.85	1.62089	0.377572	4.29291	1.76e-05	0.000396257
Ec-10_MIR0124	108561	1.49187	0.349345	4.27047	1.95e-05	0.000476326		Ec-09_000600_feat4minus	1483.25	1.61774	0.397301	4.07183	4.66e-05	0.000919065
Ec-04_000360	2431.91	1.39213	0.34098	4.08273	4.45e-05	0.0009408		Ec-24_003075_feat5plus	4197.5	1.61747	0.367492	4.40139	1.08e-05	0.000260677
Ec-14_004530_feat1plus	5725.25	-1.41077	0.344883	-4.09058	4.3e-05	0.000919213		Ec-00_011300_feat15plus	3996.29	1.61527	0.370507	4.35961	1.3e-05	0.000308423
Ec-27_003100_Ec-27_003110	985.485	-1.45775	0.358346	-4.068	4.74e-05	0.000996011		Ec-22_003160_feat1plus	4136.43	1.6143	0.378608	4.26379	2.01e-05	0.000445843
Ec-20_000120	2054.48	-1.45829	0.354215	-4.11695	3.84e-05	0.000836714		Ec-07_002550_feat2plus	393.998	1.61216	0.335078	4.81129	1.5e-06	4.59e-05
Ec-19_001920	2529.24	-1.47015	0.361213	-4.07003	4.7e-05	0.000988614		Ec-23_003490_feat2plus	4179.08	1.60849	0.368596	4.36383	1.28e-05	0.00030378
Ec-07_005400	1611.1	-1.48587	0.359707	-4.13079	3.62e-05	0.000794071		Ec-09_002360_Ec-09_002350_Ec-09_002370_Ec-09_002390_Ec-09_002410_Ec-09_002420_feat2plus	4148.72	1.60773	0.378779	4.24451	2.19e-05	0.00047678
Ec-22_001510_feat2minus	4315.96	-1.49853	0.351847	-4.25903	2.05e-05	0.000496321		Ec-09_003660_feat1plus	4155.18	1.60642	0.380475	4.22215	2.42e-05	0.000519432
Ec-24_002570	2311.81	-1.49992	0.35772	-4.193	2.75e-05	0.000631029		Ec-16_000760_feat3plus	49562.7	1.60612	0.328694	4.88637	1.03e-06	3.31e-05
Ec-18_003740_feat4minus	1010.49	-1.50122	0.367318	-4.08699	4.37e-05	0.000927178		Ec-05_000290_feat2plus	453.635	1.60554	0.343159	4.67872	2.89e-06	8.25e-05
Ec-16_000020_feat4plus	843.698	-1.50447	0.36255	-4.1497	3.33e-05	0.000741873		Ec-00_009980_feat4plus	4141.37	1.60489	0.377969	4.24608	2.18e-05	0.000474041
Ec-17_002780	780.958	-1.51257	0.363665	-4.15923	3.19e-05	0.000712542		Ec-00_009980_feat6plus	4169.28	1.60453	0.376642	4.26009	2.04e-05	0.000451541
Ec-22_003680	237.701	-1.5171	0.363133	-4.17781	2.94e-05	0.000664714		Ec-18_004270_feat7plus	4236.98	1.60092	0.376105	4.25659	2.08e-05	0.000455764
Ec-00_002050_feat2plus	1042.46	-1.52772	0.360225	-4.24103	2.22e-05	0.00052651		Ec-07_002700_feat5plus	4190.1	1.59892	0.379027	4.21848	2.46e-05	0.000525953
Start_HiC_scaffold_34_feat1plus	1932.41	-1.53043	0.366117	-4.18016	2.91e-05	0.000658749		Ec-17_003370_feat1plus	224187	1.59388	0.357319	4.46065	8.17e-06	0.000204931
Ec-21_004530	5238.87	-1.53676	0.36666	-4.19124	2.77e-05	0.000634203		Ec-15_003120_feat2plus	4100.7	1.5848	0.372263	4.25721	2.07e-05	0.000455637
Ec-03_003580	5155.11	-1.53981	0.35319	-4.35973	1.3e-05	0.00034075		Ec-19_003910_feat1plus	4148.14	1.57955	0.37348	4.22927	2.34e-05	0.000503895
Ec-00_004770_feat9minus	1144.87	-1.54421	0.377542	-4.09017	4.31e-05	0.000919213		Ec-10_MIR0124	98163.1	1.57775	0.337827	4.6703	3.01e-06	8.5e-05
Ec-27_002960_feat1plus	1720.16	-1.54437	0.36127	-4.27485	1.91e-05	0.00046911		Ec-00_003910_feat7plus	4190.2	1.57624	0.371564	4.24217	2.21e-05	0.000479353
Ec-07_004620	964.263	-1.55368	0.37015	-4.19745	2.7e-05	0.000620452		Ec-08_006330_feat2plus	4228.58	1.57433	0.377587	4.16946	3.05e-05	0.000634364
Ec-07_000680_feat1plus	41986.3	-1.55773	0.378489	-4.11566	3.86e-05	0.000840338		Ec-13_004680_Ec-13_004690	2992.04	1.57358	0.323658	4.86187	1.16e-06	3.65e-05
Ec-00_010240	250.041	-1.55858	0.3759	-4.14627	3.38e-05	0.000751107		Ec-25_003320_feat2plus	404.95	1.56621	0.328154	4.77277	1.82e-06	5.46e-05
Ec-00_000450_feat12minus	1628.54	-1.56032	0.359045	-4.34576	1.39e-05	0.000360933		Ec-27_005020_feat2plus	370.893	1.54242	0.32294	4.77619	1.79e-06	5.39e-05
Ec-24_000670	1500.27	-1.56419	0.381205	-4.10327	4.07e-05	0.000880923		Ec-16_003610_Ec-16_003620	3733.7	1.53153	0.322657	4.74663	2.07e-06	6.13e-05
Ec-01_012190	1940.17	-1.56516	0.364336	-4.29591	1.74e-05	0.000434939		Ec-11_000290_feat7plus	707.631	1.51124	0.350427	4.31256	1.61e-05	0.000366922
Ec-05_001820_feat7plus	1335.79	-1.56661	0.364955	-4.29263	1.77e-05	0.000440777		Ec-16_004940	3726.08	1.48791	0.306831	4.84926	1.24e-06	3.86e-05
Ec-24_003120_Ec-24_003130	1575.91	-1.56936	0.351344	-4.46674	7.94e-06	0.000224202		Ec-23_000390_feat2plus	372.528	1.47045	0.326021	4.51028	6.47e-06	0.00016623
Ec-13_002270	4879.72	-1.57577	0.358793	-4.39186	1.12e-05	0.000301095		Ec-16_MIR0186	31779.9	1.46815	0.310022	4.73564	2.18e-06	6.4e-05
Ec-15_004980	307.156	-1.58096	0.379327	-4.16782	3.08e-05	0.000688978		Ec-00_004020_feat56plus	287.649	1.46337	0.349726	4.18434	2.86e-05	0.000599757
Ec-13_000017_feat49plus	1208.61	-1.58671	0.366264	-4.33215	1.48e-05	0.000379867		Ec-00_004190_feat23minus	172.396	1.45485	0.359082	4.05159	5.09e-05	0.0009899
Ec-14_003250	949.374	-1.58724	0.369395	-4.29687	1.73e-05	0.00043371		Ec-21_000015_feat45plus	38069.3	1.44764	0.332348	4.35579	1.33e-05	0.000312136
Ec-14_005830_Ec-14_005840	436.411	-1.59134	0.357669	-4.44919	8.62e-06	0.000240104		Ec-06_009380_feat5plus	789.05	1.41553	0.326242	4.33889	1.43e-05	0.000331275
Ec-15_001150_feat1plus	1388.19	-1.60629	0.364581	-4.40584	1.05e-05	0.000286935		Ec-28_000100_feat3plus	839.245	1.40823	0.332604	4.23395	2.3e-05	0.000494756
Ec-00_008190_Ec-00_008480	1386.99	-1.60771	0.375653	-4.27977	1.87e-05	0.000460866		Ec-16_001600_feat6plus	786.725	1.40135	0.344772	4.06458	4.81e-05	0.000942749
Ec-04_001070	771.295	-1.61069	0.361674	-4.45343	8.45e-06	0.000236588		Ec-02_000550_feat10plus	423.658	1.35867	0.335169	4.05369	5.04e-05	0.000983262
Ec-27_MIR0294	9181.81	-1.61699	0.386437	-4.18436	2.86e-05	0.000649333		Ec-14_004980_feat1plus	2340.52	1.3434	0.325429	4.12809	3.66e-05	0.000741005
Ec-22_MIR0239	3154.99	-1.617	0.364603	-4.43497	9.21e-06	0.000254826		Ec-27_000180	1173.02	1.30449	0.312242	4.17783	2.94e-05	0.000615688
Ec-09_004050_feat6plus	715.022	-1.62253	0.391927	-4.13989	3.47e-05	0.000769242		Ec-17_000840_Ec-17_000850	112799	1.27637	0.311976	4.09125	4.29e-05	0.000850253
Ec-25_002860_feat5plus	2209.73	-1.62331	0.39382	-4.12195	3.76e-05	0.000820865		Ec-19_000300	1020.17	-1.25545	0.304972	-4.1166	3.85e-05	0.000773476
Ec-24_002540_feat1minus	1610.16	-1.62421	0.364705	-4.45349	8.45e-06	0.000236588		Ec-24_001800_feat1plus	6369.9	-1.26107	0.299246	-4.21415	2.51e-05	0.000533544
Ec-16_001160	10628.2	-1.63051	0.383956	-4.2466	2.17e-05	0.000517974		Ec-20_000120	1714.49	-1.26282	0.308021	-4.09979	4.14e-05	0.000824197
Ec-02_003120	3403.59	-1.6346	0.385997	-4.23476	2.29e-05	0.000539315		Ec-00_007220_feat1plus	6320.75	-1.28275	0.296614	-4.32462	1.53e-05	0.000349703
Ec-16_002650	926.368	-1.63492	0.376534	-4.34202	1.41e-05	0.000366002		Ec-23_003990_feat5plus	11026.1	-1.28377	0.308159	-4.16593	3.1e-05	0.000642489
Ec-02_001070	1673.37	-1.63674	0.344005	-4.75789	1.96e-06	6.69e-05		Ec-09_001610_feat3plus	6383.16	-1.2895	0.299302	-4.30835	1.64e-05	0.000372992
Ec-01_011995_feat7plus	719.814	-1.64057	0.378943	-4.32934	1.5e-05	0.000384168		Ec-22_MIR0243	7654.14	-1.29039	0.300496	-4.29421	1.75e-05	0.000394495
Ec-16_000990_feat3plus	1391.68	-1.64463	0.374195	-4.3951	1.11e-05	0.000297588		Ec-00_009390_feat3plus	6337.2	-1.29792	0.299185	-4.33818	1.44e-05	0.000331887
Ec-10_002950	744.074	-1.64516	0.36336	-4.52762	5.97e-06	0.00017577		Ec-07_003270_feat2minus	7391.99	-1.32253	0.321571	-4.11273	3.91e-05	0.000784736
Ec-00_009340	1346.67	-1.64924	0.370804	-4.44773	8.68e-06	0.000240938		Ec-00_004160_feat22plus	5575.73	-1.325	0.318102	-4.16533	3.11e-05	0.000643413
Ec-10_MIR0117	25466.5	-1.65166	0.404043	-4.08783	4.35e-05	0.00092611		Ec-12_004470	826.228	-1.33395	0.320032	-4.16819	3.07e-05	0.000636912
Ec-26_000790	574.316	-1.65543	0.354407	-4.67099	3e-06	9.52e-05		Ec-21_004530	4361.31	-1.34127	0.304492	-4.40495	1.06e-05	0.000257515
Ec-25_002860_feat9plus	2237.83	-1.65569	0.387344	-4.27447	1.92e-05	0.000469218		Ec-01_012190	1599.88	-1.35073	0.320139	-4.21921	2.45e-05	0.000524949
Ec-08_003480_feat3plus	765.142	-1.65835	0.366011	-4.53088	5.87e-06	0.000173381		Ec-06_001240	944031	-1.35906	0.303855	-4.47273	7.72e-06	0.000194532
Ec-00_007630_feat12plus	421.519	-1.66112	0.403242	-4.11941	3.8e-05	0.000828905		Ec-00_000210_feat1minus	250227	-1.36976	0.317648	-4.3122	1.62e-05	0.000367033
Ec-15_001240_feat1minus	23637.3	-1.67667	0.393378	-4.26224	2.02e-05	0.000491376		Ec-15_000310_feat3plus	46144.6	-1.37019	0.320293	-4.27792	1.89e-05	0.000420079
Ec-00_001500	17879.5	-1.67684	0.391196	-4.28645	1.82e-05	0.000451852		Ec-03_003580	4346.92	-1.3706	0.330772	-4.14363	3.42e-05	0.000699075
Ec-07_005660	819.737	-1.67809	0.366515	-4.57851	4.68e-06	0.000141715		Ec-19_004330_Ec-19_004340	475.937	-1.3723	0.321942	-4.26258	2.02e-05	0.000447679
Ec-20_001090	338.886	-1.68303	0.373394	-4.50739	6.56e-06	0.000190093		Ec-00_004887_feat9plus	3173.54	-1.38136	0.329539	-4.1918	2.77e-05	0.00058319
Ec-07_000210	21243.7	-1.68784	0.40113	-4.20771	2.58e-05	0.000595819		Ec-05_000230_feat2plus	46016	-1.38181	0.321095	-4.30344	1.68e-05	0.000380856
Ec-15_004300_Ec-15_004270	318877	-1.68808	0.365677	-4.61632	3.91e-06	0.000121032		Ec-27_004650_feat3plus	10572.4	-1.38678	0.296379	-4.67907	2.88e-06	8.24e-05
Ec-08_MIR0100	328.932	-1.68903	0.401369	-4.20818	2.57e-05	0.000595779		Ec-06_002620_feat1plus	1.59616e+06	-1.39519	0.324654	-4.29745	1.73e-05	0.000389761
Ec-19_004330_Ec-19_004340	608.638	-1.68992	0.374925	-4.50735	6.56e-06	0.000190093		Ec-11_000060_feat1minus	9519.4	-1.39775	0.336063	-4.15919	3.19e-05	0.000660153
Ec-00_004160_feat55plus	1469.06	-1.69742	0.355832	-4.77028	1.84e-06	6.36e-05		Ec-20_002870	1906.28	-1.39839	0.300142	-4.65909	3.18e-06	8.88e-05
Ec-22_002710	1321.09	-1.69914	0.394629	-4.30567	1.66e-05	0.000421213		Ec-07_005660	657.367	-1.40337	0.307919	-4.55757	5.17e-06	0.000136728
Ec-12_008980_feat9plus	445.039	-1.70242	0.400382	-4.25199	2.12e-05	0.0005071		Ec-16_000020_feat4plus	737.381	-1.40575	0.333256	-4.21822	2.46e-05	0.000525953
Ec-00_007099_feat104plus	3138.52	-1.71013	0.380891	-4.48982	7.13e-06	0.000203274		Ec-13_000017_feat28plus	363776	-1.41008	0.332758	-4.23755	2.26e-05	0.000488093
Ec-17_000270_feat8minus	272.686	-1.71435	0.375109	-4.57027	4.87e-06	0.00014661		Ec-00_004380_feat10plus	1233.39	-1.41255	0.340934	-4.14317	3.43e-05	0.000699645
Ec-05_005000_feat1minus	432.766	-1.7186	0.392187	-4.38208	1.18e-05	0.000312453		Ec-05_006250	11395.2	-1.41693	0.298326	-4.7496	2.04e-06	6.07e-05
Ec-00_005760_feat4plus	1424.33	-1.72059	0.356761	-4.82281	1.42e-06	5.04e-05		Ec-24_000470_feat1plus	797.143	-1.42667	0.321295	-4.44037	8.98e-06	0.00022296
Ec-00_005420_feat5plus	918.151	-1.72566	0.373007	-4.62634	3.72e-06	0.000115748		Ec-22_003680	209.784	-1.4285	0.349551	-4.08668	4.38e-05	0.000866152
Ec-02_001340_feat2plus	621.673	-1.72807	0.383557	-4.50539	6.63e-06	0.000191198		Ec-24_000670	1283.61	-1.43104	0.335955	-4.25962	2.05e-05	0.000451911
Ec-00_007240_Ec-00_007245_feat1plus	370.877	-1.73109	0.407396	-4.24917	2.15e-05	0.000512797		Start_HiC_scaffold_34_feat1plus	1693.58	-1.4338	0.301379	-4.75748	1.96e-06	5.86e-05
Ec-28_003290_feat1plus	938.231	-1.7327	0.382023	-4.53558	5.74e-06	0.000170166		Ec-14_003250	805.473	-1.43702	0.350772	-4.09674	4.19e-05	0.000833773
Ec-20_MIR0223	7819.44	-1.73995	0.373325	-4.66067	3.15e-06	9.99e-05		Ec-00_005500_feat12plus	492150	-1.4431	0.336058	-4.29419	1.75e-05	0.000394495
Ec-15_003950	42145.8	-1.74325	0.367098	-4.74872	2.05e-06	6.93e-05		Ec-06_002600_feat2minus	1378.36	-1.44973	0.356253	-4.06939	4.71e-05	0.000927703
Ec-09_004050_feat9plus	3740.21	-1.74692	0.414132	-4.21826	2.46e-05	0.000574291		Ec-13_000017_feat49plus	1036.57	-1.45101	0.322919	-4.4934	7.01e-06	0.000178383
Ec-22_000140_feat1plus	3696.49	-1.75967	0.408819	-4.30428	1.68e-05	0.000422657		Ec-17_002320_feat7plus	4871.91	-1.45163	0.322075	-4.50711	6.57e-06	0.000168482
Ec-00_000870_feat2plus	1127.82	-1.75996	0.363045	-4.84777	1.25e-06	4.49e-05		Ec-23_002870_feat1plus	745.819	-1.45184	0.322903	-4.49621	6.92e-06	0.000176308
Ec-17_MIR0202	2794.5	-1.76108	0.334185	-5.26979	1.37e-07	6e-06		Ec-17_002780	698.002	-1.45849	0.32722	-4.45722	8.3e-06	0.000207937
Ec-01_003590	786.841	-1.76216	0.382663	-4.60498	4.12e-06	0.000126416		Ec-18_004310_feat1plus	86908.7	-1.45865	0.322731	-4.51972	6.19e-06	0.000159941
Ec-13_000017_feat96plus	1115.67	-1.76523	0.358189	-4.92821	8.3e-07	3.16e-05		Ec-07_004620	842.736	-1.46066	0.340955	-4.28402	1.84e-05	0.000409784
Ec-17_000820_Ec-17_000830	3686.32	-1.76544	0.363902	-4.85142	1.23e-06	4.42e-05		Start_chr_25_feat6minus	240.388	-1.46122	0.342841	-4.26208	2.03e-05	0.000448113
Ec-06_002550	337.097	-1.76699	0.415081	-4.25698	2.07e-05	0.000498638		Ec-11_002250_feat30plus	8011.9	-1.46848	0.323553	-4.5386	5.66e-06	0.000148265
Ec-10_004580_feat1plus	124.975	-1.76791	0.415091	-4.25908	2.05e-05	0.000496321		Ec-22_000070	1895.71	-1.47079	0.323735	-4.5432	5.54e-06	0.000145285
Ec-05_002330_feat3plus	1520.32	-1.77108	0.393648	-4.49915	6.82e-06	0.000196337		Ec-12_002690_Ec-12_002710_Ec-12_002720_feat1plus	11219	-1.47114	0.320588	-4.58888	4.46e-06	0.000119574
Ec-06_010070	1545.84	-1.77133	0.421989	-4.19758	2.7e-05	0.000620452		Ec-00_008190_Ec-00_008480	1182.74	-1.47125	0.331592	-4.43693	9.13e-06	0.000226233
Ec-11_002915	477.184	-1.77362	0.424147	-4.18162	2.89e-05	0.000655418		Ec-02_MIR0029	459.055	-1.47366	0.355314	-4.14749	3.36e-05	0.000690673
Ec-21_002270_feat5plus	138.9	-1.77422	0.412202	-4.30425	1.68e-05	0.000422657		Ec-11_001770_feat13plus	8077.99	-1.47529	0.319377	-4.61926	3.85e-06	0.000104962
Ec-24_001765_feat2plus	139.595	-1.77784	0.433679	-4.09944	4.14e-05	0.000892664		Ec-11_001770_feat10plus	7910.48	-1.4777	0.321114	-4.60179	4.19e-06	0.000113096
Ec-24_001650_feat3minus	78751.8	-1.78113	0.392052	-4.5431	5.54e-06	0.000164486		Ec-08_MIR0100	271.538	-1.478	0.35669	-4.14366	3.42e-05	0.000699075
Ec-26_002930	925.206	-1.78752	0.392162	-4.55813	5.16e-06	0.000153967		Ec-17_MIR0202	2219.5	-1.47874	0.352658	-4.19314	2.75e-05	0.000580479
Ec-15_MIR0173	4235.18	-1.78893	0.368414	-4.85575	1.2e-06	4.35e-05		Ec-11_001770_feat5plus	8046.58	-1.48016	0.326725	-4.53029	5.89e-06	0.00015352
Ec-20_002697_feat4plus	128.405	-1.79432	0.421526	-4.25671	2.07e-05	0.000498638		Ec-26_000790	486.126	-1.48044	0.355025	-4.16995	3.05e-05	0.000634301
Ec-12_004470	1141.28	-1.79562	0.383544	-4.68166	2.85e-06	9.1e-05		Ec-05_001820_feat7plus	1176.85	-1.48411	0.324895	-4.56796	4.92e-06	0.000131127
Ec-00_010610_feat3plus	105432	-1.79658	0.389598	-4.61137	4e-06	0.000122815		Ec-13_001710	1711.48	-1.48421	0.363602	-4.08197	4.47e-05	0.000881884
Ec-00_007290_feat1plus	5608.89	-1.79755	0.366419	-4.90572	9.31e-07	3.49e-05		Ec-25_000930_feat8plus	5855.52	-1.48624	0.295701	-5.02616	5e-07	1.76e-05
Ec-17_004250_feat6plus	1108.77	-1.79786	0.377692	-4.76014	1.93e-06	6.64e-05		Ec-11_001770_feat21plus	7974.52	-1.49143	0.320714	-4.65036	3.31e-06	9.16e-05
Ec-23_002727_feat11plus	380.573	-1.80591	0.382538	-4.72085	2.35e-06	7.75e-05		Ec-00_005420_feat5plus	748.675	-1.49582	0.349103	-4.28475	1.83e-05	0.000408957
Ec-01_010260_feat1minus	1025.03	-1.81126	0.410152	-4.41607	1.01e-05	0.000276325		Ec-10_002785	31401.5	-1.49996	0.329336	-4.5545	5.25e-06	0.000138533
Ec-02_000980	1370.16	-1.81235	0.369795	-4.90096	9.54e-07	3.54e-05		Ec-28_002760_feat1plus	11731.6	-1.50175	0.359778	-4.17412	2.99e-05	0.000624304
Ec-05_000780	182.129	-1.81287	0.421424	-4.30178	1.69e-05	0.000426115		Ec-15_001150_feat1plus	1208.51	-1.5021	0.325497	-4.61479	3.93e-06	0.000106826
Ec-10_001840_feat3plus	122.153	-1.81525	0.43893	-4.13563	3.54e-05	0.000779539		Ec-07_005100_feat1plus	454.358	-1.50213	0.361427	-4.15611	3.24e-05	0.0006675
Ec-05_000137_feat12minus	479.817	-1.81657	0.39119	-4.64369	3.42e-06	0.000107428		Ec-13_000040_feat13plus	1015.36	-1.50283	0.370879	-4.05206	5.08e-05	0.000989024
Ec-14_001250	1364.28	-1.82648	0.357492	-5.10915	3.24e-07	1.32e-05		Ec-11_002250_feat42plus	8068.82	-1.50283	0.323099	-4.65132	3.3e-06	9.13e-05
Ec-17_002650	92.4614	-1.83249	0.442793	-4.13848	3.5e-05	0.000771099		Ec-08_003480_feat3plus	649.67	-1.5046	0.337876	-4.45312	8.46e-06	0.000211335
Ec-10_005890	8948.46	-1.83306	0.380501	-4.8175	1.45e-06	5.15e-05		Ec-11_001770_feat16plus	7980.69	-1.50559	0.325556	-4.62467	3.75e-06	0.00010275
Ec-23_003520	140.255	-1.83406	0.422374	-4.34228	1.41e-05	0.000366002		Ec-16_000610_feat4plus	30308.3	-1.50648	0.326894	-4.60847	4.06e-06	0.000109695
Ec-21_003740	1249.12	-1.83667	0.418483	-4.38887	1.14e-05	0.000304778		Ec-06_001970_feat11plus	10357.9	-1.50651	0.309832	-4.86233	1.16e-06	3.65e-05
Ec-09_003220_feat1plus	136.66	-1.83674	0.41576	-4.41779	9.97e-06	0.000274588		Ec-00_004410_feat9plus	137231	-1.50758	0.342081	-4.40707	1.05e-05	0.000255728
Ec-14_002750_feat2plus	442.964	-1.83742	0.398436	-4.61158	4e-06	0.000122815		Ec-02_001340_feat2plus	508.085	-1.50886	0.332937	-4.53197	5.84e-06	0.000152538
Ec-25_000610_feat8plus	3099.67	-1.83977	0.421459	-4.36523	1.27e-05	0.000333838		Ec-00_010330_feat3minus	116641	-1.50954	0.368761	-4.09355	4.25e-05	0.000843223
Ec-00_006310_feat13plus	160.291	-1.84534	0.42091	-4.38418	1.16e-05	0.000309942		Ec-28_003830_Ec-28_003840	4609.7	-1.51353	0.356103	-4.25026	2.14e-05	0.000466465
Ec-06_MIR0074	104.507	-1.8499	0.45293	-4.08429	4.42e-05	0.000936405		Ec-14_000950_feat6plus	578.165	-1.51611	0.318217	-4.7644	1.89e-06	5.67e-05
Ec-03_003595	2839.24	-1.85012	0.370281	-4.99654	5.84e-07	2.27e-05		Ec-05_001190_feat1minus	1017.36	-1.51871	0.348973	-4.35195	1.35e-05	0.000316372
Ec-15_002740_feat5minus	73.6188	-1.85259	0.452297	-4.09596	4.2e-05	0.000904562		Ec-00_003970_feat38minus	9028.52	-1.51912	0.328257	-4.62782	3.7e-06	0.000101518
Ec-09_004370_feat4plus	128.037	-1.85416	0.436989	-4.24303	2.21e-05	0.000523913		Ec-27_005485_feat1plus	4111.32	-1.52083	0.32556	-4.67144	2.99e-06	8.49e-05
Ec-09_004070	1298.79	-1.85526	0.398528	-4.65529	3.24e-06	0.000101745		Ec-06_000640	430.302	-1.52659	0.351491	-4.34318	1.4e-05	0.000325731
Ec-15_MIR0177	3499.66	-1.85678	0.387705	-4.78916	1.67e-06	5.83e-05		Ec-16_002650	805.025	-1.52923	0.345153	-4.43059	9.4e-06	0.000231657
Ec-14_001100_feat2plus	361.613	-1.86062	0.375151	-4.95966	7.06e-07	2.69e-05		Ec-05_000520_feat5plus	4616.71	-1.53002	0.317875	-4.81328	1.48e-06	4.57e-05
Ec-17_MIR0197	1509.03	-1.86492	0.397757	-4.6886	2.75e-06	8.86e-05		Ec-14_004530_feat1plus	5615.58	-1.53506	0.304303	-5.0445	4.55e-07	1.61e-05
Ec-08_002730	921.921	-1.86494	0.395746	-4.71247	2.45e-06	8.04e-05		Ec-03_001880_feat12minus	9328.94	-1.53796	0.345323	-4.45368	8.44e-06	0.000211092
Ec-21_002270_feat2plus	129.74	-1.86507	0.456664	-4.08411	4.42e-05	0.000936405		Ec-00_008140_feat3plus	833.15	-1.53835	0.315458	-4.87656	1.08e-06	3.45e-05
Ec-17_000810_feat4plus	1589.48	-1.8678	0.413151	-4.52085	6.16e-06	0.000180535		Ec-00_007620_feat6plus	12069.7	-1.54098	0.303075	-5.08449	3.69e-07	1.32e-05
Ec-26_MIR0265	985.959	-1.87387	0.438993	-4.26857	1.97e-05	0.000479024		Ec-06_010880	40257.7	-1.54197	0.365573	-4.21794	2.47e-05	0.000525953
Ec-21_004000_Ec-21_004007_feat1minus	508.157	-1.87595	0.37373	-5.01954	5.18e-07	2.04e-05		Ec-18_002050	2113.21	-1.54582	0.340034	-4.54609	5.47e-06	0.000143744
Ec-10_004500_feat1minus	799.04	-1.8771	0.421153	-4.45704	8.31e-06	0.000233486		Ec-13_000610_feat4plus	808.834	-1.55337	0.356458	-4.35778	1.31e-05	0.000309738
Ec-02_MIR0026	14708.6	-1.87789	0.400873	-4.68449	2.81e-06	8.99e-05		Ec-00_000870_feat2plus	932.687	-1.55504	0.332022	-4.68356	2.82e-06	8.09e-05
Ec-22_MIR0233	870.912	-1.88267	0.392425	-4.79753	1.61e-06	5.64e-05		Ec-23_001320_feat6plus	11968.8	-1.55564	0.308379	-5.04457	4.55e-07	1.61e-05
Ec-10_004500_feat4minus	270.65	-1.89321	0.436848	-4.3338	1.47e-05	0.000377617		Ec-04_001070	688.173	-1.55618	0.335304	-4.6411	3.47e-06	9.57e-05
Ec-17_000160_feat2plus	768.237	-1.89729	0.370741	-5.11757	3.09e-07	1.26e-05		Ec-09_004050_feat6plus	632.348	-1.55829	0.37032	-4.20796	2.58e-05	0.000546364
Ec-12_004220_feat6plus	128.023	-1.90303	0.440593	-4.31924	1.57e-05	0.00040095		Ec-24_003720_feat16plus	271.895	-1.55938	0.354261	-4.40179	1.07e-05	0.000260564
Ec-00_004020_feat16plus	131.69	-1.90325	0.423487	-4.49424	6.98e-06	0.000200463		Ec-20_002230	182.162	-1.56418	0.385098	-4.06177	4.87e-05	0.000953074
Ec-03_001015_feat1plus	125.894	-1.90672	0.465009	-4.1004	4.12e-05	0.000890795		Ec-24_003120_Ec-24_003130	1444.1	-1.56832	0.348232	-4.50366	6.68e-06	0.000170734
Ec-21_000370	998.609	-1.9072	0.384475	-4.96052	7.03e-07	2.69e-05		Ec-21_000080_feat61plus	69439	-1.56995	0.361989	-4.33701	1.44e-05	0.000333222
Ec-27_000430	1192.15	-1.90793	0.346845	-5.50081	3.78e-08	1.89e-06		Ec-02_001070	1496.27	-1.57463	0.361149	-4.36005	1.3e-05	0.000308228
Ec-11_002950_feat3plus	1990.22	-1.90795	0.397917	-4.79484	1.63e-06	5.69e-05		Ec-00_009340	1187.84	-1.57659	0.340169	-4.63474	3.57e-06	9.83e-05
Ec-24_004200	3826.54	-1.90845	0.413736	-4.61272	3.97e-06	0.000122467		Ec-13_MIR0154	3377.45	-1.5786	0.37964	-4.15815	3.21e-05	0.00066236
Ec-28_003010	260.361	-1.91014	0.446118	-4.2817	1.85e-05	0.000457553		Ec-13_000070_feat20plus	1008.63	-1.58177	0.363528	-4.35115	1.35e-05	0.000316667
Ec-24_003310_Ec-24_003320_feat1plus	180.443	-1.91263	0.469584	-4.07302	4.64e-05	0.000977216		Ec-00_004160_feat55plus	1270.46	-1.58202	0.323633	-4.88833	1.02e-06	3.28e-05
Ec-26_MIR0284	14380.5	-1.91427	0.453211	-4.2238	2.4e-05	0.000561342		Ec-13_000017_feat96plus	936.144	-1.58213	0.31314	-5.05246	4.36e-07	1.55e-05
Ec-02_002540_feat1plus	11213.5	-1.91615	0.383485	-4.99669	5.83e-07	2.27e-05		Ec-10_002950	662.732	-1.58486	0.333736	-4.74886	2.05e-06	6.07e-05
Ec-05_000390_feat34plus	219.286	-1.92141	0.453112	-4.24047	2.23e-05	0.000527079		Ec-21_001980_feat1plus	1169.41	-1.59763	0.354791	-4.50302	6.7e-06	0.000170998
Ec-14_000950_feat6plus	780.264	-1.92147	0.406944	-4.72171	2.34e-06	7.75e-05		Ec-27_MIR0294	8360.23	-1.60447	0.341111	-4.70365	2.56e-06	7.4e-05
Ec-24_003720_feat14plus	108108	-1.93429	0.33682	-5.74279	9.31e-09	5.12e-07		Ec-10_001610_feat1plus	4868.1	-1.60568	0.30266	-5.30522	1.13e-07	4.52e-06
Ec-08_005915_feat2plus	209.471	-1.93459	0.432744	-4.47052	7.8e-06	0.000220648		Ec-23_001320_feat4plus	11718.8	-1.60598	0.308833	-5.20017	1.99e-07	7.56e-06
Ec-14_000330	118485	-1.93502	0.459805	-4.20836	2.57e-05	0.000595779		Ec-08_MIR0094	1934.26	-1.60603	0.353402	-4.54448	5.51e-06	0.000144624
Ec-24_003720_feat2plus	742.77	-1.93565	0.421744	-4.58964	4.44e-06	0.000135092		Ec-17_MIR0197	1200.16	-1.60624	0.391649	-4.10121	4.11e-05	0.000820082
Ec-25_002370_feat7minus	381.064	-1.93677	0.455171	-4.25504	2.09e-05	0.000501652		Ec-04_006090_feat2plus	1108.94	-1.60999	0.359162	-4.48262	7.37e-06	0.000186268
Ec-26_000150	361.873	-1.93952	0.364301	-5.32394	1.02e-07	4.63e-06		Ec-26_002930	770.179	-1.61399	0.386214	-4.17901	2.93e-05	0.000613246
Ec-11_002580_feat3plus	247.92	-1.94623	0.39816	-4.88806	1.02e-06	3.76e-05		Ec-22_001510_feat2minus	4209.19	-1.61607	0.312107	-5.17792	2.24e-07	8.41e-06
Ec-05_002990	682.414	-1.94738	0.396786	-4.90789	9.21e-07	3.46e-05		Ec-00_005760_feat4plus	1238.32	-1.61641	0.326502	-4.9507	7.39e-07	2.48e-05
Ec-06_001790	244.424	-1.94747	0.476134	-4.09017	4.31e-05	0.000919213		Ec-13_000380_feat2plus	11722.7	-1.61704	0.306397	-5.27761	1.31e-07	5.11e-06
Ec-02_001270_feat5plus	1517.01	-1.95113	0.37337	-5.22572	1.73e-07	7.46e-06		Ec-28_003290_feat1plus	813.966	-1.61909	0.350773	-4.61578	3.92e-06	0.000106571
Ec-07_MIR0085	4361.77	-1.95343	0.429676	-4.54628	5.46e-06	0.000162597		Ec-14_003940_Ec-14_003950_feat1plus	329.415	-1.62031	0.353492	-4.58372	4.57e-06	0.000122372
Ec-16_003450_feat6plus	272.642	-1.96284	0.449445	-4.36726	1.26e-05	0.00033128		Ec-00_008280_feat7minus	227.94	-1.62045	0.342868	-4.72616	2.29e-06	6.68e-05
Ec-26_000010_feat9plus	1029.07	-1.96593	0.356769	-5.51038	3.58e-08	1.8e-06		Ec-11_002915	402.552	-1.62739	0.374011	-4.35119	1.35e-05	0.000316667
Ec-24_001120_feat1plus	229.488	-1.96961	0.439172	-4.48482	7.3e-06	0.00020775		Ec-20_000210_Ec-20_000220_feat6minus	4981.91	-1.62743	0.34985	-4.6518	3.29e-06	9.13e-05
Ec-05_002360_Ec-05_002350	450.362	-1.96979	0.389076	-5.06275	4.13e-07	1.64e-05		Ec-25_002370_feat7minus	294.859	-1.62823	0.383914	-4.24113	2.22e-05	0.000480987
Ec-14_MIR0165	1548.79	-1.97152	0.404499	-4.87399	1.09e-06	4e-05		Ec-08_MIR0096	740.99	-1.63715	0.364516	-4.4913	7.08e-06	0.000179843
Ec-20_001750_feat1plus	25886	-1.97468	0.415231	-4.75562	1.98e-06	6.74e-05		Ec-02_002280	340.839	-1.63752	0.382116	-4.28538	1.82e-05	0.000408855
Ec-21_005390	452.688	-1.97481	0.449173	-4.39655	1.1e-05	0.000296553		Ec-21_005720	164384	-1.63993	0.3102	-5.28668	1.25e-07	4.9e-06
Ec-06_004680_feat5plus	103.013	-1.9762	0.452893	-4.36351	1.28e-05	0.000335955		Ec-02_000980	1147.72	-1.64088	0.333756	-4.91641	8.81e-07	2.89e-05
Ec-06_MIR0067	226.578	-1.9775	0.422662	-4.67868	2.89e-06	9.22e-05		Ec-10_005330	313.597	-1.64614	0.364699	-4.5137	6.37e-06	0.000164062
Ec-00_005410	615.225	-1.9814	0.433844	-4.56708	4.95e-06	0.000148329		Ec-00_001010_feat4plus	4407.85	-1.64785	0.327044	-5.03863	4.69e-07	1.65e-05
Ec-12_008980_feat2plus	358.069	-1.98155	0.370378	-5.35006	8.79e-08	4.04e-06		Ec-04_001430_feat8plus	137.951	-1.64956	0.379657	-4.34488	1.39e-05	0.000324974
Ec-00_003580_feat2plus	33274.4	-1.98819	0.407335	-4.88096	1.06e-06	3.88e-05		Ec-00_000450_feat12minus	1582.92	-1.65548	0.32129	-5.15262	2.57e-07	9.47e-06
Ec-01_011860	231.807	-1.99097	0.404182	-4.92591	8.4e-07	3.18e-05		Ec-00_009570_feat6plus	280.187	-1.65816	0.399954	-4.14586	3.39e-05	0.000693934
Ec-08_005290_feat5plus	78.6288	-1.99216	0.485974	-4.09932	4.14e-05	0.000892664		Ec-13_000070_feat46plus	176.183	-1.66024	0.394381	-4.20973	2.56e-05	0.00054275
Ec-01_MIR0019	61602.6	-1.99319	0.404773	-4.92421	8.47e-07	3.2e-05		Ec-21_000400_Ec-21_000410_feat2plus	9707.24	-1.66119	0.336309	-4.93948	7.83e-07	2.61e-05
Ec-03_001880_feat8minus	1036.98	-2.00196	0.491398	-4.07402	4.62e-05	0.000974249		Ec-07_000680_feat1plus	40843	-1.66316	0.322783	-5.15256	2.57e-07	9.47e-06
Ec-00_005860_feat50plus	346.5	-2.00753	0.391229	-5.13135	2.88e-07	1.18e-05		Ec-17_000820_Ec-17_000830	3213.07	-1.66524	0.340114	-4.89614	9.77e-07	3.19e-05
Ec-03_001990_feat1plus	133.857	-2.00832	0.49067	-4.09302	4.26e-05	0.000911456		Ec-24_003990_feat6minus	786.502	-1.66638	0.333536	-4.9961	5.85e-07	2.02e-05
Ec-16_002810	6384.41	-2.00925	0.457386	-4.3929	1.12e-05	0.000300133		Ec-01_003590	686.556	-1.66825	0.353277	-4.72221	2.33e-06	6.79e-05
Ec-05_003860_feat2minus	123.168	-2.01201	0.469686	-4.28373	1.84e-05	0.000456074		Ec-06_MIR0066	10384.8	-1.67002	0.335503	-4.97767	6.44e-07	2.2e-05
Ec-21_000590_feat2plus	618.973	-2.0168	0.380746	-5.29698	1.18e-07	5.28e-06		Ec-01_012050_feat3plus	239.388	-1.67054	0.379736	-4.3992	1.09e-05	0.000262398
Ec-16_001680_feat4plus	74.1344	-2.01742	0.473772	-4.25821	2.06e-05	0.000497428		Ec-03_003595	2366.49	-1.67133	0.38206	-4.37451	1.22e-05	0.000290879
Ec-24_003790_feat2plus	130.371	-2.0225	0.487761	-4.14649	3.38e-05	0.000751107		Ec-00_004770_feat9minus	1125.65	-1.67444	0.32662	-5.12659	2.95e-07	1.07e-05
Ec-08_000160_feat1plus	122.737	-2.02307	0.459308	-4.40461	1.06e-05	0.000288054		Ec-10_005890	7632.97	-1.68253	0.299986	-5.6087	2.04e-08	9.73e-07
Ec-06_004660	141039	-2.02719	0.376512	-5.38414	7.28e-08	3.4e-06		Ec-00_006770_feat1minus	444692	-1.68352	0.369328	-4.55833	5.16e-06	0.000136444
Ec-04_001700	8642.45	-2.0364	0.366552	-5.55555	2.77e-08	1.41e-06		Ec-00_007099_feat104plus	2856.98	-1.68603	0.311225	-5.41742	6.05e-08	2.55e-06
Ec-08_MIR0098	24636.1	-2.03747	0.458058	-4.44807	8.66e-06	0.000240938		Ec-19_003680_Ec-19_003650_Ec-19_003660	198.383	-1.689	0.368548	-4.58284	4.59e-06	0.000122698
Ec-10_001610_feat1plus	6670.02	-2.03786	0.395759	-5.14925	2.62e-07	1.08e-05		Ec-24_002540_feat1minus	1545.56	-1.68916	0.336686	-5.01703	5.25e-07	1.84e-05
Ec-13_003185_feat1plus	99.2989	-2.0386	0.434371	-4.69323	2.69e-06	8.7e-05		Ec-00_007630_feat12plus	391.06	-1.68959	0.400245	-4.22139	2.43e-05	0.000520542
Ec-06_010890	145.094	-2.0416	0.451793	-4.51887	6.22e-06	0.000181914		Ec-05_003240_feat10plus	6608.51	-1.68981	0.396903	-4.25748	2.07e-05	0.000455637
Ec-08_002850	1438.84	-2.04645	0.384515	-5.32216	1.03e-07	4.66e-06		Ec-19_000370_feat1minus	89.0167	-1.69236	0.408117	-4.14675	3.37e-05	0.000692069
Ec-21_002380	132.912	-2.04734	0.485377	-4.21803	2.46e-05	0.000574291		Ec-26_MIR0284	11855.3	-1.69357	0.366388	-4.62235	3.79e-06	0.000103741
Ec-05_005910	16653.7	-2.04893	0.432514	-4.73727	2.17e-06	7.27e-05		Ec-06_MIR0069	226897	-1.69406	0.371502	-4.56003	5.11e-06	0.000135765
Ec-10_000790_feat5minus	1004.83	-2.05392	0.422058	-4.86644	1.14e-06	4.14e-05		Ec-21_002185_feat1plus	180.956	-1.69469	0.360964	-4.69489	2.67e-06	7.7e-05
Ec-09_003220_feat3plus	136.184	-2.05451	0.471563	-4.35681	1.32e-05	0.000344255		Ec-00_003580_feat4plus	892.535	-1.69846	0.320555	-5.2985	1.17e-07	4.64e-06
Ec-09_001375_feat4plus	142.459	-2.05578	0.450503	-4.56331	5.04e-06	0.000150746		Ec-00_001500	16677.6	-1.71275	0.345763	-4.95354	7.29e-07	2.45e-05
Ec-00_007300_feat3minus	3642.22	-2.05769	0.389763	-5.27934	1.3e-07	5.76e-06		Ec-16_000990_feat3plus	1327.42	-1.7196	0.410855	-4.18543	2.85e-05	0.000597622
Ec-11_003760	81.5142	-2.0607	0.466849	-4.41405	1.01e-05	0.000278457		Ec-08_002850	1107.98	-1.72262	0.3477	-4.95434	7.26e-07	2.44e-05
Ec-16_000060	250.262	-2.06161	0.442659	-4.65735	3.2e-06	0.000100989		Ec-05_002330_feat3plus	1357.45	-1.72283	0.351358	-4.90335	9.42e-07	3.08e-05
Ec-09_001375_feat5plus	127.599	-2.06927	0.488648	-4.23469	2.29e-05	0.000539315		Ec-20_000950_feat1plus	473.368	-1.72649	0.344481	-5.01186	5.39e-07	1.88e-05
Ec-14_002770	91.5217	-2.07189	0.426378	-4.85929	1.18e-06	4.28e-05		Ec-01_011995_feat7plus	690.385	-1.72795	0.347226	-4.97643	6.48e-07	2.21e-05
Ec-05_000950	363.892	-2.0719	0.392692	-5.27616	1.32e-07	5.84e-06		Ec-13_002270	4862.72	-1.73454	0.311409	-5.56998	2.55e-08	1.2e-06
Ec-02_003275	837.799	-2.07474	0.406527	-5.10357	3.33e-07	1.35e-05		Ec-27_002240_feat2minus	326.602	-1.73473	0.36227	-4.78849	1.68e-06	5.09e-05
Ec-16_002490_Ec-16_002480_feat1plus	150.291	-2.0749	0.472819	-4.38837	1.14e-05	0.000304996		Ec-14_001250	1195.24	-1.7368	0.320711	-5.41546	6.11e-08	2.57e-06
Ec-21_001650_feat1plus	151.756	-2.07563	0.445566	-4.65842	3.19e-06	0.000100775		Ec-08_000050_Ec-08_000060_Ec-08_000070	103526	-1.74031	0.372653	-4.67006	3.01e-06	8.5e-05
Ec-05_001030	538.026	-2.07604	0.399765	-5.19316	2.07e-07	8.76e-06		Ec-01_011040	759.35	-1.74258	0.341996	-5.09531	3.48e-07	1.25e-05
Ec-02_004500	1974.29	-2.07841	0.40758	-5.0994	3.41e-07	1.38e-05		Ec-27_000430	1017.28	-1.74524	0.350102	-4.98495	6.2e-07	2.13e-05
Ec-04_000680_Ec-04_000690_Ec-04_000700	6166.21	-2.08938	0.34909	-5.98521	2.16e-09	1.39e-07		Ec-03_000540_feat2plus	410.412	-1.75084	0.383615	-4.56406	5.02e-06	0.000133387
Ec-03_001510_feat27plus	124.587	-2.09298	0.476165	-4.39549	1.11e-05	0.000297522		Ec-06_002060	103.352	-1.75244	0.403458	-4.34355	1.4e-05	0.00032562
Ec-11_002590_feat3minus	165.836	-2.10558	0.455467	-4.6229	3.78e-06	0.000117468		Ec-01_MIR0019	49707.6	-1.75681	0.315004	-5.57709	2.45e-08	1.16e-06
Ec-01_MIR0002	6540.03	-2.10759	0.38978	-5.40714	6.4e-08	3.05e-06		Ec-17_000270_feat8minus	256.803	-1.75697	0.359309	-4.88987	1.01e-06	3.27e-05
Ec-01_005100	3085.65	-2.10903	0.383142	-5.50455	3.7e-08	1.85e-06		Ec-02_003120	3339.45	-1.76038	0.360982	-4.87664	1.08e-06	3.45e-05
Ec-08_001210_feat4minus	71.2208	-2.10984	0.50953	-4.14076	3.46e-05	0.000767631		Ec-19_001520	287.422	-1.76135	0.367247	-4.79607	1.62e-06	4.92e-05
Ec-01_004290	90.0678	-2.11078	0.504218	-4.18625	2.84e-05	0.000644819		Ec-09_003780_feat2minus	9604.68	-1.76209	0.37299	-4.72422	2.31e-06	6.73e-05
Ec-01_011040	1010.34	-2.11352	0.373653	-5.65638	1.55e-08	8.23e-07		Ec-24_001650_feat3minus	71664.8	-1.76268	0.356618	-4.94276	7.7e-07	2.57e-05
Ec-08_MIR0096	1052.34	-2.11648	0.415195	-5.09756	3.44e-07	1.39e-05		Ec-25_001500_feat1plus	8526.63	-1.76484	0.314785	-5.60649	2.06e-08	9.83e-07
Ec-00_004950_feat4plus	207.437	-2.11964	0.424791	-4.98983	6.04e-07	2.35e-05		Ec-05_000600_feat9plus	7091.22	-1.77445	0.384527	-4.61463	3.94e-06	0.000106826
Ec-04_001870_feat5minus	126.288	-2.12033	0.447456	-4.73863	2.15e-06	7.25e-05		Ec-13_000017_feat34plus	6832.61	-1.78422	0.385804	-4.62469	3.75e-06	0.00010275
Ec-16_MIR0184	1355.33	-2.12341	0.36313	-5.84753	4.99e-09	2.91e-07		Ec-08_001470_feat3plus	1246.23	-1.78802	0.39023	-4.58198	4.61e-06	0.000123018
Ec-06_002875_feat1plus	453.133	-2.13368	0.409241	-5.21376	1.85e-07	7.9e-06		Ec-15_004300_Ec-15_004270	309838	-1.78913	0.342098	-5.22988	1.7e-07	6.53e-06
Ec-21_005920_feat8plus	204.948	-2.13433	0.404728	-5.27351	1.34e-07	5.91e-06		Ec-23_002727_feat11plus	346.241	-1.79415	0.384318	-4.66841	3.04e-06	8.55e-05
Ec-06_010530	41818.1	-2.13461	0.374452	-5.70062	1.19e-08	6.5e-07		Ec-17_004250_feat6plus	1021.01	-1.79898	0.302931	-5.93857	2.88e-09	1.57e-07
Ec-03_002220	154.714	-2.13493	0.420723	-5.07443	3.89e-07	1.56e-05		Ec-00_003620_feat1minus	123.268	-1.79922	0.381162	-4.72035	2.35e-06	6.84e-05
Ec-19_002970	101.032	-2.14125	0.430889	-4.96938	6.72e-07	2.58e-05		Ec-22_002710	1273.47	-1.80049	0.374223	-4.81127	1.5e-06	4.59e-05
Ec-25_003010_feat2plus	81.5266	-2.14323	0.442754	-4.84069	1.29e-06	4.64e-05		Ec-27_006670	136.058	-1.80286	0.410707	-4.38964	1.14e-05	0.000272869
Ec-00_003620_feat1minus	161.345	-2.14715	0.423097	-5.07485	3.88e-07	1.56e-05		Ec-20_003080_Ec-20_003090_feat13plus	221.633	-1.81702	0.405586	-4.47999	7.46e-06	0.000188309
Ec-02_000480_feat4plus	356.925	-2.14978	0.409971	-5.24374	1.57e-07	6.82e-06		Ec-11_002590_feat3minus	129.629	-1.81749	0.401474	-4.52704	5.98e-06	0.000155431
Ec-00_007098_feat17plus	6887.4	-2.15056	0.491987	-4.37118	1.24e-05	0.000326408		Ec-04_004680_feat1minus	85.7183	-1.81874	0.443169	-4.10393	4.06e-05	0.00081144
Ec-21_003500	2772.74	-2.15064	0.364188	-5.90529	3.52e-09	2.15e-07		Ec-06_001790	208.267	-1.81931	0.38394	-4.73852	2.15e-06	6.32e-05
Ec-00_004020_feat14plus	130.537	-2.15102	0.480774	-4.47408	7.67e-06	0.000217733		Ec-02_001270_feat5plus	1297.56	-1.82097	0.329356	-5.52886	3.22e-08	1.45e-06
Ec-13_002260_feat2plus	24229.3	-2.15196	0.394599	-5.45354	4.94e-08	2.42e-06		Ec-06_002550	317.331	-1.8215	0.442617	-4.11529	3.87e-05	0.000776984
Ec-06_008630_feat4plus	45.0278	-2.15305	0.511399	-4.21012	2.55e-05	0.000593139		Ec-02_000480_feat1plus	82.6816	-1.82194	0.439795	-4.14271	3.43e-05	0.000700234
Ec-00_004220_feat11plus	73.7399	-2.15332	0.49078	-4.38756	1.15e-05	0.000305647		Ec-24_003720_feat2plus	640.036	-1.82312	0.391477	-4.65703	3.21e-06	8.93e-05
Ec-04_000250	3499.37	-2.15376	0.432715	-4.97732	6.45e-07	2.49e-05		Ec-11_004610_Ec-11_004620_Ec-11_004630	630.632	-1.82979	0.378614	-4.83286	1.35e-06	4.18e-05
Ec-08_002700_feat6plus	107.274	-2.16325	0.439715	-4.91967	8.67e-07	3.27e-05		Ec-26_005290	217.843	-1.84102	0.418156	-4.4027	1.07e-05	0.000259832
Ec-27_006350	1759.32	-2.16999	0.434158	-4.99816	5.79e-07	2.26e-05		Ec-00_005860_feat88plus	6646.63	-1.8428	0.401273	-4.59238	4.38e-06	0.000117767
Ec-10_000690	21108	-2.17428	0.399521	-5.44222	5.26e-08	2.55e-06		Ec-14_001100_feat2plus	331.54	-1.85473	0.380585	-4.87336	1.1e-06	3.49e-05
Ec-11_003750_Ec-11_003760	49.5087	-2.17459	0.531255	-4.09332	4.25e-05	0.000911438		Ec-11_002950_feat3plus	1769.74	-1.85523	0.376349	-4.92955	8.24e-07	2.72e-05
Ec-22_003870_feat3plus	132.15	-2.17547	0.457807	-4.75194	2.01e-06	6.83e-05		Ec-21_003740	1152.91	-1.8575	0.398485	-4.6614	3.14e-06	8.8e-05
Ec-26_004330_feat1minus	58.2588	-2.18058	0.506382	-4.3062	1.66e-05	0.000420832		Ec-04_006300_feat10plus	134.665	-1.86145	0.380611	-4.89069	1e-06	3.26e-05
Ec-27_MIR0291	624.731	-2.18118	0.420327	-5.18925	2.11e-07	8.93e-06		Ec-26_MIR0265	892.886	-1.86228	0.420132	-4.43261	9.31e-06	0.000230146
Ec-02_004860	602.602	-2.18126	0.368744	-5.91539	3.31e-09	2.05e-07		Ec-05_002990	596.321	-1.8624	0.388668	-4.79175	1.65e-06	5.02e-05
Ec-08_005380	130.711	-2.18127	0.495689	-4.40049	1.08e-05	0.000292163		Ec-22_003100_Ec-22_003110	281.035	-1.86792	0.42328	-4.41295	1.02e-05	0.000249232
Ec-00_010510_feat2plus	129.598	-2.18399	0.445656	-4.90063	9.55e-07	3.54e-05		Ec-06_002875_feat1plus	357.982	-1.86927	0.360201	-5.18952	2.11e-07	7.95e-06
Ec-06_MIR0078	2423.67	-2.18534	0.413903	-5.27982	1.29e-07	5.76e-06		Ec-17_000160_feat2plus	694.409	-1.87016	0.337918	-5.53437	3.12e-08	1.41e-06
Ec-04_MIR0039	102.451	-2.19432	0.454283	-4.83028	1.36e-06	4.86e-05		Ec-15_003950	41399.6	-1.87063	0.33808	-5.53309	3.15e-08	1.42e-06
Ec-17_002030_feat4plus	6453.38	-2.1945	0.376903	-5.82245	5.8e-09	3.34e-07		Ec-15_MIR0173	4075.04	-1.87676	0.384013	-4.88723	1.02e-06	3.3e-05
Ec-27_002365	2590.13	-2.19636	0.382405	-5.74356	9.27e-09	5.11e-07		Ec-06_010070	1496.5	-1.88067	0.367119	-5.12277	3.01e-07	1.09e-05
Ec-00_008140_feat3plus	1296.36	-2.19796	0.356904	-6.15839	7.35e-10	5.05e-08		Ec-15_004980	331.643	-1.88246	0.371245	-5.07067	3.96e-07	1.41e-05
Ec-06_004610_feat3minus	716.599	-2.19802	0.439686	-4.99907	5.76e-07	2.26e-05		Ec-01_010260_feat1minus	977.027	-1.88507	0.338555	-5.56798	2.58e-08	1.2e-06
Ec-12_005930	314.232	-2.20036	0.42899	-5.12917	2.91e-07	1.19e-05		Ec-26_000010_feat9plus	908.893	-1.88692	0.31424	-6.0047	1.92e-09	1.07e-07
Ec-01_004800	524.264	-2.20688	0.367411	-6.00656	1.9e-09	1.23e-07		Ec-16_002810	5552.28	-1.88699	0.418019	-4.51414	6.36e-06	0.000163965
Ec-19_000410	177.464	-2.20779	0.422611	-5.22418	1.75e-07	7.51e-06		Ec-14_002750_feat2plus	418.896	-1.88731	0.339616	-5.55721	2.74e-08	1.27e-06
Ec-06_010520_feat1minus	118.901	-2.2172	0.535759	-4.13843	3.5e-05	0.000771099		Ec-08_005280_feat2minus	141.995	-1.88841	0.436629	-4.32497	1.53e-05	0.000349612
Ec-05_000390_feat20plus	131.715	-2.22101	0.452921	-4.90374	9.4e-07	3.52e-05		Ec-12_008980_feat2plus	312.524	-1.88998	0.404454	-4.67291	2.97e-06	8.45e-05
Ec-00_006390_feat4minus	54.4702	-2.2237	0.508906	-4.36957	1.24e-05	0.000328305		Ec-05_002360_Ec-05_002350	395.916	-1.89389	0.384426	-4.92655	8.37e-07	2.76e-05
Ec-11_004610_Ec-11_004620_Ec-11_004630	855.932	-2.22603	0.379191	-5.87047	4.35e-09	2.57e-07		Ec-15_003530_feat1plus	4771.13	-1.90078	0.371813	-5.11218	3.18e-07	1.15e-05
Ec-26_002490	157.165	-2.22624	0.499497	-4.45697	8.31e-06	0.000233486		Ec-06_010890	124.019	-1.90733	0.402207	-4.74217	2.11e-06	6.23e-05
Ec-23_001830	8925.52	-2.22917	0.405337	-5.49956	3.81e-08	1.9e-06		Ec-10_000010_feat11plus	295.575	-1.90881	0.452585	-4.21757	2.47e-05	0.000526168
Ec-00_007099_feat97plus	53.7777	-2.2361	0.521706	-4.28613	1.82e-05	0.000451852		Ec-20_001750_feat1plus	23003	-1.91013	0.366117	-5.21728	1.82e-07	6.94e-06
Ec-13_003130_feat1plus	6453.13	-2.24545	0.375282	-5.98336	2.19e-09	1.4e-07		Ec-26_000150	328.446	-1.91019	0.381386	-5.00855	5.48e-07	1.9e-05
Ec-00_007098_feat48plus	11463.1	-2.24743	0.370412	-6.06736	1.3e-09	8.68e-08		Ec-21_004180_feat2plus	254.936	-1.91199	0.340623	-5.61321	1.99e-08	9.53e-07
Ec-21_000970_feat1plus	96.5933	-2.24963	0.446285	-5.04079	4.64e-07	1.84e-05		Ec-00_006310_feat13plus	153.445	-1.91272	0.363003	-5.26916	1.37e-07	5.33e-06
Ec-28_003080	474.999	-2.25237	0.37732	-5.96938	2.38e-09	1.51e-07		Ec-24_003720_feat14plus	98509.6	-1.91288	0.311266	-6.14548	7.97e-10	4.75e-08
Ec-07_004060	4112.42	-2.25712	0.41656	-5.41847	6.01e-08	2.89e-06		Ec-02_003275	706.444	-1.91466	0.341821	-5.60136	2.13e-08	1.01e-06
Ec-00_000890_feat5minus	14587	-2.26211	0.385506	-5.8679	4.41e-09	2.6e-07		Ec-07_000200_feat4plus	2459.58	-1.91554	0.366413	-5.22781	1.72e-07	6.59e-06
Ec-01_010860	43.5397	-2.26442	0.52432	-4.31878	1.57e-05	0.000401182		Ec-14_002770	77.3555	-1.91894	0.410827	-4.67091	3e-06	8.49e-05
Ec-00_005330_feat74plus	966.108	-2.26596	0.389383	-5.81934	5.91e-09	3.37e-07		Ec-16_001160	11349.3	-1.91913	0.32252	-5.9504	2.67e-09	1.47e-07
Ec-00_000950_Ec-00_000960_feat5plus	579.866	-2.2682	0.394656	-5.74729	9.07e-09	5.04e-07		Ec-09_004050_feat9plus	3787.01	-1.92012	0.366466	-5.23955	1.61e-07	6.21e-06
Ec-14_003690_feat2plus	248.673	-2.2692	0.447551	-5.07026	3.97e-07	1.59e-05		Ec-11_002250_feat51plus	62.66	-1.92071	0.452737	-4.24245	2.21e-05	0.000479353
Ec-00_008760_feat1plus	2060.99	-2.27071	0.385378	-5.89215	3.81e-09	2.3e-07		Ec-11_002580_feat3plus	224.843	-1.92199	0.370907	-5.18186	2.2e-07	8.27e-06
Ec-22_002920_Ec-22_002930	8902.95	-2.27601	0.353356	-6.4411	1.19e-10	9.28e-09		Ec-26_MIR0264	54.9408	-1.92606	0.45029	-4.27738	1.89e-05	0.000420551
Ec-04_000280	100.694	-2.2773	0.482388	-4.72088	2.35e-06	7.75e-05		Ec-08_002730	873.037	-1.92862	0.359466	-5.36524	8.08e-08	3.34e-06
Ec-28_002760_feat1plus	19327.7	-2.28493	0.48278	-4.73285	2.21e-06	7.41e-05		Ec-22_MIR0237	621.074	-1.92882	0.453102	-4.25693	2.07e-05	0.000455637
Ec-00_008350_feat2plus	279.996	-2.29182	0.555224	-4.12774	3.66e-05	0.000803605		Ec-05_000390_feat34plus	200.575	-1.93086	0.418615	-4.6125	3.98e-06	0.000107756
Ec-28_000870	5829.59	-2.30287	0.373572	-6.16446	7.07e-10	4.9e-08		Ec-14_003140_feat2plus	146.87	-1.93114	0.43899	-4.39905	1.09e-05	0.000262398
Ec-01_005630	262.936	-2.30647	0.434486	-5.3085	1.11e-07	4.97e-06		Ec-07_006270	68.5325	-1.93161	0.443847	-4.35198	1.35e-05	0.000316372
Ec-03_003940_feat1plus	41.9237	-2.31304	0.522297	-4.42859	9.49e-06	0.000262051		Ec-21_000590_feat2plus	542.92	-1.93177	0.350119	-5.51748	3.44e-08	1.52e-06
Ec-09_004210_feat8plus	39.5443	-2.31518	0.546982	-4.23265	2.31e-05	0.000543472		Ec-05_000950	314.822	-1.93617	0.436927	-4.43135	9.36e-06	0.000231171
Ec-12_003050	97.3408	-2.31559	0.497205	-4.65721	3.21e-06	0.000100989		Ec-04_MIR0039	81.1759	-1.93736	0.444229	-4.36117	1.29e-05	0.000307077
Ec-01_010210_feat4minus	72.9172	-2.32614	0.546431	-4.25697	2.07e-05	0.000498638		Ec-05_001030	454.934	-1.93999	0.384062	-5.05124	4.39e-07	1.56e-05
Ec-15_003470_feat8plus	6620.16	-2.3295	0.49335	-4.7218	2.34e-06	7.75e-05		Ec-13_000270	108.594	-1.95058	0.458625	-4.25309	2.11e-05	0.000461765
Ec-12_004450	135.007	-2.33218	0.480611	-4.85253	1.22e-06	4.4e-05		Ec-02_MIR0026	13986.9	-1.95229	0.379993	-5.13771	2.78e-07	1.02e-05
Ec-20_000250	187.883	-2.33304	0.441278	-5.28702	1.24e-07	5.56e-06		Ec-21_002420	632.921	-1.95288	0.472869	-4.12985	3.63e-05	0.000738686
Ec-02_000740_feat1plus	104.342	-2.33508	0.443148	-5.2693	1.37e-07	6e-06		Ec-20_MIR0223	8026.43	-1.95357	0.336057	-5.81321	6.13e-09	3.2e-07
Ec-26_002910	3065.42	-2.33821	0.38535	-6.06775	1.3e-09	8.68e-08		Ec-15_001240_feat1minus	25178.6	-1.95426	0.326025	-5.99421	2.04e-09	1.14e-07
Ec-00_011210_Ec-00_011220_feat2plus	1000.35	-2.33862	0.42343	-5.52304	3.33e-08	1.68e-06		Ec-21_005390	407.833	-1.95573	0.411782	-4.74942	2.04e-06	6.07e-05
Ec-05_006060_feat1minus	158.269	-2.33901	0.452246	-5.17199	2.32e-07	9.72e-06		Ec-00_005750_Ec-00_005710_Ec-00_005720_Ec-00_005740_Ec-00_005730_Ec-00_005745	70.5865	-1.95629	0.445845	-4.38782	1.14e-05	0.000274777
Ec-15_000440	17551.3	-2.34106	0.344983	-6.78602	1.15e-11	1.04e-09		Ec-14_MIR0165	1420.22	-1.96123	0.32745	-5.98942	2.11e-09	1.17e-07
Ec-12_MIR0143	650.029	-2.34864	0.377423	-6.22283	4.88e-10	3.47e-08		Ec-03_002220	128.305	-1.96231	0.401838	-4.88334	1.04e-06	3.35e-05
Ec-27_002660_feat3plus	72.5621	-2.35012	0.576676	-4.07528	4.6e-05	0.000970223		Ec-21_000370	947.942	-1.96416	0.306041	-6.41795	1.38e-10	9.4e-09
Ec-15_002090_Ec-15_002080	22490.2	-2.35349	0.419222	-5.61395	1.98e-08	1.03e-06		Ec-22_000140_feat1plus	3816.39	-1.96702	0.36926	-5.32693	9.99e-08	4.05e-06
Ec-10_000010_feat6plus	71.1477	-2.35566	0.564575	-4.17244	3.01e-05	0.000676929		Ec-01_004800	423.244	-1.96739	0.325392	-6.04621	1.48e-09	8.43e-08
Ec-05_000010_feat35plus	90.5432	-2.35622	0.457474	-5.1505	2.6e-07	1.08e-05		Ec-05_006060_feat1minus	118.93	-1.97063	0.394764	-4.99191	5.98e-07	2.06e-05
Ec-18_003740	726.907	-2.35628	0.411629	-5.72427	1.04e-08	5.69e-07		Ec-10_000790_feat5minus	884.488	-1.97569	0.374126	-5.28081	1.29e-07	5.04e-06
Ec-24_MIR0254	4099.1	-2.36095	0.401998	-5.87303	4.28e-09	2.55e-07		Ec-25_003010_feat2plus	68.6115	-1.98	0.452887	-4.37196	1.23e-05	0.000293901
Ec-02_001010_feat6plus	1136.83	-2.36175	0.388698	-6.07606	1.23e-09	8.29e-08		Ec-02_004500	1709.18	-1.98125	0.381114	-5.19857	2.01e-07	7.61e-06
Ec-15_000020_feat14plus	192.893	-2.36773	0.421327	-5.61969	1.91e-08	9.96e-07		Ec-27_006350	1477.34	-1.99164	0.343223	-5.80274	6.52e-09	3.39e-07
Ec-11_003040	108.925	-2.37019	0.499674	-4.74347	2.1e-06	7.1e-05		Ec-00_000890_feat5minus	11483.5	-1.99177	0.334116	-5.96131	2.5e-09	1.38e-07
Ec-26_006240_feat3plus	518.355	-2.37206	0.349956	-6.77818	1.22e-11	1.08e-09		Ec-01_009250_feat24minus	114.41	-1.99681	0.403851	-4.94441	7.64e-07	2.56e-05
Ec-06_MIR0071	11369.2	-2.37774	0.368952	-6.44458	1.16e-10	9.11e-09		Ec-04_000250	2954.47	-2.00082	0.347996	-5.74956	8.95e-09	4.51e-07
Ec-14_004850	52.0738	-2.37787	0.562721	-4.22566	2.38e-05	0.00055749		Ec-01_011860	214.287	-2.00146	0.403437	-4.96102	7.01e-07	2.38e-05
Ec-00_005750_Ec-00_005710_Ec-00_005720_Ec-00_005740_Ec-00_005730_Ec-00_005745	96.7558	-2.37932	0.441382	-5.39063	7.02e-08	3.29e-06		Ec-16_001680_feat4plus	67.6951	-2.01425	0.441802	-4.55918	5.14e-06	0.000136105
Ec-08_001030	526.944	-2.38317	0.403016	-5.91333	3.35e-09	2.07e-07		Ec-23_004280_Ec-23_004275_feat8plus	7742.08	-2.0152	0.318331	-6.33052	2.44e-10	1.59e-08
Ec-16_MIR0193	28525.7	-2.38516	0.42574	-5.60238	2.11e-08	1.09e-06		Ec-25_002860_feat9plus	2504.72	-2.01743	0.320186	-6.3008	2.96e-10	1.91e-08
Ec-02_MIR0023	647.051	-2.38921	0.377334	-6.33182	2.42e-10	1.8e-08		Ec-15_MIR0177	3503.38	-2.01824	0.333313	-6.05509	1.4e-09	8e-08
Ec-01_009250_feat24minus	153.902	-2.38993	0.44669	-5.35031	8.78e-08	4.04e-06		Ec-07_MIR0085	4138.91	-2.01847	0.346173	-5.83081	5.52e-09	2.89e-07
Ec-17_002260_Ec-17_002270	636.59	-2.40199	0.37701	-6.37116	1.88e-10	1.42e-08		Ec-26_001440_feat6plus	383.701	-2.01961	0.3672	-5.50002	3.8e-08	1.68e-06
Ec-26_MIR0282	1127.41	-2.40281	0.406141	-5.9162	3.29e-09	2.05e-07		Ec-15_002090_Ec-15_002080	17339.1	-2.02292	0.401569	-5.03754	4.72e-07	1.66e-05
Ec-18_004340_feat2plus	32.3924	-2.40528	0.568329	-4.2322	2.31e-05	0.000543805		Ec-04_000680_Ec-04_000690_Ec-04_000700	5498.88	-2.02986	0.366767	-5.53448	3.12e-08	1.41e-06
Ec-26_MIR0281	1373	-2.40562	0.38198	-6.29776	3.02e-10	2.21e-08		Ec-20_001090	375.591	-2.02994	0.358912	-5.65582	1.55e-08	7.59e-07
Ec-05_001550	87.378	-2.40573	0.458022	-5.25244	1.5e-07	6.56e-06		Ec-07_000210	23442.2	-2.03557	0.380733	-5.34645	8.97e-08	3.67e-06
Ec-19_000950	3926.61	-2.40624	0.408438	-5.89133	3.83e-09	2.3e-07		Ec-01_007680_feat3plus	100.023	-2.03867	0.419891	-4.85524	1.2e-06	3.76e-05
Ec-00_004375_feat22plus	43.8208	-2.40771	0.574288	-4.19251	2.76e-05	0.000631543		Ec-00_007210_feat1plus	57231.1	-2.04169	0.375422	-5.43839	5.38e-08	2.29e-06
Ec-02_000615	722.794	-2.40992	0.373239	-6.45677	1.07e-10	8.49e-09		Ec-25_002860_feat5plus	2544.95	-2.04224	0.329118	-6.2052	5.46e-10	3.36e-08
Ec-01_007130	50.4959	-2.41266	0.510292	-4.72801	2.27e-06	7.57e-05		Ec-02_000480_feat4plus	307.361	-2.04338	0.407604	-5.01317	5.35e-07	1.87e-05
Ec-04_006300_feat10plus	199.38	-2.41426	0.4579	-5.27246	1.35e-07	5.93e-06		Ec-00_007098_feat17plus	6020.42	-2.04506	0.401948	-5.08787	3.62e-07	1.3e-05
Ec-00_003580_feat4plus	1449.43	-2.41695	0.356328	-6.78293	1.18e-11	1.05e-09		Ec-09_004070	1322.63	-2.04998	0.420732	-4.87241	1.1e-06	3.5e-05
Ec-06_002640	1670.82	-2.41948	0.413527	-5.85084	4.89e-09	2.87e-07		Ec-00_002410_feat16plus	500.89	-2.0508	0.391289	-5.24115	1.6e-07	6.17e-06
Ec-20_001840_Ec-20_001860	113.893	-2.42314	0.434726	-5.57394	2.49e-08	1.27e-06		Ec-18_001845_feat2plus	82.5321	-2.05127	0.427369	-4.79976	1.59e-06	4.84e-05
Ec-08_000030_feat2minus	60.0667	-2.42393	0.538767	-4.49902	6.83e-06	0.000196337		Ec-05_005910	15544.4	-2.05395	0.375055	-5.47639	4.34e-08	1.89e-06
Ec-15_001970	6071.23	-2.42598	0.387462	-6.26121	3.82e-10	2.77e-08		Ec-26_002910	2397.58	-2.05769	0.385488	-5.33788	9.4e-08	3.83e-06
Ec-08_003770	52.7192	-2.42893	0.586913	-4.13849	3.5e-05	0.000771099		Ec-01_003260_Ec-01_003270_Ec-01_003280	200.666	-2.05782	0.389911	-5.27766	1.31e-07	5.11e-06
Ec-22_003100_Ec-22_003110	420.635	-2.43309	0.402626	-6.04304	1.51e-09	1e-07		Ec-24_004200	3840.21	-2.05944	0.372664	-5.52626	3.27e-08	1.46e-06
Ec-04_000650	87.5133	-2.4353	0.443359	-5.49284	3.96e-08	1.96e-06		Ec-00_010610_feat3plus	111316	-2.06076	0.347439	-5.93127	3.01e-09	1.63e-07
Ec-20_001140_feat2plus	83.7977	-2.44041	0.456459	-5.34638	8.97e-08	4.11e-06		Ec-00_007290_feat1plus	5948.09	-2.06504	0.342305	-6.03276	1.61e-09	9.1e-08
Ec-23_000310	10479.1	-2.443	0.402048	-6.0764	1.23e-09	8.29e-08		Ec-08_005280	237.383	-2.0723	0.441183	-4.69715	2.64e-06	7.62e-05
Ec-00_005500_feat9plus	6664.77	-2.44409	0.497942	-4.90837	9.18e-07	3.46e-05		Ec-04_MIR0042	674.576	-2.07724	0.327924	-6.33452	2.38e-10	1.55e-08
Ec-22_002500_feat5minus	6704.13	-2.44657	0.471927	-5.1842	2.17e-07	9.15e-06		Ec-00_007300_feat3minus	3419.95	-2.07811	0.361311	-5.75158	8.84e-09	4.47e-07
Ec-27_006670	213.654	-2.44748	0.420302	-5.82315	5.77e-09	3.34e-07		Ec-26_004690_feat1plus	54.0788	-2.08539	0.496781	-4.1978	2.7e-05	0.00057004
Ec-21_004180_feat2plus	376.03	-2.4478	0.397945	-6.15111	7.69e-10	5.26e-08		Ec-06_008630_feat12plus	255.718	-2.08655	0.469792	-4.44143	8.94e-06	0.000222188
Ec-06_004820_feat1plus	41.4129	-2.44849	0.530744	-4.61332	3.96e-06	0.00012234		Ec-19_002970	90.44	-2.08979	0.430202	-4.85769	1.19e-06	3.72e-05
Ec-04_002050_Ec-04_002060	6668.27	-2.44877	0.372241	-6.57844	4.75e-11	3.92e-09		Ec-05_005000_feat1minus	489.909	-2.09437	0.371983	-5.63027	1.8e-08	8.71e-07
Ec-12_004850_feat2plus	2316.54	-2.45002	0.419143	-5.8453	5.06e-09	2.94e-07		Ec-08_001030	417.221	-2.09694	0.376119	-5.5752	2.47e-08	1.17e-06
Ec-01_010440	2280.8	-2.45084	0.420962	-5.822	5.81e-09	3.34e-07		Ec-05_000137_feat12minus	515.876	-2.09773	0.377585	-5.55565	2.77e-08	1.28e-06
Ec-07_006070	8928.84	-2.4525	0.461758	-5.31122	1.09e-07	4.91e-06		Ec-12_003580_feat2plus	82.7091	-2.09816	0.485959	-4.31756	1.58e-05	0.000359652
Ec-11_002250_feat51plus	92.5557	-2.45311	0.536665	-4.57102	4.85e-06	0.000146343		Ec-10_005280_Ec-10_005290	862.416	-2.09889	0.393065	-5.33981	9.3e-08	3.8e-06
Ec-21_002420	914.629	-2.45428	0.380268	-6.45408	1.09e-10	8.6e-09		Ec-27_MIR0291	546.13	-2.10661	0.385778	-5.46068	4.74e-08	2.05e-06
Ec-08_000900_feat6plus	61.8029	-2.4546	0.596828	-4.11275	3.91e-05	0.000846607		Ec-00_001850	6568.28	-2.10977	0.309102	-6.8255	8.76e-12	6.85e-10
Ec-00_010600_feat2minus	77555.3	-2.45739	0.355164	-6.91904	4.55e-12	4.3e-10		Ec-10_MIR0108	400.273	-2.11043	0.385317	-5.47713	4.32e-08	1.89e-06
Ec-18_001010_feat7plus	2323	-2.45791	0.42234	-5.81974	5.89e-09	3.37e-07		Ec-05_003860_feat2minus	119.882	-2.1126	0.487708	-4.3317	1.48e-05	0.000340002
Ec-14_006440_feat1plus	2266.21	-2.45875	0.41905	-5.86743	4.43e-09	2.6e-07		Ec-08_003570_feat15plus	66.6329	-2.1156	0.446032	-4.74315	2.1e-06	6.22e-05
Ec-14_000080	6519.92	-2.46696	0.494702	-4.98675	6.14e-07	2.38e-05		Ec-05_001550	68.958	-2.11752	0.4537	-4.66723	3.05e-06	8.58e-05
Ec-04_001920	4722.86	-2.46718	0.364467	-6.76928	1.29e-11	1.14e-09		Ec-28_003080	405.159	-2.1205	0.344574	-6.15398	7.56e-10	4.53e-08
Ec-00_005330_feat14plus	247.015	-2.47221	0.398098	-6.21006	5.3e-10	3.73e-08		Ec-00_006500_feat1plus	143.717	-2.12179	0.374514	-5.66545	1.47e-08	7.22e-07
Ec-06_MIR0068	3311.04	-2.47284	0.462209	-5.35006	8.79e-08	4.04e-06		Ec-23_001830	7691.01	-2.12295	0.383242	-5.53946	3.03e-08	1.39e-06
Ec-22_000110_feat3minus	56.7752	-2.47774	0.605891	-4.08941	4.32e-05	0.000921061		Ec-16_MIR0184	1255.6	-2.12345	0.329404	-6.44634	1.15e-10	7.89e-09
Ec-05_001130	10485.8	-2.48154	0.39141	-6.34	2.3e-10	1.72e-08		Ec-21_003500	2505.22	-2.12886	0.346518	-6.14357	8.07e-10	4.79e-08
Ec-22_001330_feat6plus	49.1028	-2.4841	0.593847	-4.18307	2.88e-05	0.000652135		Ec-02_004860	538.59	-2.13087	0.347324	-6.13511	8.51e-10	5.02e-08
Ec-28_001790	428.412	-2.48809	0.390399	-6.3732	1.85e-10	1.4e-08		Ec-16_002490_Ec-16_002480_feat1plus	141.492	-2.1321	0.412429	-5.16961	2.35e-07	8.75e-06
Ec-14_003140_feat2plus	216.536	-2.48936	0.457794	-5.43773	5.4e-08	2.6e-06		Ec-26_004330_feat1minus	52.4708	-2.13434	0.503077	-4.24257	2.21e-05	0.000479353
Ec-18_000040_feat7plus	349.315	-2.49059	0.401071	-6.20985	5.3e-10	3.73e-08		Ec-12_005930	276.773	-2.14203	0.491425	-4.35881	1.31e-05	0.000309124
Ec-17_000360_feat3plus	2288.07	-2.49491	0.419348	-5.9495	2.69e-09	1.68e-07		Ec-00_005860_feat50plus	343.158	-2.14241	0.351736	-6.09094	1.12e-09	6.49e-08
Ec-23_001670_Ec-23_001680	105.133	-2.50078	0.493576	-5.06667	4.05e-07	1.61e-05		Ec-00_008760_feat1plus	1773.73	-2.14277	0.322823	-6.63759	3.19e-11	2.32e-09
Ec-08_005280	329.31	-2.50275	0.470732	-5.31672	1.06e-07	4.78e-06		Ec-04_MIR0053	1823	-2.15135	0.314569	-6.83904	7.97e-12	6.26e-10
Ec-10_005270_feat1plus	60.3354	-2.50416	0.559797	-4.47333	7.7e-06	0.000218137		Ec-13_002580_Ec-13_002560	225.512	-2.15737	0.395732	-5.4516	4.99e-08	2.14e-06
Ec-28_002740_feat2minus	74.0082	-2.50586	0.508724	-4.92577	8.4e-07	3.18e-05		Ec-28_002740_feat2minus	55.4664	-2.16032	0.531126	-4.06743	4.75e-05	0.000934484
Ec-11_002620_feat5plus	264.54	-2.5112	0.44109	-5.69317	1.25e-08	6.77e-07		Ec-13_001210_Ec-13_001220_feat10plus	45.2029	-2.16123	0.500041	-4.32211	1.55e-05	0.000353242
Ec-15_002690_Ec-15_002710	1031.8	-2.51943	0.444994	-5.66171	1.5e-08	8.01e-07		Ec-01_005630	223.975	-2.16254	0.373168	-5.79509	6.83e-09	3.52e-07
Ec-04_MIR0042	939.446	-2.5196	0.429175	-5.87079	4.34e-09	2.57e-07		Ec-17_003860	95.4769	-2.16378	0.398937	-5.42387	5.83e-08	2.46e-06
Ec-01_003460_feat1plus	40.7073	-2.52401	0.616437	-4.09452	4.23e-05	0.00090789		Ec-06_004660	139394	-2.16442	0.34616	-6.25266	4.04e-10	2.56e-08
Ec-00_005330_feat12plus	110.476	-2.52692	0.558429	-4.52506	6.04e-06	0.000177291		Ec-17_000810_feat4plus	1719.62	-2.16979	0.352889	-6.14865	7.81e-10	4.67e-08
Ec-09_002290	2294.95	-2.52846	0.424669	-5.95395	2.62e-09	1.64e-07		Ec-13_003185_feat1plus	99.3115	-2.17765	0.415483	-5.24125	1.59e-07	6.17e-06
Ec-00_006500_feat1plus	196.661	-2.52918	0.449489	-5.62679	1.84e-08	9.62e-07		Ec-10_004500_feat4minus	294.369	-2.17856	0.499914	-4.35787	1.31e-05	0.000309738
Ec-08_005280_feat2minus	221.604	-2.53395	0.469028	-5.40256	6.57e-08	3.1e-06		Ec-08_MIR0098	24522.4	-2.17889	0.422244	-5.16026	2.47e-07	9.16e-06
Ec-10_MIR0108	560.45	-2.54465	0.365622	-6.95978	3.41e-12	3.3e-10		Ec-00_005330_feat74plus	843.092	-2.18253	0.341744	-6.38645	1.7e-10	1.14e-08
Ec-13_001350	43.7906	-2.54933	0.578225	-4.40889	1.04e-05	0.000284718		Ec-25_003240_feat1plus	6953.16	-2.18778	0.326505	-6.7006	2.08e-11	1.55e-09
Ec-20_000250_feat2plus	182.61	-2.55606	0.432569	-5.90902	3.44e-09	2.11e-07		Ec-14_003870_feat1plus	40.608	-2.19345	0.536831	-4.08592	4.39e-05	0.000868003
Ec-25_001440	1745.8	-2.55757	0.358985	-7.12445	1.04e-12	1.11e-10		Ec-02_000740_feat1plus	88.4157	-2.19354	0.407221	-5.38662	7.18e-08	2.98e-06
Ec-08_003570_feat15plus	93.2261	-2.55996	0.453267	-5.64779	1.63e-08	8.6e-07		Ec-27_003970_feat1plus	201.337	-2.19401	0.455208	-4.81979	1.44e-06	4.43e-05
Ec-12_000080	135.972	-2.56195	0.438344	-5.8446	5.08e-09	2.95e-07		Ec-28_003180_feat2plus	47.5979	-2.20005	0.506942	-4.33984	1.43e-05	0.000330277
Ec-08_005280_feat3minus	74.4829	-2.56497	0.558714	-4.59086	4.41e-06	0.000134548		Ec-28_002740_feat3minus	53.8324	-2.20814	0.538012	-4.10426	4.06e-05	0.000811235
Ec-06_002620_feat2plus	1.00375e+06	-2.56628	0.427259	-6.00638	1.9e-09	1.23e-07		Ec-15_003470_feat8plus	5740.71	-2.21134	0.409902	-5.3948	6.86e-08	2.86e-06
Ec-28_003220	127.764	-2.57562	0.43346	-5.94201	2.82e-09	1.75e-07		Ec-12_004450	115.187	-2.21646	0.428435	-5.17338	2.3e-07	8.6e-06
Ec-07_007380	68.9836	-2.58008	0.544503	-4.73843	2.15e-06	7.25e-05		Ec-00_009240_feat2plus	38.1884	-2.21803	0.517299	-4.28771	1.81e-05	0.000405123
Ec-21_000080_feat12plus	37.6464	-2.58144	0.614286	-4.20235	2.64e-05	0.000608837		Ec-10_000690	19858.3	-2.21869	0.342229	-6.48306	8.99e-11	6.24e-09
Ec-05_004780_feat4plus	45.8874	-2.58164	0.534164	-4.83305	1.34e-06	4.81e-05		Ec-23_001670_Ec-23_001680	81.9162	-2.22054	0.413455	-5.37068	7.84e-08	3.25e-06
Ec-04_000650_feat10plus	30.677	-2.58282	0.598444	-4.31589	1.59e-05	0.000404617		Ec-22_000290_Ec-22_000300	2502.56	-2.22275	0.460304	-4.82887	1.37e-06	4.25e-05
Ec-16_001500	275.245	-2.5852	0.423723	-6.10114	1.05e-09	7.14e-08		Ec-12_004850_feat2plus	1861.6	-2.22474	0.331241	-6.71637	1.86e-11	1.41e-09
Ec-08_001470_feat3plus	2152.15	-2.59082	0.459183	-5.64224	1.68e-08	8.85e-07		Ec-01_005100	3025.59	-2.22631	0.325475	-6.84018	7.91e-12	6.24e-10
Ec-11_003330_feat2minus	16469.2	-2.59409	0.41811	-6.20432	5.49e-10	3.85e-08		Ec-03_001990_feat2plus	193.131	-2.23025	0.420446	-5.30448	1.13e-07	4.53e-06
Ec-21_001360_feat2plus	250.201	-2.60974	0.482691	-5.40666	6.42e-08	3.05e-06		Ec-24_001110_feat8plus	195.04	-2.23611	0.447288	-4.99927	5.75e-07	1.99e-05
Ec-28_002740_feat3minus	74.6604	-2.6177	0.508156	-5.15136	2.59e-07	1.07e-05		Ec-15_002690_Ec-15_002710	820.535	-2.23736	0.407951	-5.48438	4.15e-08	1.82e-06
Ec-22_000290_Ec-22_000300	3363.68	-2.61953	0.400177	-6.54593	5.91e-11	4.78e-09		Ec-01_004910_feat1plus	226.956	-2.23741	0.461582	-4.84728	1.25e-06	3.89e-05
Ec-02_003180	103.781	-2.62006	0.516783	-5.06994	3.98e-07	1.59e-05		Ec-04_001700	8873.55	-2.2381	0.336123	-6.65858	2.76e-11	2.03e-09
Ec-00_009070_feat9plus	50.7064	-2.62466	0.618258	-4.24526	2.18e-05	0.000519616		Ec-03_004660_feat1plus	219.3	-2.23819	0.417292	-5.36361	8.16e-08	3.36e-06
Ec-17_003860	136.372	-2.62784	0.470803	-5.58162	2.38e-08	1.23e-06		Ec-00_000950_Ec-00_000960_feat5plus	522.802	-2.24039	0.363082	-6.17048	6.81e-10	4.14e-08
Ec-22_MIR0241	238.77	-2.63108	0.397031	-6.62689	3.43e-11	2.91e-09		Ec-10_004500_feat1minus	908.587	-2.24088	0.48298	-4.63969	3.49e-06	9.62e-05
Ec-00_000910_feat40plus	30.3632	-2.63419	0.606016	-4.34673	1.38e-05	0.000359893		Ec-21_000970_feat1plus	88.1081	-2.24232	0.421011	-5.32604	1e-07	4.05e-06
Ec-24_003030_feat2plus	237.979	-2.63428	0.44022	-5.984	2.18e-09	1.4e-07		Ec-11_003040	94.1408	-2.24261	0.502081	-4.46664	7.95e-06	0.000199862
Ec-01_003260_Ec-01_003270_Ec-01_003280	303.398	-2.6365	0.413625	-6.37414	1.84e-10	1.4e-08		Ec-11_003330_feat2minus	12334.1	-2.24677	0.309856	-7.25102	4.14e-13	3.8e-11
Ec-05_006220_feat3minus	77.6544	-2.65323	0.495229	-5.35757	8.43e-08	3.91e-06		Ec-14_000330	130959	-2.24744	0.384855	-5.83971	5.23e-09	2.76e-07
Ec-18_000040_feat13plus	339.877	-2.6621	0.432287	-6.15817	7.36e-10	5.05e-08		Ec-00_006390_feat4minus	50.3938	-2.24793	0.499125	-4.50374	6.68e-06	0.000170734
Ec-02_006450_feat1plus	44.3873	-2.66455	0.56575	-4.70978	2.48e-06	8.13e-05		Ec-03_000360_feat11plus	114.021	-2.24948	0.496112	-4.53421	5.78e-06	0.000151152
Ec-11_006130_feat1plus	87.0579	-2.66719	0.445957	-5.98084	2.22e-09	1.41e-07		Ec-19_MIR0215	1529.9	-2.25095	0.317502	-7.08956	1.35e-12	1.14e-10
Ec-11_000520	442.771	-2.66953	0.41463	-6.43836	1.21e-10	9.38e-09		Ec-01_006960_Ec-01_006970	16188.6	-2.25211	0.494703	-4.55245	5.3e-06	0.000139676
Ec-27_005620	527.574	-2.67053	0.393946	-6.77893	1.21e-11	1.08e-09		Ec-05_005050_feat4plus	37.4077	-2.25425	0.530233	-4.25144	2.12e-05	0.000464587
Ec-08_MIR0099	8524.05	-2.67189	0.36227	-7.37542	1.64e-13	1.98e-11		Ec-02_002540_feat1plus	12378.4	-2.2546	0.365177	-6.17399	6.66e-10	4.07e-08
Ec-08_005280_feat1minus	248.057	-2.67199	0.505437	-5.28649	1.25e-07	5.56e-06		Ec-04_000650	72.8755	-2.26519	0.433934	-5.22013	1.79e-07	6.85e-06
Ec-15_001130_feat2minus	850.976	-2.67735	0.411018	-6.51396	7.32e-11	5.86e-09		Ec-03_004340_feat4plus	196.516	-2.26527	0.422937	-5.35604	8.51e-08	3.5e-06
Ec-04_MIR0053	2696.4	-2.68275	0.361569	-7.41975	1.17e-13	1.44e-11		Ec-11_MIR0131	86.7772	-2.26528	0.510991	-4.43312	9.29e-06	0.00022994
Ec-25_MIR0257	36.0256	-2.69815	0.660089	-4.08755	4.36e-05	0.00092611		Ec-18_001010_feat7plus	1901.14	-2.26582	0.334839	-6.7669	1.32e-11	1.01e-09
Ec-05_000710_feat11minus	859.087	-2.7015	0.419609	-6.43813	1.21e-10	9.38e-09		Ec-23_001875_feat1plus	6327.58	-2.2659	0.318854	-7.10638	1.19e-12	1.02e-10
Ec-01_007680_feat3plus	158.464	-2.7022	0.500166	-5.4026	6.57e-08	3.1e-06		Ec-00_010870_feat9minus	4242.09	-2.2671	0.478177	-4.74113	2.13e-06	6.25e-05
Ec-12_003580_feat2plus	127.583	-2.70551	0.526193	-5.14168	2.72e-07	1.12e-05		Ec-04_002050_Ec-04_002060	5516.31	-2.26906	0.308038	-7.36617	1.76e-13	1.7e-11
Ec-20_003630_feat5plus	77.1564	-2.70789	0.483386	-5.60193	2.12e-08	1.09e-06		Ec-07_006070	7492.37	-2.27015	0.420353	-5.40058	6.64e-08	2.78e-06
Ec-06_008920	696.648	-2.71122	0.361115	-7.50791	6.01e-14	7.66e-12		Ec-18_004630_feat14minus	71.2265	-2.27111	0.467954	-4.85329	1.21e-06	3.79e-05
Ec-26_004690_feat1plus	85.1111	-2.71587	0.454774	-5.97191	2.34e-09	1.49e-07		Ec-05_000010_feat35plus	79.2746	-2.27459	0.440158	-5.16766	2.37e-07	8.83e-06
Ec-10_MIR0125	2834.46	-2.72246	0.371811	-7.32216	2.44e-13	2.84e-11		Ec-00_007000_feat2plus	92.1636	-2.27619	0.412277	-5.52103	3.37e-08	1.5e-06
Ec-05_006510_feat2plus	6457.56	-2.72347	0.414764	-6.56631	5.16e-11	4.23e-09		Ec-00_010040_feat29minus	202.746	-2.2778	0.525683	-4.33303	1.47e-05	0.000338407
Ec-10_001620	4023.61	-2.72479	0.351867	-7.74381	9.65e-15	1.36e-12		Ec-28_003220	98.9506	-2.27817	0.400239	-5.69201	1.26e-08	6.22e-07
Ec-11_002250_feat28plus	45.1232	-2.7254	0.649428	-4.19662	2.71e-05	0.000621891		Ec-13_001350	34.7945	-2.27924	0.542319	-4.20277	2.64e-05	0.000558363
Ec-28_002200_Ec-28_002210	7765.34	-2.73644	0.343578	-7.96452	1.66e-15	2.43e-13		Ec-01_MIR0002	6604.26	-2.28047	0.375151	-6.07881	1.21e-09	6.97e-08
Ec-05_MIR0061	39943.6	-2.74024	0.426863	-6.41947	1.37e-10	1.06e-08		Ec-08_002700_feat6plus	105.305	-2.28128	0.472798	-4.82506	1.4e-06	4.33e-05
Ec-19_002280	3001.28	-2.74047	0.506267	-5.4131	6.19e-08	2.97e-06		Ec-19_000950	3355.42	-2.28668	0.339784	-6.7298	1.7e-11	1.29e-09
Ec-21_001625	4613.36	-2.74644	0.417184	-6.58328	4.6e-11	3.83e-09		Ec-01_010440	1901.14	-2.28776	0.325679	-7.02458	2.15e-12	1.77e-10
Ec-26_001580_feat11plus	327.194	-2.75078	0.403406	-6.81889	9.17e-12	8.39e-10		Ec-06_010530	41881.4	-2.28967	0.32184	-7.1143	1.12e-12	9.67e-11
Ec-26_003100_feat4plus	1966.61	-2.75192	0.505954	-5.43907	5.36e-08	2.59e-06		Ec-00_005500_feat9plus	5659.12	-2.28981	0.408204	-5.60947	2.03e-08	9.71e-07
Ec-21_000080_feat13plus	1041.59	-2.7609	0.389637	-7.08584	1.38e-12	1.43e-10		Ec-14_006440_feat1plus	1882.29	-2.29131	0.329934	-6.94477	3.79e-12	3.05e-10
Ec-00_000270_feat2plus	33.7884	-2.76171	0.584591	-4.72417	2.31e-06	7.7e-05		Ec-05_000370_feat1plus	186.845	-2.2929	0.415537	-5.51792	3.43e-08	1.52e-06
Ec-18_002530	123.714	-2.76519	0.459112	-6.02291	1.71e-09	1.12e-07		Ec-16_001500	214.554	-2.29318	0.367725	-6.23611	4.49e-10	2.79e-08
Ec-17_MIR0203	1763.22	-2.7691	0.389789	-7.10411	1.21e-12	1.28e-10		Ec-05_004700	33.9171	-2.29412	0.56554	-4.0565	4.98e-05	0.000973726
Ec-18_004630_feat14minus	105.115	-2.77711	0.470821	-5.89844	3.67e-09	2.24e-07		Ec-04_001920	3930.5	-2.29424	0.309309	-7.4173	1.2e-13	1.21e-11
Ec-19_MIR0216	393.226	-2.78087	0.517776	-5.37079	7.84e-08	3.64e-06		Ec-24_003030_feat2plus	179.006	-2.29848	0.399226	-5.75734	8.55e-09	4.34e-07
Ec-11_004530	4121.47	-2.8046	0.388632	-7.21662	5.33e-13	5.9e-11		Ec-08_001260	384.684	-2.29921	0.520328	-4.41878	9.93e-06	0.000243358
Ec-00_004250_feat12plus	2243.56	-2.80923	0.410286	-6.84701	7.54e-12	7.05e-10		Ec-02_MIR0023	565.017	-2.30142	0.357503	-6.43748	1.21e-10	8.33e-09
Ec-15_004480_feat5minus	38.5579	-2.81176	0.625832	-4.49283	7.03e-06	0.000201017		Ec-14_000080	5508.95	-2.30429	0.413889	-5.56741	2.59e-08	1.2e-06
Ec-02_MIR0021	6137.02	-2.81448	0.404449	-6.9588	3.43e-12	3.3e-10		Ec-05_000390_feat23plus	188.215	-2.30724	0.435439	-5.29866	1.17e-07	4.64e-06
Ec-19_MIR0215	2300.59	-2.8162	0.400514	-7.03146	2.04e-12	2.05e-10		Ec-02_000615	627.482	-2.30934	0.312012	-7.40146	1.35e-13	1.32e-11
Ec-05_005050_feat3plus	31.3107	-2.81873	0.601146	-4.68892	2.75e-06	8.86e-05		Ec-06_002640	1438.73	-2.31316	0.324026	-7.13882	9.41e-13	8.22e-11
Ec-13_000610_feat7plus	351.246	-2.81907	0.410191	-6.87258	6.3e-12	5.93e-10		Ec-12_000080	107.931	-2.31857	0.442051	-5.24503	1.56e-07	6.07e-06
Ec-01_002550	521.582	-2.82114	0.367762	-7.6711	1.71e-14	2.3e-12		Ec-17_000360_feat3plus	1901.65	-2.32785	0.331418	-7.02392	2.16e-12	1.77e-10
Ec-15_003940_Ec-15_003930	1685.43	-2.82192	0.427781	-6.59664	4.21e-11	3.52e-09		Ec-12_MIR0143	589.74	-2.33023	0.338788	-6.87815	6.06e-12	4.81e-10
Ec-00_004220_feat15plus	794.65	-2.82288	0.397837	-7.09557	1.29e-12	1.35e-10		Ec-05_006010_feat1plus	31.9458	-2.33227	0.556808	-4.18865	2.81e-05	0.000590637
Ec-17_003190	674.014	-2.8255	0.432751	-6.52917	6.61e-11	5.32e-09		Ec-22_002920_Ec-22_002930	8470.49	-2.33434	0.38623	-6.04391	1.5e-09	8.52e-08
Ec-27_002290_feat6plus	549.954	-2.82725	0.399901	-7.06986	1.55e-12	1.58e-10		Ec-02_000380_feat2plus	34.3448	-2.33493	0.567918	-4.11139	3.93e-05	0.000788405
Ec-13_001070	1018.92	-2.8288	0.423915	-6.67303	2.51e-11	2.17e-09		Ec-14_006700	41.1638	-2.33621	0.565719	-4.12962	3.63e-05	0.000738686
Ec-16_001950_feat4plus	17142.1	-2.84031	0.390499	-7.27354	3.5e-13	3.98e-11		Ec-27_002365	2580.45	-2.33923	0.308433	-7.58425	3.34e-14	3.48e-12
Ec-12_000630	5077.44	-2.84119	0.421781	-6.73617	1.63e-11	1.42e-09		Ec-09_002290	1881.72	-2.34078	0.334215	-7.00381	2.49e-12	2.02e-10
Ec-12_000270_feat1minus	3734.02	-2.85086	0.344726	-8.26993	1.34e-16	2.15e-14		Ec-11_002280_Ec-11_002270_feat1minus	55.7462	-2.34226	0.54663	-4.28491	1.83e-05	0.000408957
Ec-04_004910_feat1plus	467.555	-2.85144	0.37068	-7.69245	1.44e-14	1.97e-12		Ec-17_002030_feat4plus	6451.95	-2.34318	0.311681	-7.51788	5.57e-14	5.73e-12
Ec-06_001220	4966.58	-2.85215	0.417675	-6.82862	8.57e-12	7.88e-10		Ec-18_004340_feat2plus	28.9574	-2.35019	0.56956	-4.12632	3.69e-05	0.000745867
Ec-05_004940	445.933	-2.8575	0.497335	-5.74562	9.16e-09	5.07e-07		Ec-24_001110_feat3plus	177.098	-2.35105	0.424422	-5.53942	3.03e-08	1.39e-06
Ec-25_003600	67656	-2.85944	0.410102	-6.97251	3.11e-12	3.05e-10		Ec-21_001650_feat1plus	162.39	-2.35266	0.445368	-5.2825	1.27e-07	5e-06
Ec-09_003360_feat4plus	115.517	-2.86478	0.442846	-6.46901	9.86e-11	7.87e-09		Ec-28_000870	5526.89	-2.36018	0.319756	-7.38121	1.57e-13	1.52e-11
Ec-07_006040	1009.13	-2.86688	0.408285	-7.02176	2.19e-12	2.17e-10		Ec-13_002260_feat2plus	25135.7	-2.36894	0.354253	-6.68715	2.28e-11	1.69e-09
Ec-26_MIR0280	1772.83	-2.87266	0.433881	-6.62084	3.57e-11	3.02e-09		Ec-08_001210_feat4minus	76.6834	-2.37291	0.460935	-5.14804	2.63e-07	9.68e-06
Ec-14_006700	61.0052	-2.87323	0.487688	-5.89154	3.83e-09	2.3e-07		Ec-14_005710	91.6188	-2.37339	0.495566	-4.78925	1.67e-06	5.08e-05
Ec-09_002210_Ec-09_002215	159.553	-2.87803	0.468567	-6.1422	8.14e-10	5.54e-08		Ec-11_006130_feat1plus	67.4653	-2.37584	0.439474	-5.40609	6.44e-08	2.7e-06
Ec-10_005280_Ec-10_005290	1464.57	-2.88212	0.424231	-6.79375	1.09e-11	9.94e-10		Ec-08_001470_feat5plus	486.079	-2.38018	0.321406	-7.40552	1.31e-13	1.3e-11
Ec-03_004270_feat9plus	404.713	-2.88996	0.376204	-7.6819	1.57e-14	2.13e-12		Ec-20_001840_Ec-20_001860	103.302	-2.38114	0.418234	-5.69333	1.25e-08	6.19e-07
Ec-04_000390_feat1minus	94.5111	-2.89126	0.478509	-6.04223	1.52e-09	1e-07		Ec-10_001620	3025.41	-2.38152	0.329433	-7.22914	4.86e-13	4.4e-11
Ec-06_001320	979.693	-2.89218	0.458365	-6.30977	2.79e-10	2.05e-08		Ec-15_002710	367.094	-2.38335	0.340296	-7.00376	2.49e-12	2.02e-10
Ec-13_004050	73.1104	-2.89654	0.583023	-4.96815	6.76e-07	2.59e-05		Ec-04_004910_feat1plus	326.008	-2.38418	0.331127	-7.20021	6.01e-13	5.3e-11
Ec-23_004160_Ec-23_004170	170.349	-2.90082	0.414371	-7.00054	2.55e-12	2.51e-10		Ec-24_001765_feat2plus	179.17	-2.38612	0.437106	-5.4589	4.79e-08	2.07e-06
Ec-11_002580_feat4plus	12826.8	-2.90404	0.383511	-7.57224	3.67e-14	4.82e-12		Ec-00_011210_Ec-00_011220_feat2plus	944.726	-2.39351	0.361821	-6.61518	3.71e-11	2.69e-09
Ec-19_001790_feat11plus	32.1295	-2.91445	0.629857	-4.62716	3.71e-06	0.000115506		Ec-25_002250_feat7plus	18826.2	-2.39971	0.315237	-7.6124	2.69e-14	2.82e-12
Ec-13_001410	1239.29	-2.91699	0.347795	-8.38707	4.98e-17	8.39e-15		Ec-15_003940_Ec-15_003930	1205.3	-2.40412	0.328126	-7.32684	2.36e-13	2.21e-11
Ec-05_002255	31.0943	-2.91761	0.636684	-4.58251	4.59e-06	0.000139531		Ec-12_001160_feat15plus	187.243	-2.40423	0.453712	-5.29903	1.16e-07	4.64e-06
Ec-25_002250_feat7plus	28113.4	-2.92836	0.428004	-6.8419	7.81e-12	7.22e-10		Ec-09_002210_Ec-09_002215	110.834	-2.409	0.401982	-5.99282	2.06e-09	1.15e-07
Ec-00_007000_feat2plus	147.875	-2.93159	0.507862	-5.77242	7.81e-09	4.37e-07		Ec-13_003130_feat1plus	6525.31	-2.41244	0.310577	-7.76759	8e-15	8.8e-13
Ec-10_002580	81.729	-2.94134	0.514227	-5.71992	1.07e-08	5.82e-07		Ec-15_000440	16856	-2.41418	0.326103	-7.40311	1.33e-13	1.31e-11
Ec-12_001880	48.6516	-2.94601	0.57488	-5.12455	2.98e-07	1.22e-05		Ec-27_000960	32.4318	-2.41506	0.56924	-4.24261	2.21e-05	0.000479353
Ec-08_004750_feat2plus	30.3152	-2.94895	0.636551	-4.6327	3.61e-06	0.000112665		Ec-21_002270_feat5plus	183.125	-2.41977	0.428291	-5.64982	1.61e-08	7.84e-07
Ec-26_006020_feat2plus	234.842	-2.95018	0.434436	-6.79082	1.11e-11	1.01e-09		Ec-23_003520	179.737	-2.42968	0.424818	-5.71933	1.07e-08	5.34e-07
Ec-00_001800_feat3plus	29.7245	-2.953	0.619271	-4.7685	1.86e-06	6.4e-05		Ec-21_002000_feat2minus	142.997	-2.43194	0.39601	-6.14109	8.2e-10	4.85e-08
Ec-08_005210	6416.58	-2.95966	0.426034	-6.947	3.73e-12	3.57e-10		Ec-08_005915_feat2plus	253.802	-2.43214	0.373391	-6.51366	7.33e-11	5.15e-09
Ec-14_005690_feat10plus	29.8045	-2.96614	0.711154	-4.17089	3.03e-05	0.000680655		Ec-11_002620_feat5plus	231.872	-2.43247	0.389105	-6.25143	4.07e-10	2.57e-08
Ec-21_000640_feat5plus	1038.1	-2.96903	0.410725	-7.22877	4.87e-13	5.43e-11		Ec-00_009700_feat53plus	5874.39	-2.4401	0.322239	-7.57234	3.67e-14	3.79e-12
Ec-02_MIR0024	6046.94	-2.97709	0.37162	-8.01111	1.14e-15	1.69e-13		Ec-16_MIR0188	7493.45	-2.44075	0.495563	-4.9252	8.43e-07	2.77e-05
Ec-16_003430	1009.86	-2.98111	0.454156	-6.56406	5.24e-11	4.28e-09		Ec-06_008890_feat1plus	35.9617	-2.44391	0.585021	-4.17747	2.95e-05	0.000615915
Ec-18_002670	1148.91	-2.98566	0.467185	-6.39075	1.65e-10	1.26e-08		Ec-21_005920_feat8plus	226.667	-2.45943	0.372724	-6.59853	4.15e-11	2.98e-09
Ec-08_001470_feat5plus	761.037	-2.99222	0.406486	-7.36119	1.82e-13	2.19e-11		Ec-12_003050	98.5878	-2.45947	0.480391	-5.11973	3.06e-07	1.1e-05
Ec-00_004220_feat16plus	22.6491	-3.00131	0.718616	-4.17652	2.96e-05	0.000666714		Ec-08_000030_feat2minus	57.1777	-2.46609	0.511721	-4.81921	1.44e-06	4.44e-05
Ec-04_002600	130.072	-3.00481	0.50392	-5.96288	2.48e-09	1.56e-07		Ec-23_001570_feat1plus	29.3351	-2.47083	0.589025	-4.19478	2.73e-05	0.000576999
Ec-14_004370	2122.3	-3.00862	0.357461	-8.41663	3.87e-17	6.65e-15		Ec-07_004060	4241.39	-2.47161	0.380036	-6.50364	7.84e-11	5.46e-09
Ec-23_001650	109.692	-3.01269	0.581276	-5.18289	2.18e-07	9.19e-06		Ec-24_MIR0254	4000.99	-2.47298	0.335791	-7.36465	1.78e-13	1.71e-11
Ec-05_MIR0059	1941.04	-3.02543	0.37302	-8.11063	5.04e-16	7.63e-14		Ec-15_000960_feat10plus	168.054	-2.4783	0.468055	-5.2949	1.19e-07	4.72e-06
Ec-15_000660_feat1plus	24.4912	-3.02689	0.701117	-4.31724	1.58e-05	0.00040305		Ec-07_000090	72.911	-2.48048	0.54825	-4.52437	6.06e-06	0.000156933
Ec-15_002710	583.656	-3.02728	0.485899	-6.23026	4.66e-10	3.32e-08		Ec-14_001870_feat4minus	57.5341	-2.48171	0.585855	-4.23605	2.27e-05	0.000490762
Ec-01_011660_feat1plus	31.6065	-3.02987	0.620022	-4.88671	1.03e-06	3.77e-05		Ec-12_001160_feat10plus	194.034	-2.48327	0.477258	-5.2032	1.96e-07	7.46e-06
Ec-22_003630	2908.61	-3.03037	0.363677	-8.33258	7.91e-17	1.3e-14		Ec-20_000250	188.152	-2.48537	0.39462	-6.29813	3.01e-10	1.94e-08
Ec-24_000980	280.704	-3.04535	0.47962	-6.34949	2.16e-10	1.62e-08		Ec-23_001830_feat1plus	29.3376	-2.48854	0.588209	-4.2307	2.33e-05	0.000501325
Ec-06_010010	264.097	-3.04587	0.40406	-7.53816	4.77e-14	6.12e-12		Ec-06_002620_feat2plus	886153	-2.48918	0.333544	-7.46284	8.47e-14	8.66e-12
Ec-00_009440_feat32minus	276.937	-3.04948	0.488068	-6.24808	4.16e-10	3e-08		Ec-09_003220_feat1plus	181.764	-2.49041	0.413347	-6.02498	1.69e-09	9.49e-08
Ec-11_005650_feat1plus	27.5421	-3.05945	0.642252	-4.76363	1.9e-06	6.54e-05		Ec-10_001840_feat3plus	163.991	-2.49381	0.432181	-5.77028	7.91e-09	4.07e-07
Ec-10_004100_Ec-10_004110	882.58	-3.06612	0.398516	-7.69384	1.43e-14	1.97e-12		Ec-28_001790	395.216	-2.49426	0.38012	-6.56177	5.32e-11	3.8e-09
Ec-18_000680_Ec-18_000690	29.1033	-3.07017	0.679984	-4.51506	6.33e-06	0.000184736		Ec-26_003090_feat3minus	60.2085	-2.49486	0.598378	-4.16938	3.05e-05	0.000634364
Ec-08_003480_feat2plus	26.782	-3.07733	0.682804	-4.50691	6.58e-06	0.000190158		Ec-00_007098_feat48plus	12234.4	-2.49768	0.301507	-8.28399	1.19e-16	1.66e-14
Ec-07_000090	111.724	-3.08458	0.556044	-5.54736	2.9e-08	1.47e-06		Ec-22_MIR0241	203.421	-2.50235	0.349841	-7.15282	8.5e-13	7.46e-11
Ec-12_000500	1561.14	-3.08923	0.415401	-7.43676	1.03e-13	1.28e-11		Ec-06_004610_feat3minus	781.693	-2.50408	0.367839	-6.80753	9.93e-12	7.69e-10
Ec-12_005380_feat1minus	164.935	-3.0927	0.464438	-6.65901	2.76e-11	2.37e-09		Ec-03_003940_feat1plus	43.3508	-2.51344	0.505842	-4.96882	6.74e-07	2.29e-05
Ec-13_000560	11296.5	-3.09672	0.373196	-8.29784	1.06e-16	1.72e-14		Ec-12_000910_feat5minus	203388	-2.51708	0.538668	-4.67277	2.97e-06	8.45e-05
Ec-26_MIR0276	72.7238	-3.10236	0.5803	-5.34612	8.99e-08	4.11e-06		Ec-03_001510_feat30plus	176.107	-2.51731	0.43674	-5.76386	8.22e-09	4.22e-07
Ec-19_002770	195.385	-3.10252	0.545257	-5.69002	1.27e-08	6.87e-07		Ec-25_003600	50864.5	-2.52192	0.311798	-8.08832	6.05e-16	7.41e-14
Ec-23_001610_Ec-23_001620	31882.3	-3.10829	0.388476	-8.00124	1.23e-15	1.82e-13		Ec-04_002030_feat3plus	35.0694	-2.52678	0.542452	-4.65807	3.19e-06	8.9e-05
Ec-08_002420_feat4plus	985.002	-3.11307	0.441311	-7.05413	1.74e-12	1.75e-10		Ec-03_004340_feat1plus	176.926	-2.53435	0.443412	-5.71557	1.09e-08	5.44e-07
Ec-08_005320_feat7plus	345.407	-3.11529	0.368395	-8.45639	2.76e-17	4.83e-15		Ec-08_003770	52.7104	-2.53522	0.578323	-4.38374	1.17e-05	0.000279589
Ec-00_003440_feat1plus	94.8198	-3.11695	0.66382	-4.69547	2.66e-06	8.64e-05		Ec-15_001970	5976.35	-2.53903	0.307435	-8.25875	1.47e-16	2.02e-14
Ec-19_002220_feat7minus	9722.08	-3.11923	0.559336	-5.57666	2.45e-08	1.26e-06		Ec-03_004270_feat9plus	303.232	-2.5431	0.353133	-7.20156	5.95e-13	5.3e-11
Ec-16_000250	516.684	-3.1214	0.441434	-7.07105	1.54e-12	1.58e-10		Ec-09_003360_feat4plus	88.0641	-2.54631	0.416433	-6.11457	9.68e-10	5.65e-08
Ec-11_001465	6241.17	-3.12358	0.414093	-7.54318	4.59e-14	5.94e-12		Ec-26_006240_feat3plus	528.924	-2.54644	0.316178	-8.05382	8.03e-16	9.63e-14
Ec-19_001980	34195.4	-3.13165	0.427224	-7.33022	2.3e-13	2.7e-11		Ec-13_001390_feat23plus	184.694	-2.55789	0.468068	-5.46477	4.64e-08	2.01e-06
Ec-10_005180	126.951	-3.13941	0.644809	-4.86875	1.12e-06	4.1e-05		Ec-20_002697_feat4plus	182.659	-2.56971	0.403168	-6.3738	1.84e-10	1.23e-08
Ec-25_000670	70.4157	-3.14463	0.508453	-6.1847	6.22e-10	4.34e-08		Ec-20_003630_feat5plus	65.7434	-2.57675	0.48692	-5.29194	1.21e-07	4.77e-06
Ec-26_MIR0277	164.707	-3.14875	0.616979	-5.10349	3.33e-07	1.35e-05		Ec-05_004780_feat4plus	41.9956	-2.57758	0.529832	-4.86489	1.15e-06	3.61e-05
Ec-23_003565_feat3plus	2460.17	-3.15043	0.378921	-8.31422	9.24e-17	1.51e-14		Ec-26_MIR0282	1145.25	-2.5776	0.330468	-7.79985	6.2e-15	6.91e-13
Ec-11_000770_feat18plus	36.0489	-3.16188	0.606898	-5.20991	1.89e-07	8.05e-06		Ec-00_010600_feat2minus	76411.6	-2.57783	0.312263	-8.25531	1.52e-16	2.05e-14
Ec-12_008510_feat8minus	60.1733	-3.17339	0.549419	-5.7759	7.65e-09	4.29e-07		Ec-08_001210_feat2minus	96.9202	-2.57797	0.456705	-5.64471	1.65e-08	8.05e-07
Ec-10_MIR0122	115.131	-3.17533	0.448142	-7.08555	1.38e-12	1.43e-10		Ec-09_002610_feat1plus	175.119	-2.57863	0.48717	-5.29308	1.2e-07	4.76e-06
Ec-15_000510_feat2plus	28.3827	-3.18135	0.652012	-4.87929	1.06e-06	3.9e-05		Ec-12_005380_feat1minus	110.459	-2.58117	0.464912	-5.55195	2.82e-08	1.3e-06
Ec-08_001210_feat2minus	153.189	-3.18365	0.507651	-6.27133	3.58e-10	2.61e-08		Ec-26_MIR0281	1394.82	-2.58442	0.400116	-6.45919	1.05e-10	7.28e-09
Ec-01_MIR0010	79.1207	-3.20286	0.638095	-5.01941	5.18e-07	2.04e-05		Ec-23_001650	79.1745	-2.59061	0.472997	-5.477	4.33e-08	1.89e-06
Ec-14_002100_feat2plus	29.0343	-3.20364	0.660169	-4.85276	1.22e-06	4.4e-05		Ec-20_003070_feat1minus	51.4053	-2.59367	0.602764	-4.30296	1.69e-05	0.000381176
Ec-00_005860_feat49plus	250.551	-3.20762	0.416505	-7.70127	1.35e-14	1.89e-12		Ec-03_001880_feat8minus	1361.11	-2.594	0.488954	-5.30521	1.13e-07	4.52e-06
Ec-26_001580_feat10plus	86.2184	-3.21027	0.564651	-5.6854	1.31e-08	7.02e-07		Ec-15_001210	237.377	-2.59525	0.465988	-5.56935	2.56e-08	1.2e-06
Ec-10_003190	103.431	-3.22314	0.521897	-6.17581	6.58e-10	4.58e-08		Ec-15_000960_feat13plus	178.342	-2.60161	0.469966	-5.53575	3.1e-08	1.41e-06
Ec-11_005010	48.0539	-3.22659	0.617164	-5.22809	1.71e-07	7.39e-06		Ec-24_001110_feat6plus	175.797	-2.60521	0.463916	-5.61569	1.96e-08	9.42e-07
Ec-08_004130_feat2minus	5404.47	-3.22856	0.448399	-7.2002	6.01e-13	6.48e-11		Ec-18_002530	103.94	-2.60591	0.42273	-6.16448	7.07e-10	4.26e-08
Ec-26_001120_feat2plus	2473.28	-3.23045	0.382404	-8.44776	2.97e-17	5.15e-15		Ec-21_002270_feat2plus	181.132	-2.60785	0.437561	-5.95996	2.52e-09	1.39e-07
Ec-19_003210_feat1plus	74.8441	-3.2356	0.51859	-6.23923	4.4e-10	3.15e-08		Ec-00_004950_feat4plus	252.872	-2.61606	0.376657	-6.94548	3.77e-12	3.05e-10
Ec-04_005410_feat1plus	2571.02	-3.23901	0.377268	-8.58544	9.05e-18	1.71e-15		Ec-06_008920	609.881	-2.61794	0.322984	-8.10548	5.25e-16	6.53e-14
Ec-06_009920	1109.02	-3.24025	0.538282	-6.01962	1.75e-09	1.14e-07		Ec-18_000040_feat7plus	346.138	-2.61989	0.362441	-7.22846	4.88e-13	4.4e-11
Ec-03_004060_feat3plus	26.3421	-3.24373	0.691857	-4.68844	2.75e-06	8.86e-05		Ec-12_008510_feat8minus	39.9081	-2.62154	0.561568	-4.66825	3.04e-06	8.55e-05
Ec-13_001700_feat10plus	31.1255	-3.24852	0.653307	-4.97243	6.61e-07	2.55e-05		Ec-03_001015_feat1plus	172.852	-2.62318	0.449448	-5.83644	5.33e-09	2.81e-07
Ec-24_001740_feat6plus	1685.41	-3.24876	0.381018	-8.52653	1.51e-17	2.73e-15		Ec-09_004370_feat4plus	181.604	-2.62329	0.423562	-6.19341	5.89e-10	3.61e-08
Ec-11_000300	157.057	-3.25192	0.425057	-7.65056	2e-14	2.65e-12		Ec-06_000390_Ec-06_000400_feat3plus	168.595	-2.62712	0.504099	-5.21152	1.87e-07	7.14e-06
Ec-18_001665	715.668	-3.25817	0.436773	-7.45963	8.68e-14	1.09e-11		Ec-05_MIR0063	6559.05	-2.62838	0.342628	-7.67122	1.7e-14	1.82e-12
Ec-26_004180	235.452	-3.25972	0.443198	-7.35499	1.91e-13	2.28e-11		Ec-25_001440	1668.21	-2.62909	0.320598	-8.20058	2.39e-16	3.11e-14
Ec-16_MIR0190	130.694	-3.2614	0.603025	-5.4084	6.36e-08	3.04e-06		Ec-17_002260_Ec-17_002270	668.313	-2.62942	0.32243	-8.155	3.49e-16	4.44e-14
Ec-06_009980_feat6plus	27.6979	-3.26442	0.733328	-4.45151	8.53e-06	0.000238116		Ec-12_004220_feat6plus	177.669	-2.62954	0.421075	-6.24482	4.24e-10	2.68e-08
Ec-12_MIR0149	145.685	-3.27539	0.516974	-6.33569	2.36e-10	1.76e-08		Ec-06_000390_Ec-06_000400_feat5plus	192.245	-2.637	0.476868	-5.52982	3.21e-08	1.44e-06
Ec-00_004020_feat10plus	2075.64	-3.28253	0.376461	-8.71943	2.8e-18	5.53e-16		Ec-10_002580	62.7423	-2.64861	0.543136	-4.8765	1.08e-06	3.45e-05
Ec-19_003570_feat10minus	20.4503	-3.28462	0.776845	-4.22815	2.36e-05	0.000552132		Ec-01_002550	434.473	-2.65368	0.36588	-7.25287	4.08e-13	3.79e-11
Ec-11_004660_feat9plus	24.0918	-3.32158	0.701235	-4.73675	2.17e-06	7.28e-05		Ec-14_003690_feat2plus	287.842	-2.65452	0.390644	-6.79523	1.08e-11	8.34e-10
Ec-13_000730	247.502	-3.32471	0.388309	-8.56204	1.11e-17	2.07e-15		Ec-05_002270_feat5plus	182.429	-2.65474	0.479583	-5.53552	3.1e-08	1.41e-06
Ec-07_006340_feat1plus	2413.78	-3.33025	0.36989	-9.00337	2.19e-19	4.85e-17		Ec-07_006040	820.428	-2.66089	0.321436	-8.27814	1.25e-16	1.73e-14
Ec-00_006490_feat15plus	2409.83	-3.3363	0.379204	-8.79817	1.39e-18	2.82e-16		Ec-06_MIR0068	3365.72	-2.66415	0.49351	-5.39838	6.72e-08	2.81e-06
Ec-28_003180_feat1plus	43.7212	-3.33834	0.729786	-4.5744	4.78e-06	0.000144259		Ec-20_000250_feat2plus	180.895	-2.66679	0.397586	-6.70745	1.98e-11	1.49e-09
Ec-15_MIR0180	42.8471	-3.33939	0.711071	-4.69628	2.65e-06	8.62e-05		Ec-13_004770_feat6plus	185.017	-2.6688	0.455244	-5.86236	4.56e-09	2.43e-07
Ec-13_001030_feat14plus	24.4112	-3.34545	0.694702	-4.81566	1.47e-06	5.19e-05		Ec-00_004020_feat16plus	187.956	-2.67729	0.421799	-6.3473	2.19e-10	1.44e-08
Ec-24_002500	3822.96	-3.35917	0.451736	-7.43613	1.04e-13	1.28e-11		Ec-16_003450_feat6plus	374.641	-2.67741	0.444153	-6.02812	1.66e-09	9.34e-08
Ec-05_001160_feat5plus	113.861	-3.36034	0.485297	-6.9243	4.38e-12	4.16e-10		Ec-24_003790_feat2plus	173.525	-2.68014	0.481198	-5.56972	2.55e-08	1.2e-06
Ec-10_002580_feat1plus	6820.54	-3.3604	0.41924	-8.01545	1.1e-15	1.65e-13		Ec-16_MIR0193	30918.3	-2.68033	0.370651	-7.23142	4.78e-13	4.35e-11
Ec-01_006060_feat5plus	35.1809	-3.36185	0.622427	-5.4012	6.62e-08	3.11e-06		Ec-20_001140_feat2plus	88.5571	-2.68125	0.431827	-6.20907	5.33e-10	3.29e-08
Ec-05_006210	3750.31	-3.36252	0.397064	-8.46846	2.49e-17	4.4e-15		Ec-26_MIR0280	1462.94	-2.68223	0.380116	-7.05634	1.71e-12	1.44e-10
Ec-15_001210	419.959	-3.37254	0.408977	-8.24628	1.63e-16	2.57e-14		Ec-00_001800_feat3plus	23.247	-2.68302	0.650299	-4.12582	3.69e-05	0.0007466
Ec-00_006625_feat1plus	2120.61	-3.38757	0.38096	-8.89219	5.99e-19	1.26e-16		Ec-00_004250	5664.31	-2.68843	0.347337	-7.74014	9.93e-15	1.08e-12
Ec-14_000960	128.203	-3.3893	0.466591	-7.26396	3.76e-13	4.24e-11		Ec-24_000980	208.647	-2.68905	0.422801	-6.36008	2.02e-10	1.34e-08
Ec-21_003720	814.256	-3.39695	0.397209	-8.55205	1.21e-17	2.24e-15		Ec-08_000160_feat1plus	164.931	-2.68984	0.46699	-5.75996	8.41e-09	4.3e-07
Ec-01_007590	2968.48	-3.40126	0.43081	-7.89504	2.9e-15	4.21e-13		Ec-06_002320_feat3plus	171.731	-2.70037	0.48906	-5.52155	3.36e-08	1.5e-06
Ec-00_007170	32.6501	-3.42087	0.628265	-5.44495	5.18e-08	2.53e-06		Ec-17_003190	571.707	-2.70507	0.40158	-6.73607	1.63e-11	1.24e-09
Ec-22_001020	43.8366	-3.43474	0.665043	-5.16469	2.41e-07	1.01e-05		Ec-09_001375_feat5plus	167.997	-2.70747	0.486291	-5.5676	2.58e-08	1.2e-06
Ec-01_004220_feat3plus	70.7798	-3.44128	0.520152	-6.61593	3.69e-11	3.11e-09		Ec-16_000960_feat2plus	42.0209	-2.70872	0.549459	-4.92979	8.23e-07	2.72e-05
Ec-21_003400	1339.5	-3.4471	0.37608	-9.16587	4.91e-20	1.15e-17		Ec-27_005620	496.514	-2.71566	0.347325	-7.81878	5.33e-15	6.02e-13
Ec-21_002920	67.9951	-3.48027	0.636569	-5.46723	4.57e-08	2.24e-06		Ec-00_010510_feat3plus	171.681	-2.72059	0.499759	-5.44381	5.22e-08	2.23e-06
Ec-00_009438_feat6minus	24.9155	-3.49131	0.800909	-4.35918	1.31e-05	0.000341072		Ec-21_002380	179.102	-2.72149	0.4726	-5.75856	8.48e-09	4.32e-07
Ec-19_000970_feat3plus	132801	-3.49612	0.402718	-8.68129	3.91e-18	7.66e-16		Ec-13_000610_feat7plus	303.57	-2.72307	0.370003	-7.35959	1.84e-13	1.76e-11
Ec-22_001990_feat1minus	388.625	-3.49732	0.495129	-7.06345	1.62e-12	1.65e-10		Ec-00_005460_feat4plus	185.198	-2.72626	0.44523	-6.12327	9.17e-10	5.37e-08
Ec-17_000650_feat1plus	176.438	-3.52233	0.607882	-5.79443	6.86e-09	3.87e-07		Ec-06_010010	202.24	-2.7263	0.393352	-6.93095	4.18e-12	3.34e-10
Ec-16_001115_feat1minus	19.7973	-3.53418	0.832501	-4.24525	2.18e-05	0.000519616		Ec-09_003220_feat3plus	183.698	-2.73062	0.450729	-6.05823	1.38e-09	7.87e-08
Ec-00_000270_feat10plus	1360.66	-3.54171	0.399655	-8.86191	7.87e-19	1.61e-16		Ec-23_000310	11361.5	-2.73472	0.37715	-7.25101	4.14e-13	3.8e-11
Ec-10_004280	52.727	-3.54947	0.588768	-6.02864	1.65e-09	1.09e-07		Ec-05_005330_feat3plus	32.4264	-2.73517	0.59812	-4.57295	4.81e-06	0.00012824
Ec-22_002990_feat2plus	24.2489	-3.56613	0.84335	-4.22853	2.35e-05	0.000551968		Ec-04_000390_feat1minus	79.504	-2.74276	0.505296	-5.42802	5.7e-08	2.41e-06
Ec-21_002000_feat2minus	314.465	-3.56741	0.455723	-7.82803	4.96e-15	7.07e-13		Ec-03_001990_feat1plus	186.457	-2.74519	0.468745	-5.85647	4.73e-09	2.51e-07
Ec-26_MIR0283	33767.5	-3.5826	0.368179	-9.73061	2.23e-22	6.71e-20		Ec-09_001375_feat4plus	194.297	-2.74544	0.421469	-6.514	7.32e-11	5.15e-09
Ec-04_002000	114548	-3.59031	0.378019	-9.4977	2.15e-21	5.64e-19		Ec-10_003190	72.5252	-2.74904	0.515271	-5.33514	9.55e-08	3.88e-06
Ec-22_002580	1977.09	-3.59655	0.383623	-9.37522	6.9e-21	1.76e-18		Ec-06_MIR0071	13049.1	-2.75409	0.306284	-8.99195	2.43e-19	4.24e-17
Ec-09_001670_feat4plus	1546.72	-3.60908	0.3943	-9.15314	5.53e-20	1.27e-17		Ec-08_005320_feat7plus	254.826	-2.75503	0.347253	-7.9338	2.13e-15	2.46e-13
Ec-02_006040_feat1plus	103.035	-3.61297	0.578523	-6.24516	4.23e-10	3.04e-08		Ec-23_004160_Ec-23_004170	145.403	-2.76123	0.422061	-6.54225	6.06e-11	4.31e-09
Ec-01_005420	343.659	-3.61352	0.416814	-8.66939	4.34e-18	8.4e-16		Ec-28_002200_Ec-28_002210	7329.57	-2.76185	0.347244	-7.95365	1.81e-15	2.11e-13
Ec-21_000470_feat4plus	1676.6	-3.62064	0.392052	-9.2351	2.58e-20	6.11e-18		Ec-14_004370	1681.22	-2.76692	0.39023	-7.09049	1.34e-12	1.14e-10
Ec-28_002740_feat1minus	18.4749	-3.63279	0.811386	-4.47727	7.56e-06	0.000214871		Ec-19_002230_feat7plus	176.74	-2.77076	0.476982	-5.80894	6.29e-09	3.27e-07
Ec-01_002110_feat1plus	19.5361	-3.64093	0.869382	-4.18795	2.81e-05	0.000641731		Ec-12_000270_feat1minus	3271.65	-2.77162	0.316975	-8.74397	2.25e-18	3.63e-16
Ec-07_MIR0084	43.3308	-3.64495	0.72032	-5.06018	4.19e-07	1.66e-05		Ec-13_001410	1050.18	-2.78314	0.323449	-8.60457	7.66e-18	1.16e-15
Ec-17_001050_Ec-17_001060	43.0018	-3.64757	0.69576	-5.24257	1.58e-07	6.85e-06		Ec-15_004480_feat5minus	34.5715	-2.79041	0.606993	-4.59711	4.28e-06	0.000115305
Ec-22_002500_feat6minus	530.063	-3.66354	0.436984	-8.3837	5.13e-17	8.54e-15		Ec-05_005050_feat3plus	28.6575	-2.79962	0.592302	-4.72668	2.28e-06	6.67e-05
Ec-10_MIR0112	39.2409	-3.68351	0.708336	-5.20023	1.99e-07	8.46e-06		Ec-16_000250	388.78	-2.80469	0.487383	-5.75459	8.69e-09	4.4e-07
Ec-23_MIR0248	46.2055	-3.68424	0.817073	-4.50907	6.51e-06	0.000189206		Ec-14_000960	81.7016	-2.80862	0.450026	-6.24101	4.35e-10	2.73e-08
Ec-23_000320	25805.7	-3.68559	0.387507	-9.51103	1.89e-21	5.12e-19		Ec-16_001950_feat4plus	15608.3	-2.81641	0.292798	-9.61896	6.65e-22	1.45e-19
Ec-00_000850	64.0662	-3.68968	0.553754	-6.66302	2.68e-11	2.31e-09		Ec-18_000040_feat13plus	340.476	-2.81742	0.391267	-7.20076	5.99e-13	5.3e-11
Ec-09_MIR0104	7436.22	-3.68997	0.446907	-8.2567	1.5e-16	2.38e-14		Ec-03_001510_feat27plus	174.425	-2.82606	0.451624	-6.25756	3.91e-10	2.49e-08
Ec-16_000960_feat2plus	85.6639	-3.70743	0.514084	-7.21173	5.52e-13	6.04e-11		Ec-00_004020_feat14plus	177.634	-2.83141	0.453935	-6.23748	4.45e-10	2.77e-08
Ec-00_005340_feat2plus	1654.22	-3.71646	0.395769	-9.3905	5.97e-21	1.55e-18		Ec-11_002580_feat4plus	11311.3	-2.83435	0.318913	-8.88752	6.25e-19	1.04e-16
Ec-24_000570_feat2minus	95.1081	-3.7191	0.503336	-7.38891	1.48e-13	1.8e-11		Ec-06_009475_feat3minus	31.7854	-2.83889	0.593545	-4.78295	1.73e-06	5.22e-05
Ec-05_002010_feat8plus	1695.08	-3.72441	0.391971	-9.50175	2.06e-21	5.51e-19		Ec-05_000390_feat20plus	173.83	-2.84491	0.453105	-6.27869	3.41e-10	2.19e-08
Ec-04_002035	486.736	-3.73226	0.419926	-8.88791	6.23e-19	1.29e-16		Ec-08_MIR0099	8699.8	-2.84983	0.349264	-8.15954	3.36e-16	4.3e-14
Ec-06_000670_Ec-06_000680	208.231	-3.7358	0.440561	-8.47963	2.26e-17	4.04e-15		Ec-19_001790_feat11plus	28.7228	-2.85225	0.617322	-4.62036	3.83e-06	0.000104572
Ec-10_002580_feat2plus	2163.18	-3.74324	0.413134	-9.06059	1.3e-19	2.95e-17		Ec-15_000020_feat14plus	236.946	-2.85574	0.35746	-7.98898	1.36e-15	1.61e-13
Ec-17_003720_feat1plus	15.8006	-3.74358	0.905878	-4.13254	3.59e-05	0.000789064		Ec-00_004250_feat12plus	2116.65	-2.85937	0.366781	-7.79584	6.4e-15	7.09e-13
Ec-19_002230_feat6plus	43194.6	-3.74899	0.51982	-7.21208	5.51e-13	6.04e-11		Ec-08_005210	5538.86	-2.86801	0.395416	-7.25315	4.07e-13	3.79e-11
Ec-06_003740	36.4134	-3.75331	0.667643	-5.62173	1.89e-08	9.88e-07		Ec-10_004100_Ec-10_004110	717.173	-2.86849	0.38774	-7.39797	1.38e-13	1.35e-11
Ec-21_000100_feat9plus	1540.76	-3.75939	0.38435	-9.78116	1.36e-22	4.23e-20		Ec-11_000520	457.78	-2.87176	0.369999	-7.76155	8.39e-15	9.18e-13
Ec-06_MIR0077	159.652	-3.75964	0.461406	-8.14822	3.69e-16	5.7e-14		Ec-22_003870_feat3plus	181.824	-2.87337	0.451121	-6.3694	1.9e-10	1.26e-08
Ec-16_004480	670.443	-3.76373	0.462172	-8.14357	3.84e-16	5.87e-14		Ec-05_006510_feat2plus	6642.56	-2.87928	0.38862	-7.40898	1.27e-13	1.28e-11
Ec-10_003310	2943.63	-3.76949	0.321416	-11.7278	9.19e-32	8.59e-29		Ec-24_001000_feat5plus	33.6955	-2.88519	0.581146	-4.96466	6.88e-07	2.34e-05
Ec-14_001860_feat8plus	38.5243	-3.78204	0.872673	-4.33386	1.47e-05	0.000377617		Ec-26_006020_feat2plus	207.704	-2.88527	0.375146	-7.69107	1.46e-14	1.58e-12
Ec-07_001960_feat7plus	18.3788	-3.78742	0.886406	-4.27278	1.93e-05	0.000472108		Ec-19_003210_feat1plus	55.048	-2.88773	0.490775	-5.88401	4e-09	2.16e-07
Ec-13_004600_feat1plus	27.6267	-3.79297	0.885626	-4.28281	1.85e-05	0.000457012		Ec-02_001010_feat6plus	1440.92	-2.90127	0.341895	-8.48586	2.14e-17	3.16e-15
Ec-13_001230_feat4minus	27.6789	-3.79453	0.697113	-5.4432	5.23e-08	2.54e-06		Ec-00_010510_feat2plus	181.12	-2.9037	0.436369	-6.65423	2.85e-11	2.09e-09
Ec-00_006980	17604.8	-3.84294	0.427904	-8.98084	2.69e-19	5.8e-17		Ec-21_000080_feat13plus	1048.08	-2.91135	0.353853	-8.22759	1.91e-16	2.54e-14
Ec-21_004510	3725.78	-3.84735	0.386523	-9.95372	2.43e-23	8.51e-21		Ec-05_000710_feat11minus	893.861	-2.91174	0.455369	-6.39424	1.61e-10	1.09e-08
Ec-25_002400_feat1plus	142.815	-3.84817	0.445647	-8.63503	5.87e-18	1.12e-15		Ec-02_MIR0024	5354.74	-2.92368	0.373273	-7.83254	4.78e-15	5.47e-13
Ec-00_000300_feat15plus	35.644	-3.84834	0.70099	-5.48986	4.02e-08	1.98e-06		Ec-05_004940	429.003	-2.92543	0.460936	-6.3467	2.2e-10	1.44e-08
Ec-25_000760_feat2plus	1418.84	-3.85406	0.388557	-9.91891	3.45e-23	1.16e-20		Ec-27_002290_feat6plus	540.454	-2.94262	0.358686	-8.20391	2.33e-16	3.05e-14
Ec-19_MIR0219	470.703	-3.85662	0.509868	-7.56395	3.91e-14	5.1e-12		Ec-00_004220_feat15plus	785.5	-2.94514	0.363601	-8.09991	5.5e-16	6.79e-14
Ec-17_002580_feat3minus	698.386	-3.86515	0.416507	-9.27991	1.7e-20	4.14e-18		Ec-15_001130_feat2minus	916.312	-2.94579	0.46386	-6.35059	2.14e-10	1.41e-08
Ec-19_MIR0217	1333.46	-3.87478	0.551616	-7.02442	2.15e-12	2.14e-10		Ec-17_MIR0203	1796.92	-2.95059	0.384186	-7.68012	1.59e-14	1.71e-12
Ec-08_003370	26.8252	-3.87661	0.743323	-5.21524	1.84e-07	7.86e-06		Ec-26_001580_feat11plus	339.741	-2.95725	0.361958	-8.17016	3.08e-16	3.97e-14
Ec-16_003030_feat6plus	151.754	-3.88456	0.607663	-6.39263	1.63e-10	1.25e-08		Ec-12_000630	4992.09	-2.95945	0.415063	-7.13012	1e-12	8.71e-11
Ec-13_000230	6906.74	-3.88644	0.385753	-10.0749	7.13e-24	2.73e-21		Ec-12_000500	1332.63	-2.96879	0.343955	-8.63134	6.06e-18	9.27e-16
Ec-21_000100_feat3plus	1547.34	-3.88924	0.389426	-9.98712	1.74e-23	6.35e-21		Ec-22_001990_feat1minus	253.647	-2.97015	0.421367	-7.04884	1.8e-12	1.51e-10
Ec-23_003090_Ec-23_003100	378.805	-3.90184	0.475717	-8.20203	2.36e-16	3.68e-14		Ec-26_004180	181.146	-2.97378	0.371836	-7.99755	1.27e-15	1.51e-13
Ec-26_MIR0279	2335	-3.92131	0.436292	-8.9878	2.52e-19	5.51e-17		Ec-23_003565_feat3plus	2034.66	-2.97545	0.315662	-9.42609	4.26e-21	8.26e-19
Ec-18_003110_feat5plus	30.0691	-3.92428	0.726285	-5.40322	6.55e-08	3.1e-06		Ec-22_002500_feat5minus	8423.23	-2.98359	0.413973	-7.20721	5.71e-13	5.11e-11
Ec-05_000010_feat36plus	1371.96	-3.92602	0.388874	-10.0958	5.76e-24	2.31e-21		Ec-04_005410_feat1plus	2032.29	-2.99074	0.31199	-9.58601	9.16e-22	1.98e-19
Ec-12_006330_Ec-12_006340_feat1plus	239.279	-3.95769	0.567778	-6.97048	3.16e-12	3.07e-10		Ec-02_MIR0021	6262.1	-2.99631	0.357404	-8.38352	5.14e-17	7.4e-15
Ec-14_001870_feat5minus	33.9398	-3.95802	0.84445	-4.6871	2.77e-06	8.9e-05		Ec-05_001130	13119.6	-3.00586	0.345895	-8.69011	3.62e-18	5.74e-16
Ec-14_001870_feat6minus	34.1169	-3.96612	0.905375	-4.38064	1.18e-05	0.000314024		Ec-05_MIR0061	42927.6	-3.01188	0.427805	-7.04031	1.92e-12	1.6e-10
Ec-16_004490_feat1plus	20.5474	-3.97992	0.933062	-4.26544	2e-05	0.00048507		Ec-26_001120_feat2plus	1994.93	-3.01505	0.323571	-9.31805	1.19e-20	2.2e-18
Ec-10_000010_feat11plus	1123.63	-3.98718	0.550639	-7.24102	4.45e-13	5e-11		Ec-00_009440_feat32minus	250.329	-3.03485	0.445135	-6.81781	9.24e-12	7.2e-10
Ec-20_003650	1732.08	-4.02484	0.430819	-9.3423	9.43e-21	2.33e-18		Ec-26_001580_feat10plus	70.5509	-3.03973	0.529393	-5.74192	9.36e-09	4.7e-07
Ec-05_001580_feat1plus	34.9862	-4.02731	0.683516	-5.89204	3.81e-09	2.3e-07		Ec-10_MIR0122	97.5136	-3.04174	0.455833	-6.67292	2.51e-11	1.85e-09
Ec-01_007580	841.728	-4.04891	0.412189	-9.82295	8.97e-23	2.85e-20		Ec-00_007170	23.8044	-3.05179	0.651395	-4.68501	2.8e-06	8.05e-05
Ec-00_007400_feat2minus	196.857	-4.06546	0.449675	-9.04088	1.55e-19	3.49e-17		Ec-11_004530	4433.84	-3.06238	0.337344	-9.07793	1.11e-19	1.95e-17
Ec-01_MIR0006	1475.9	-4.06819	0.381873	-10.6533	1.68e-26	9.77e-24		Ec-10_MIR0125	3204.89	-3.06672	0.314383	-9.75473	1.76e-22	4.11e-20
Ec-03_MIR0031	215.094	-4.10799	0.444095	-9.25025	2.24e-20	5.38e-18		Ec-19_002770	180.185	-3.07567	0.523331	-5.8771	4.18e-09	2.23e-07
Ec-04_001130	15256.9	-4.11485	0.440094	-9.34993	8.77e-21	2.2e-18		Ec-13_000730	196.695	-3.08314	0.371135	-8.30733	9.79e-17	1.38e-14
Ec-19_005100_feat3plus	40.467	-4.13121	0.682393	-6.05401	1.41e-09	9.4e-08		Ec-11_000770_feat18plus	31.5709	-3.08428	0.620552	-4.97022	6.69e-07	2.28e-05
Ec-01_MIR0017	28535.7	-4.14674	0.403696	-10.2719	9.43e-25	4.67e-22		Ec-06_003740	21.8135	-3.09136	0.699605	-4.41872	9.93e-06	0.000243358
Ec-06_008630_feat12plus	991.67	-4.16772	0.558465	-7.46281	8.47e-14	1.07e-11		Ec-15_000510_feat2plus	24.7991	-3.09407	0.648618	-4.77024	1.84e-06	5.52e-05
Ec-26_MIR0275	8197.72	-4.17169	0.387596	-10.763	5.15e-27	3.09e-24		Ec-05_MIR0059	1865.1	-3.1015	0.331024	-9.36942	7.29e-21	1.37e-18
Ec-04_001620_Ec-04_001630_Ec-04_001640_Ec-04_001650_Ec-04_001660_Ec-04_001670_Ec-04_001680	8675.85	-4.18882	0.411388	-10.1822	2.38e-24	1.08e-21		Ec-21_002920	50.9794	-3.10709	0.62415	-4.97812	6.42e-07	2.2e-05
Ec-17_000060_feat3plus	14.9681	-4.18882	0.983249	-4.26019	2.04e-05	0.000495189		Ec-05_001160_feat5plus	89.5459	-3.11331	0.424037	-7.34206	2.1e-13	2e-11
Ec-20_003310_feat7plus	151.374	-4.22798	0.587105	-7.2014	5.96e-13	6.47e-11		Ec-00_004020_feat10plus	1721.96	-3.11521	0.317952	-9.79774	1.15e-22	2.76e-20
Ec-28_002760	9765.21	-4.23038	0.438836	-9.64	5.42e-22	1.55e-19		Ec-13_000560	10487.5	-3.11961	0.327234	-9.53325	1.52e-21	3.17e-19
Ec-28_002750	9815.14	-4.23796	0.434545	-9.75262	1.8e-22	5.5e-20		Ec-07_006340_feat1plus	1965.6	-3.12813	0.313649	-9.97333	1.99e-23	5.07e-21
Ec-27_MIR0286	10271.9	-4.24914	0.427104	-9.94872	2.55e-23	8.77e-21		Ec-08_000260	27.5366	-3.13515	0.704133	-4.4525	8.49e-06	0.000211644
Ec-14_001720	17916	-4.2564	0.423459	-10.0515	9.05e-24	3.38e-21		Ec-19_MIR0219	271.649	-3.1356	0.423342	-7.40678	1.29e-13	1.29e-11
Ec-04_000890	648.652	-4.26369	0.427636	-9.97036	2.05e-23	7.36e-21		Ec-28_003180_feat1plus	36.1778	-3.13899	0.712582	-4.4051	1.06e-05	0.000257515
Ec-03_000480_Ec-03_000490	1440.7	-4.27772	0.370095	-11.5584	6.69e-31	5.63e-28		Ec-05_002255	32.6575	-3.14261	0.640352	-4.90762	9.22e-07	3.02e-05
Ec-13_004600	182.811	-4.30697	0.681843	-6.31666	2.67e-10	1.97e-08		Ec-01_MIR0010	69.073	-3.14721	0.643228	-4.89284	9.94e-07	3.23e-05
Ec-17_003310_feat1plus	30.3544	-4.31764	0.93056	-4.63983	3.49e-06	0.000109251		Ec-24_000570_feat2minus	61.5364	-3.1502	0.5157	-6.10859	1.01e-09	5.85e-08
Ec-10_001840_feat2plus	90.2607	-4.32385	0.631575	-6.84614	7.59e-12	7.05e-10		Ec-13_001030_feat14plus	19.8493	-3.15443	0.767899	-4.10787	3.99e-05	0.000799577
Ec-25_000460	20244.8	-4.33259	0.379177	-11.4263	3.09e-30	2.36e-27		Ec-26_MIR0279	1322.93	-3.15925	0.443455	-7.12416	1.05e-12	9.05e-11
Ec-10_MIR0116	1516.67	-4.36245	0.421191	-10.3574	3.87e-25	2.17e-22		Ec-00_006490_feat15plus	2000.3	-3.16818	0.321663	-9.84939	6.9e-23	1.7e-20
Ec-01_006500	13.7041	-4.39322	1.01856	-4.31316	1.61e-05	0.000409024		Ec-12_001880	51.9165	-3.16882	0.518991	-6.10573	1.02e-09	5.93e-08
Ec-01_000470	16062.7	-4.40173	0.385572	-11.4161	3.47e-30	2.54e-27		Ec-00_006980	10569.6	-3.17234	0.355896	-8.91368	4.94e-19	8.28e-17
Ec-10_006340	970.349	-4.40642	0.4072	-10.8213	2.73e-27	1.77e-24		Ec-22_002500_feat6minus	356.823	-3.18322	0.37155	-8.56742	1.06e-17	1.59e-15
Ec-22_MIR0240	125.005	-4.40815	0.665017	-6.62863	3.39e-11	2.89e-09		Ec-25_000670	66.1616	-3.18686	0.476645	-6.68601	2.29e-11	1.7e-09
Ec-21_MIR0231	944.643	-4.41122	0.432371	-10.2024	1.93e-24	9.04e-22		Ec-01_011660_feat1plus	32.2172	-3.19437	0.585554	-5.45529	4.89e-08	2.11e-06
Ec-11_002280_Ec-11_002270_feat1minus	224.845	-4.43671	0.625843	-7.08917	1.35e-12	1.41e-10		Ec-15_MIR0180	35.2225	-3.19625	0.712922	-4.48331	7.35e-06	0.000185945
Ec-17_001820	43.1586	-4.4747	0.680008	-6.58035	4.69e-11	3.89e-09		Ec-10_002580_feat1plus	5674.93	-3.21537	0.410798	-7.82713	4.99e-15	5.67e-13
Ec-03_005020	115.633	-4.53648	0.692325	-6.55253	5.66e-11	4.6e-09		Ec-01_006060_feat5plus	29.4	-3.21558	0.619593	-5.18983	2.1e-07	7.95e-06
Ec-28_002750_feat1plus	13779.4	-4.54691	0.468218	-9.71108	2.7e-22	7.98e-20		Ec-18_002670	1202.61	-3.21609	0.419727	-7.66234	1.83e-14	1.94e-12
Ec-16_MIR0189	1145.47	-4.55784	0.449003	-10.151	3.28e-24	1.41e-21		Ec-06_001220	5708.5	-3.22433	0.354414	-9.09763	9.23e-20	1.64e-17
Ec-07_001790	18294.9	-4.57451	0.444581	-10.2895	7.86e-25	4.01e-22		Ec-00_005860_feat49plus	233.705	-3.22857	0.391007	-8.25707	1.49e-16	2.03e-14
Ec-14_006660	2065.32	-4.59987	0.394508	-11.6597	2.05e-31	1.81e-28		Ec-24_002060_feat14minus	16.519	-3.22888	0.771237	-4.18662	2.83e-05	0.000595215
Ec-02_004390	60.1429	-4.62582	0.6318	-7.32165	2.45e-13	2.84e-11		Ec-11_005650_feat1plus	28.1706	-3.23238	0.624081	-5.17942	2.23e-07	8.36e-06
Ec-00_001520_feat3plus	28.8989	-4.62582	0.962918	-4.80396	1.56e-06	5.49e-05		Ec-11_000300	144.108	-3.23708	0.406593	-7.96148	1.7e-15	2e-13
Ec-21_MIR0232	236652	-4.65117	0.46166	-10.0749	7.13e-24	2.73e-21		Ec-14_002100_feat2plus	27.6444	-3.2559	0.639893	-5.0882	3.61e-07	1.3e-05
Ec-26_003090_feat3minus	262.274	-4.6698	0.639907	-7.29761	2.93e-13	3.38e-11		Ec-00_006625_feat1plus	1808.54	-3.26406	0.321167	-10.1631	2.9e-24	8.2e-22
Ec-08_004750_feat1plus	261.824	-4.67308	0.547576	-8.53413	1.41e-17	2.58e-15		Ec-06_009920	1019.33	-3.26935	0.485568	-6.73303	1.66e-11	1.26e-09
Ec-04_001550	16.8722	-4.70693	0.982638	-4.7901	1.67e-06	5.82e-05		Ec-24_001740_feat6plus	1565.3	-3.27033	0.341651	-9.57216	1.05e-21	2.21e-19
Ec-27_002970	174.232	-4.73342	0.467709	-10.1204	4.48e-24	1.84e-21		Ec-19_001980	34313.8	-3.28549	0.406808	-8.07627	6.68e-16	8.13e-14
Ec-19_001020	172.737	-4.74169	0.439306	-10.7936	3.69e-27	2.3e-24		Ec-22_MIR0240	56.5932	-3.29018	0.559716	-5.8783	4.14e-09	2.22e-07
Ec-00_009060	531.944	-4.75862	0.469722	-10.1307	4.04e-24	1.7e-21		Ec-13_001700_feat10plus	29.8049	-3.29417	0.641903	-5.13188	2.87e-07	1.05e-05
Ec-21_MIR0229	524.365	-4.7612	0.468552	-10.1615	2.94e-24	1.3e-21		Ec-08_004130_feat2minus	5251.86	-3.30582	0.373585	-8.8489	8.84e-19	1.44e-16
Ec-01_010280	560.584	-4.78532	1.08614	-4.4058	1.05e-05	0.000286935		Ec-23_001610_Ec-23_001620	33241.8	-3.31314	0.329128	-10.0664	7.78e-24	2.04e-21
Ec-07_001330_feat2plus	13.6632	-4.80619	1.10856	-4.33551	1.45e-05	0.000375834		Ec-04_002035	341.549	-3.31774	0.395189	-8.39532	4.65e-17	6.75e-15
Ec-17_001530_feat6plus	78.703	-4.85013	0.577312	-8.40124	4.42e-17	7.51e-15		Ec-22_003630	3224.59	-3.31898	0.32626	-10.1728	2.62e-24	7.55e-22
Ec-25_000510	14499.4	-4.86627	0.363277	-13.3955	6.43e-41	1.2e-37		Ec-01_004220_feat3plus	60.5022	-3.33961	0.541307	-6.16954	6.85e-10	4.15e-08
Ec-17_002450	3903.65	-4.86702	0.493372	-9.86482	5.91e-23	1.91e-20		Ec-05_006210	3448.99	-3.34037	0.355445	-9.39772	5.58e-21	1.07e-18
Ec-06_000660_feat1plus	19.1212	-4.87498	0.969233	-5.02972	4.91e-07	1.94e-05		Ec-02_006040_feat1plus	80.8575	-3.3426	0.565495	-5.91092	3.4e-09	1.84e-07
Ec-15_003670_feat1plus	14.3849	-4.90155	1.1242	-4.36002	1.3e-05	0.00034075		Ec-16_004480	479.775	-3.35216	0.391578	-8.56065	1.12e-17	1.67e-15
Ec-23_001220_feat2plus	5139.73	-5.00105	0.399709	-12.5117	6.44e-36	7.23e-33		Ec-01_007590	2636.96	-3.35272	0.355514	-9.43064	4.08e-21	8e-19
Ec-05_001190	10630.8	-5.01206	0.458143	-10.9399	7.42e-28	5e-25		Ec-15_000660_feat1plus	27.5879	-3.35515	0.688926	-4.87012	1.12e-06	3.53e-05
Ec-09_MIR0102	26.6201	-5.05275	0.894133	-5.651	1.6e-08	8.47e-07		Ec-22_002580	1591.02	-3.38446	0.3304	-10.2435	1.27e-24	3.71e-22
Ec-01_010130_feat1plus	303.071	-5.05507	0.575315	-8.7866	1.54e-18	3.09e-16		Ec-11_004660_feat9plus	23.0839	-3.38663	0.686658	-4.93205	8.14e-07	2.7e-05
Ec-03_MIR0034	4035.7	-5.24576	0.436493	-12.018	2.86e-33	3.01e-30		Ec-21_001360_feat2plus	369.792	-3.39378	0.492746	-6.88749	5.68e-12	4.52e-10
Ec-13_MIR0153	92120.3	-5.25661	0.35794	-14.6857	7.96e-49	6.7e-45		Ec-00_000270_feat10plus	1145.56	-3.40023	0.336945	-10.0914	6.03e-24	1.6e-21
Ec-09_MIR0101	86.1096	-5.26609	0.591551	-8.90217	5.48e-19	1.17e-16		Ec-21_003720	755.268	-3.40301	0.35378	-9.619	6.65e-22	1.45e-19
Ec-11_000070	9718.17	-5.2965	0.511956	-10.3456	4.38e-25	2.38e-22		Ec-11_001465	6821.37	-3.40582	0.370483	-9.1929	3.82e-20	7.03e-18
Ec-23_001680	23631	-5.31028	0.406764	-13.0549	5.96e-39	9.11e-36		Ec-01_007580	509.286	-3.4067	0.351325	-9.69672	3.11e-22	7.17e-20
Ec-17_000050	26.5326	-5.32854	1.10501	-4.82217	1.42e-06	5.04e-05		Ec-13_001070	1334.22	-3.40915	0.381569	-8.93455	4.09e-19	6.99e-17
Ec-01_010290_feat1minus	536.87	-5.34365	0.560388	-9.53564	1.49e-21	4.11e-19		Ec-10_004280	44.8579	-3.43075	0.565753	-6.06404	1.33e-09	7.62e-08
Ec-19_004640	137.012	-5.36431	0.519737	-10.3212	5.65e-25	2.97e-22		Ec-21_004510	2633.6	-3.43866	0.311876	-11.0258	2.87e-28	1.1e-25
Ec-01_010100_Ec-01_010110_feat1minus	185.948	-5.37874	0.525897	-10.2278	1.49e-24	7.16e-22		Ec-09_001670_feat4plus	1280.2	-3.44146	0.332912	-10.3374	4.77e-25	1.45e-22
Ec-06_010270	3021.97	-5.37952	0.47044	-11.4351	2.79e-30	2.24e-27		Ec-01_005420	288.176	-3.45488	0.451548	-7.65121	1.99e-14	2.1e-12
Ec-13_000600_Ec-13_000580	24657.4	-5.42697	0.378115	-14.3527	1.03e-46	4.31e-43		Ec-22_001020	40.844	-3.46255	0.646617	-5.35487	8.56e-08	3.51e-06
Ec-15_002080	5783.49	-5.44485	0.427802	-12.7275	4.16e-37	5.83e-34		Ec-21_000470_feat4plus	1407.94	-3.4723	0.335711	-10.3431	4.5e-25	1.39e-22
Ec-28_002540	116574	-5.61997	0.424295	-13.2454	4.79e-40	8.07e-37		Ec-06_001320	1309	-3.50469	0.414901	-8.44705	2.99e-17	4.37e-15
Ec-25_MIR0256	1771.11	-5.68886	0.423402	-13.436	3.72e-41	7.82e-38		Ec-14_005320	19.3971	-3.51691	0.779452	-4.51202	6.42e-06	0.000165117
Ec-08_005160_Ec-08_005170	2758.81	-5.70384	0.407802	-13.9868	1.88e-44	5.26e-41		Ec-00_005340_feat2plus	1364.38	-3.54702	0.335893	-10.56	4.57e-26	1.49e-23
Ec-15_002680	16.9499	-5.7334	1.26657	-4.52673	5.99e-06	0.000176204		Ec-21_000640_feat5plus	1365.23	-3.54755	0.366912	-9.66865	4.1e-22	9.2e-20
Ec-00_001885_feat1minus	17.2446	-5.74764	1.23927	-4.63791	3.52e-06	0.000110066		Ec-16_003430	1317.22	-3.55475	0.411688	-8.63456	5.9e-18	9.1e-16
Ec-03_003390_feat8plus	265.399	-5.80891	0.5252	-11.0604	1.95e-28	1.37e-25		Ec-05_002010_feat8plus	1401.69	-3.55685	0.324657	-10.9557	6.24e-28	2.34e-25
Ec-03_001310	18.5253	-5.82133	1.3205	-4.40843	1.04e-05	0.000284849		Ec-12_MIR0149	163.239	-3.57392	0.49403	-7.23422	4.68e-13	4.28e-11
Ec-08_MIR0093	278.352	-5.83145	0.494661	-11.7888	4.46e-32	4.41e-29		Ec-21_003400	1358.87	-3.58612	0.359875	-9.9649	2.17e-23	5.44e-21
Ec-12_004970	18.3105	-5.83691	1.21976	-4.78528	1.71e-06	5.94e-05		Ec-28_002750	5990.79	-3.59193	0.355227	-10.1116	4.91e-24	1.32e-21
Ec-02_006050	2338.87	-5.89151	0.468705	-12.5698	3.1e-36	3.72e-33		Ec-19_000970_feat3plus	129285	-3.59224	0.375267	-9.57247	1.04e-21	2.21e-19
Ec-13_002260	122.561	-6.01458	0.608053	-9.89153	4.53e-23	1.49e-20		Ec-21_000100_feat9plus	1277.43	-3.59273	0.33107	-10.8519	1.95e-27	7.03e-25
Ec-03_001240	192127	-6.04119	0.477965	-12.6394	1.28e-36	1.66e-33		Ec-26_MIR0283	31321.6	-3.59619	0.366882	-9.80204	1.1e-22	2.69e-20
Ec-05_006870_feat1plus	72401.2	-6.05162	0.427988	-14.1397	2.16e-45	7.28e-42		Ec-13_000230	5269.47	-3.59727	0.317141	-11.3428	8.05e-30	3.76e-27
Ec-01_008180_Ec-01_008190_Ec-01_008200	47360.9	-6.17696	0.423823	-14.5744	4.09e-48	2.29e-44		Ec-18_001665	807.506	-3.59881	0.406109	-8.86169	7.88e-19	1.3e-16
Ec-18_001460_feat5minus	13.0222	-6.27008	1.52113	-4.12199	3.76e-05	0.000820865		Ec-06_000670_Ec-06_000680	176.873	-3.60494	0.41579	-8.67011	4.32e-18	6.78e-16
Ec-02_006050_feat1plus	53.4683	-6.40591	0.897242	-7.13955	9.36e-13	1e-10		Ec-07_MIR0084	38.2264	-3.60529	0.739608	-4.8746	1.09e-06	3.48e-05
Ec-16_001115	219.765	-6.41612	0.672196	-9.54501	1.36e-21	3.82e-19		Ec-28_002760	6034.56	-3.60882	0.350662	-10.2915	7.7e-25	2.29e-22
Ec-06_010040_feat7plus	15.7911	-6.55296	1.37896	-4.75211	2.01e-06	6.83e-05		Ec-10_001840_feat2plus	51.3465	-3.60932	0.635932	-5.67564	1.38e-08	6.82e-07
Ec-06_000680	1715.41	-6.55425	0.474124	-13.8239	1.83e-43	4.4e-40		Ec-10_002580_feat2plus	1819.02	-3.61781	0.405427	-8.92345	4.52e-19	7.66e-17
Ec-01_012000_feat1minus	16.0004	-6.57643	1.39998	-4.69753	2.63e-06	8.59e-05		Ec-17_002580_feat3minus	549.938	-3.62466	0.345192	-10.5004	8.6e-26	2.75e-23
Ec-09_000800_feat2plus	9.26511	-6.74251	1.47802	-4.56186	5.07e-06	0.000151522		Ec-01_010090_feat4plus	28.5982	-3.67161	0.812182	-4.52067	6.16e-06	0.00015946
Ec-19_001800_feat1minus	9.39664	-6.75363	1.5328	-4.40606	1.05e-05	0.000286935		Ec-28_002740_feat1minus	17.4617	-3.67554	0.812143	-4.52574	6.02e-06	0.000156157
Ec-07_004585_feat2minus	35.3889	-6.82608	1.18347	-5.76787	8.03e-09	4.47e-07		Ec-22_002990_feat2plus	23.5091	-3.67984	0.847037	-4.34437	1.4e-05	0.00032528
Ec-06_004400	21.2314	-6.95848	1.46317	-4.75576	1.98e-06	6.74e-05		Ec-25_000760_feat2plus	1187.1	-3.70045	0.332226	-11.1384	8.16e-29	3.2e-26
Ec-01_003690_feat1plus	11.3623	-7.03741	1.43602	-4.90062	9.55e-07	3.54e-05		Ec-21_000100_feat3plus	1264.52	-3.70233	0.330494	-11.2024	3.97e-29	1.67e-26
Ec-01_MIR0012	192.573	-7.2589	0.750439	-9.67287	3.93e-22	1.14e-19		Ec-08_002420_feat4plus	1307.38	-3.70576	0.39552	-9.36934	7.3e-21	1.37e-18
Ec-05_005890_Ec-05_005900_feat4minus	13.7616	-7.30332	1.55605	-4.6935	2.69e-06	8.7e-05		Ec-00_008520_feat4plus	26.0346	-3.72601	0.860579	-4.32966	1.49e-05	0.000342715
Ec-23_001440_feat1minus	14.2786	-7.36601	1.40434	-5.24518	1.56e-07	6.79e-06		Ec-20_003650	1304.59	-3.7332	0.462657	-8.06905	7.08e-16	8.56e-14
Ec-26_003100_feat5plus	16.1654	-7.53788	1.43699	-5.24561	1.56e-07	6.79e-06		Ec-01_MIR0006	1094.43	-3.73847	0.346487	-10.7896	3.85e-27	1.33e-24
Ec-01_009930	33.0047	-7.60589	1.37248	-5.54172	3e-08	1.52e-06		Ec-10_003310	2671.45	-3.73929	0.298169	-12.5408	4.46e-36	3.08e-33
Ec-00_001520_feat2plus	18.4636	-7.72994	1.45355	-5.31797	1.05e-07	4.76e-06		Ec-05_000010_feat36plus	1138.43	-3.76281	0.336924	-11.1681	5.84e-29	2.4e-26
Ec-03_003390_feat7plus	116.064	-8.53295	1.11289	-7.66741	1.76e-14	2.34e-12		Ec-19_005100_feat3plus	29.8229	-3.76605	0.684863	-5.49899	3.82e-08	1.68e-06
Ec-00_007900_feat4plus	1439.19	-8.85578	0.598935	-14.7859	1.81e-49	3.04e-45		Ec-17_001050_Ec-17_001060	42.5091	-3.78337	0.696981	-5.42822	5.69e-08	2.41e-06
Ec-00_007950_feat1plus	54.8583	-9.31437	1.27885	-7.28342	3.25e-13	3.73e-11		Ec-28_002750_feat1plus	7762.05	-3.78857	0.32859	-11.5298	9.34e-31	4.61e-28
								Ec-04_001130	11627.2	-3.80082	0.353092	-10.7644	5.07e-27	1.72e-24
								Ec-08_003370	23.3311	-3.80326	0.758724	-5.01271	5.37e-07	1.87e-05
								Ec-01_MIR0017	21313.2	-3.82699	0.321702	-11.8961	1.24e-32	6.5e-30
								Ec-04_002000	127267	-3.88892	0.324941	-11.9681	5.22e-33	2.82e-30
								Ec-00_007400_feat2minus	161.34	-3.8909	0.408947	-9.51444	1.83e-21	3.71e-19
								Ec-00_011000_feat8plus	25.0508	-3.93855	0.763489	-5.15862	2.49e-07	9.23e-06
								Ec-09_MIR0104	8127.09	-3.97337	0.43392	-9.15693	5.34e-20	9.71e-18
								Ec-18_003110_feat5plus	28.6135	-3.97383	0.693806	-5.72758	1.02e-08	5.1e-07
								Ec-23_000320	28626.8	-3.97944	0.364512	-10.9172	9.54e-28	3.51e-25
								Ec-08_005010_feat1minus	21.1026	-3.99402	0.968993	-4.12183	3.76e-05	0.000758784
								Ec-17_000060_feat3plus	12.5134	-4.02728	0.993484	-4.0537	5.04e-05	0.000983262
								Ec-03_MIR0031	198.068	-4.09834	0.40744	-10.0587	8.41e-24	2.17e-21
								Ec-01_010130_feat1plus	151.278	-4.15135	0.511727	-8.11243	4.96e-16	6.21e-14
								Ec-16_001115	44.4263	-4.15689	0.699794	-5.94017	2.85e-09	1.56e-07
								Ec-26_MIR0275	7547.82	-4.15781	0.318573	-13.0514	6.24e-39	5.39e-36
								Ec-00_000850	80.5346	-4.16946	0.529801	-7.86986	3.55e-15	4.09e-13
								Ec-14_001720	15778.2	-4.17671	0.328316	-12.7216	4.49e-37	3.37e-34
								Ec-06_MIR0077	197.316	-4.20706	0.445096	-9.45202	3.32e-21	6.6e-19
								Ec-27_MIR0286	9223.96	-4.2127	0.322512	-13.0622	5.42e-39	4.93e-36
								Ec-04_001620_Ec-04_001630_Ec-04_001640_Ec-04_001650_Ec-04_001660_Ec-04_001670_Ec-04_001680	8262.58	-4.24704	0.418815	-10.1406	3.65e-24	1.02e-21
								Ec-04_000890	596.418	-4.27037	0.346824	-12.3128	7.73e-35	4.77e-32
								Ec-03_000480_Ec-03_000490	1319.35	-4.27719	0.334046	-12.8042	1.55e-37	1.22e-34
								Ec-10_006340	840.181	-4.30742	0.349084	-12.3392	5.57e-35	3.57e-32
								Ec-10_MIR0116	1342.99	-4.31252	0.376025	-11.4687	1.89e-30	9.09e-28
								Ec-04_001550	11.9494	-4.3165	1.04513	-4.13009	3.63e-05	0.000738686
								Ec-05_001580_feat1plus	38.4993	-4.31921	0.676559	-6.38409	1.72e-10	1.15e-08
								Ec-21_MIR0231	821.034	-4.33025	0.375281	-11.5387	8.42e-31	4.28e-28
								Ec-25_000460	18640	-4.34244	0.329142	-13.1932	9.6e-40	9.22e-37
								Ec-19_001020	122.461	-4.34522	0.459515	-9.4561	3.2e-21	6.42e-19
								Ec-01_000470	14258.6	-4.34531	0.312068	-13.9243	4.51e-44	5.57e-41
								Ec-25_002400_feat1plus	183.15	-4.36042	0.418548	-10.418	2.05e-25	6.45e-23
								Ec-07_001790	15074.4	-4.40471	0.313768	-14.0381	9.11e-45	1.21e-41
								Ec-27_002970	129.078	-4.40924	0.508718	-8.66734	4.42e-18	6.89e-16
								Ec-21_MIR0232	204581	-4.55084	0.378726	-12.0162	2.92e-33	1.68e-30
								Ec-16_003030_feat6plus	216.72	-4.56444	0.554773	-8.22758	1.91e-16	2.54e-14
								Ec-17_001820	43.5308	-4.60359	0.716112	-6.42858	1.29e-10	8.8e-09
								Ec-02_004390	58.1881	-4.6689	0.706701	-6.60662	3.93e-11	2.84e-09
								Ec-20_003310_feat7plus	186.219	-4.6722	0.536203	-8.7135	2.95e-18	4.71e-16
								Ec-16_MIR0189	1146.24	-4.70107	0.416801	-11.2789	1.67e-29	7.39e-27
								Ec-14_006660	2022.17	-4.70328	0.370088	-12.7085	5.3e-37	3.82e-34
								Ec-21_MIR0229	467.356	-4.71334	0.435883	-10.8133	2.98e-27	1.05e-24
								Ec-12_006330_Ec-12_006340_feat1plus	359.619	-4.7255	0.567087	-8.33293	7.89e-17	1.12e-14
								Ec-17_002450	3286.86	-4.74197	0.418879	-11.3206	1.04e-29	4.72e-27
								Ec-00_009060	488.885	-4.75228	0.426208	-11.1502	7.15e-29	2.87e-26
								Ec-06_000660_feat1plus	17.3409	-4.8507	1.04133	-4.65819	3.19e-06	8.9e-05
								Ec-25_000510	13535.7	-4.88751	0.310593	-15.7361	8.56e-56	2.96e-52
								Ec-23_001220_feat2plus	4535.51	-4.9244	0.334666	-14.7144	5.21e-49	8.19e-46
								Ec-05_001190	9272.49	-4.93702	0.412429	-11.9706	5.07e-33	2.82e-30
								Ec-01_010100_Ec-01_010110_feat1minus	131.241	-5.00133	0.516458	-9.68391	3.53e-22	8.02e-20
								Ec-13_MIR0153	72936.3	-5.02955	0.29808	-16.8731	7.09e-64	4.09e-60
								Ec-03_MIR0034	3424.24	-5.13652	0.362763	-14.1595	1.63e-45	2.35e-42
								Ec-06_010270	2366.03	-5.15051	0.40169	-12.8221	1.23e-37	1.01e-34
								Ec-09_MIR0102	25.8381	-5.15748	1.05962	-4.86732	1.13e-06	3.57e-05
								Ec-08_004750_feat1plus	331.163	-5.15975	0.485774	-10.6217	2.36e-26	7.85e-24
								Ec-15_002080	4381.66	-5.16657	0.460106	-11.2291	2.93e-29	1.27e-26
								Ec-12_004970	11.1075	-5.21567	1.27415	-4.09344	4.25e-05	0.000843223
								Ec-23_001680	20753.7	-5.25186	0.354772	-14.8035	1.39e-49	2.67e-46
								Ec-19_004640	121.563	-5.30757	0.524588	-10.1176	4.62e-24	1.27e-21
								Ec-08_005160_Ec-08_005170	2070.27	-5.41289	0.40634	-13.3211	1.75e-40	1.77e-37
								Ec-01_010280	794.988	-5.44596	1.26251	-4.3136	1.61e-05	0.000365669
								Ec-00_001885_feat1minus	13.2618	-5.47814	1.32031	-4.14914	3.34e-05	0.000686535
								Ec-02_006050	1671.26	-5.52323	0.40781	-13.5436	8.64e-42	9.33e-39
								Ec-09_MIR0101	95.0778	-5.53305	0.618107	-8.95161	3.5e-19	6.05e-17
								Ec-26_002840_feat6minus	13.7777	-5.53416	1.2594	-4.39429	1.11e-05	0.000267839
								Ec-25_MIR0256	1511.19	-5.56859	0.350394	-15.8924	7.16e-57	3.09e-53
								Ec-13_002260	92.0963	-5.70732	0.599378	-9.52208	1.7e-21	3.49e-19
								Ec-28_002540	124960	-5.85069	0.383022	-15.2751	1.12e-52	2.42e-49
								Ec-08_MIR0093	258.498	-5.85719	0.468148	-12.5114	6.47e-36	4.3e-33
								Ec-05_006870_feat1plus	59103.2	-5.88247	0.37586	-15.6507	3.29e-55	8.11e-52
								Ec-13_000600_Ec-13_000580	31874.8	-5.9366	0.346037	-17.156	5.67e-66	4.9e-62
								Ec-03_001240	164666	-5.93896	0.402159	-14.7677	2.37e-49	4.09e-46
								Ec-01_008180_Ec-01_008190_Ec-01_008200	37628	-5.9564	0.340099	-17.5137	1.13e-68	1.95e-64
								Ec-01_010290_feat1minus	767.878	-5.99087	1.06623	-5.61876	1.92e-08	9.28e-07
								Ec-11_000070	17267.7	-6.2307	0.451256	-13.8075	2.3e-43	2.65e-40
								Ec-06_000680	1309.55	-6.29664	0.401404	-15.6865	1.87e-55	5.39e-52
								Ec-06_010040_feat7plus	12.2798	-6.30239	1.45091	-4.34374	1.4e-05	0.00032562
								Ec-01_012000_feat1minus	12.556	-6.33344	1.41222	-4.48475	7.3e-06	0.000184963
								Ec-09_000800_feat2plus	7.20865	-6.50338	1.52326	-4.26937	1.96e-05	0.000435381
								Ec-02_006050_feat1plus	52.3831	-6.50525	0.926014	-7.025	2.14e-12	1.77e-10
								Ec-00_007900_feat4plus	270.008	-6.53921	0.540307	-12.1028	1.02e-33	6.09e-31
								Ec-21_003940_feat3minus	7.85111	-6.62465	1.5284	-4.33438	1.46e-05	0.000336784
								Ec-18_001460_feat5minus	15.9405	-6.68039	1.42915	-4.67437	2.95e-06	8.41e-05
								Ec-01_009930	16.8742	-6.7502	1.4224	-4.74565	2.08e-06	6.15e-05
								Ec-01_MIR0012	128.588	-6.79705	0.694709	-9.78403	1.32e-22	3.12e-20
								Ec-07_004585_feat2minus	43.9991	-7.25919	1.14982	-6.31334	2.73e-10	1.77e-08
								Ec-01_003690_feat1plus	16.9407	-7.73381	1.36708	-5.65718	1.54e-08	7.55e-07
								Ec-00_007950_feat1plus	87.5925	-10.1057	1.29333	-7.81376	5.55e-15	6.23e-13
