# Supplementary material for: Germline fate determination by a single ARGONAUTE protein in Ectocarpus
Source: Proc Natl Acad Sci U S A. 2026 Jan 28;123(5):e2518712123. doi: 10.1073/pnas.2518712123 (PMC12867755; doi:10.1073/pnas.2518712123)
Supplement: Supplementary file 12 — Dataset S11 (XLSX) [file pnas.2518712123.sd11.xlsx]

## Sheet: Sheet1
Dataset S11. Potential gene targeted by miRNAs. A) All gene targets and the corresponding miRNAs. B) All miRNAS predicted by Tarver et al. and the number of targeted genes. C) All miRNAs predicted by this study and the number of targeted genes.
A) Potential target genes						B) Tarver MIRs and the number of potential target genes					C) Putative MIRs and the number of potential target genes
target_gene_ID	putative_MIRs	Tarver_MIRs	predicted_by_Tarver?	is DEG?		MIR_gene_ID	number of target genes	target genes by Tarver	is_DESL?		MIR_gene_ID	number of target genes	target genes by Tarver	is_DESL?
Ec-00_000280	Ec-26_MIR0264;					Ec-01_006750	6	1			Ec-01_MIR0001	16
Ec-00_000370	Ec-24_MIR0250;					Ec-01_006970	32	3	yes		Ec-01_MIR0002	12		yes
Ec-00_000590	Ec-24_MIR0253;					Ec-15_003870	2	0			Ec-01_MIR0003	2
Ec-00_000760	Ec-06_MIR0067;					Ec-02_006050	1	0	yes		Ec-01_MIR0004	4
Ec-00_001110	Ec-01_MIR0008;					Ec-04_000250	9	2	yes		Ec-01_MIR0005	6
Ec-00_001490	Ec-01_MIR0002;					Ec-04_002270	6	0			Ec-01_MIR0006	6		yes
Ec-00_001600	Ec-10_MIR0113;	Ec-23_001470;				Ec-28_002530	1	0			Ec-01_MIR0007	1
Ec-00_001625	Ec-27_MIR0285;					Ec-28_002540	16	5	yes		Ec-01_MIR0008	13
Ec-00_001630		Ec-01_006970;				Ec-28_003010	5	0	yes		Ec-01_MIR0009	5
Ec-00_001790	Ec-17_MIR0197;					Ec-05_006940	6	2			Ec-01_MIR0010	4		yes
Ec-00_001870	Ec-04_MIR0042;					Ec-06_000680	4	0	yes		Ec-01_MIR0011	5
Ec-00_001990		Ec-15_001730;				Ec-06_007140	12	2			Ec-01_MIR0012	9		yes
Ec-00_002060	Ec-03_MIR0036;	Ec-06_000680;				Ec-06_009920	1	0	yes		Ec-01_MIR0013	2
Ec-00_002080		Ec-28_002540;				Ec-06_010270	1	0	yes		Ec-01_MIR0014	5
Ec-00_003080		Ec-18_002670;				Ec-00_010340	6	0			Ec-01_MIR0015	1
Ec-00_003300	Ec-22_MIR0236;					Ec-06_010800	4	0			Ec-01_MIR0016	2
Ec-00_003320	Ec-04_MIR0045;					Ec-06_010880	6	3	yes		Ec-01_MIR0017	3		yes
Ec-00_003400	Ec-10_MIR0120;					Ec-07_003300	3	0			Ec-01_MIR0018	1
Ec-00_003720		Ec-00_010340;				Ec-00_006980	1	0	yes		Ec-01_MIR0019	3		yes
Ec-00_004330		Ec-18_004720;				Ec-07_005360	10	0			Ec-02_MIR0020	1
Ec-00_004560	Ec-04_MIR0051;					Ec-08_001260	3	1	yes		Ec-02_MIR0021	4		yes
Ec-00_004650	Ec-04_MIR0045;					Ec-08_003270	21	3			Ec-02_MIR0022	15
Ec-00_004690	Ec-26_MIR0275;					Ec-08_005170	5	1	yes		Ec-02_MIR0023	2		yes
Ec-00_005030	Ec-21_MIR0229;	Ec-00_008640;Ec-00_008640;				Ec-09_000820	11	1			Ec-02_MIR0024	4		yes
Ec-00_005040		Ec-04_002270;				Ec-10_000690	13	0	yes		Ec-02_MIR0025	9
Ec-00_005170	Ec-06_MIR0068;					Ec-10_000900	10	1			Ec-02_MIR0026	7		yes
Ec-00_005250	Ec-01_MIR0001;					Ec-10_004280	7	2	yes		Ec-02_MIR0027	15
Ec-00_005390	Ec-17_MIR0204;					Ec-10_004490	26	2			Ec-02_MIR0028	4
Ec-00_005630	Ec-16_MIR0193;					Ec-10_005290	2	0	yes		Ec-02_MIR0029	23		yes
Ec-00_005750		Ec-16_000060;				Ec-10_005890	2	0	yes		Ec-02_MIR0030	3
Ec-00_005770	Ec-10_MIR0120;					Ec-11_000070	0	0	yes		Ec-03_MIR0031	5		yes
Ec-00_005800	Ec-17_MIR0198;					Ec-11_000520	1	0	yes		Ec-03_MIR0032	0
Ec-00_005970	Ec-17_MIR0195;	Ec-01_006970;				Ec-11_003760	6	0	yes		Ec-03_MIR0033	11
Ec-00_006420		Ec-17_003440;				Ec-12_004960	2	0			Ec-03_MIR0034	4		yes
Ec-00_006550		Ec-16_003340;				Ec-12_005930	6	0	yes		Ec-03_MIR0035	14
Ec-00_006560	Ec-25_MIR0258;					Ec-13_003390	12	3			Ec-03_MIR0036	31
Ec-00_006840	Ec-26_MIR0283;	Ec-07_005360;				Ec-14_003070	2	0			Ec-03_MIR0037	1
Ec-00_006930	Ec-08_MIR0093;					Ec-15_000460	5	0			Ec-03_MIR0038	0
Ec-00_007130		Ec-00_010340;				Ec-15_001730	23	3			Ec-04_MIR0039	4		yes
Ec-00_007210	Ec-24_MIR0252;					Ec-15_002070	10	0			Ec-04_MIR0040	1
Ec-00_007380	Ec-17_MIR0198;					Ec-15_002080	7	0	yes		Ec-04_MIR0041	6
Ec-00_007390	Ec-22_MIR0238;					Ec-15_002710	16	2	yes		Ec-04_MIR0042	18	1	yes
Ec-00_007480		Ec-08_003270;				Ec-16_000250	1	0	yes		Ec-04_MIR0043	3
Ec-00_007600		Ec-06_007140;				Ec-16_000060	11	0	yes		Ec-04_MIR0044	5
Ec-00_007610		Ec-28_002540;				Ec-16_002780	35	11			Ec-04_MIR0045	22	1
Ec-00_007640	Ec-16_MIR0193;					Ec-16_003340	6	0			Ec-04_MIR0046	1
Ec-00_007750	Ec-24_MIR0251;					Ec-17_003440	31	4			Ec-04_MIR0047	0
Ec-00_007768		Ec-10_004280;				Ec-18_000690	2	0	yes		Ec-04_MIR0048	0
Ec-00_007780	Ec-02_MIR0029;					Ec-18_002670	11	0	yes		Ec-04_MIR0049	0
Ec-00_008175	Ec-07_MIR0092;					Ec-18_004720	36	4			Ec-04_MIR0050	2
Ec-00_008290		Ec-15_001730;				Ec-20_001770	0	0			Ec-04_MIR0051	17
Ec-00_008300	Ec-16_MIR0182;					Ec-00_008640	5	0			Ec-04_MIR0052	0
Ec-00_008440	Ec-19_MIR0218;Ec-04_MIR0041;					Ec-00_008640	5	0			Ec-04_MIR0053	3		yes
Ec-00_008480		Ec-11_003760;				Ec-22_002010	2	0			Ec-04_MIR0054	8	2
Ec-00_008550		Ec-17_003440;	yes			Ec-23_001470	12	1			Ec-04_MIR0055	6
Ec-00_008670	Ec-08_MIR0096;					Ec-23_001680	0	0	yes		Ec-04_MIR0056	0
Ec-00_008870		Ec-23_001470;				Ec-23_004170	9	2	yes		Ec-05_MIR0057	0
Ec-00_009000	Ec-06_MIR0068;					Ec-25_000460	1	0	yes		Ec-05_MIR0058	2
Ec-00_009020		Ec-08_001260;				Ec-27_000180	7	0	yes		Ec-05_MIR0059	2		yes
Ec-00_009100	Ec-11_MIR0132;										Ec-05_MIR0060	0
Ec-00_010090		Ec-07_005360;									Ec-05_MIR0061	6		yes
Ec-00_010130	Ec-12_MIR0146;Ec-02_MIR0027;										Ec-05_MIR0062	0
Ec-00_010450	Ec-24_MIR0250;										Ec-05_MIR0063	1		yes
Ec-00_010550	Ec-10_MIR0113;										Ec-06_MIR0064	6
Ec-00_010620	Ec-04_MIR0039;										Ec-06_MIR0065	5		yes
Ec-00_010630	Ec-17_MIR0204;			ago2_vs_apt-;ago1_vs_apt-;							Ec-06_MIR0066	4		yes
Ec-00_010820	Ec-10_MIR0113;										Ec-06_MIR0067	2		yes
Ec-00_010870	Ec-08_MIR0093;										Ec-06_MIR0068	25		yes
Ec-00_010880	Ec-16_MIR0190;										Ec-06_MIR0069	4		yes
Ec-00_011180	Ec-10_MIR0113;										Ec-06_MIR0070	5
Ec-00_011420	Ec-15_MIR0170;										Ec-06_MIR0071	0		yes
Ec-01_000240	Ec-10_MIR0124;										Ec-06_MIR0072	0
Ec-01_000280	Ec-13_MIR0156;										Ec-06_MIR0073	4
Ec-01_000430	Ec-27_MIR0292;										Ec-06_MIR0074	0		yes
Ec-01_000460	Ec-20_MIR0224;										Ec-06_MIR0075	5
Ec-01_000640	Ec-07_MIR0087;										Ec-06_MIR0076	31
Ec-01_000670	Ec-08_MIR0098;										Ec-06_MIR0077	3		yes
Ec-01_000710	Ec-03_MIR0036;										Ec-06_MIR0078	0		yes
Ec-01_001220	Ec-22_MIR0242;										Ec-06_MIR0079	5
Ec-01_001270	Ec-22_MIR0238;										Ec-07_MIR0080	3
Ec-01_001480	Ec-26_MIR0281;										Ec-07_MIR0081	5
Ec-01_001600	Ec-01_MIR0008;										Ec-07_MIR0082	5
Ec-01_001610	Ec-10_MIR0113;										Ec-07_MIR0083	2		yes
Ec-01_001860	Ec-02_MIR0026;										Ec-07_MIR0084	0		yes
Ec-01_001920	Ec-10_MIR0120;										Ec-07_MIR0085	3		yes
Ec-01_002000	Ec-20_MIR0222;										Ec-07_MIR0086	7
Ec-01_002330	Ec-22_MIR0243;										Ec-07_MIR0087	4
Ec-01_002550	Ec-01_MIR0002;										Ec-07_MIR0088	0
Ec-01_002580	Ec-02_MIR0027;										Ec-07_MIR0089	1
Ec-01_002650	Ec-19_MIR0215;										Ec-07_MIR0090	10
Ec-01_002880	Ec-01_MIR0002;										Ec-07_MIR0091	0
Ec-01_002940	Ec-04_MIR0050;										Ec-07_MIR0092	8
Ec-01_003350	Ec-10_MIR0120;										Ec-08_MIR0093	7		yes
Ec-01_003490	Ec-10_MIR0126;										Ec-08_MIR0094	4		yes
Ec-01_003500	Ec-04_MIR0039;										Ec-08_MIR0095	1
Ec-01_003520	Ec-23_MIR0245;										Ec-08_MIR0096	15		yes
Ec-01_003640		Ec-06_009920;									Ec-08_MIR0097	3
Ec-01_003770	Ec-10_MIR0120;										Ec-08_MIR0098	14		yes
Ec-01_003860	Ec-01_MIR0008;										Ec-08_MIR0099	7		yes
Ec-01_004050	Ec-15_MIR0169;										Ec-08_MIR0100	5		yes
Ec-01_004100	Ec-03_MIR0035;										Ec-09_MIR0101	5		yes
Ec-01_004110	Ec-14_MIR0159;										Ec-09_MIR0102	1		yes
Ec-01_004130	Ec-04_MIR0044;										Ec-09_MIR0103	7
Ec-01_004150	Ec-02_MIR0021;										Ec-09_MIR0104	3		yes
Ec-01_004160	Ec-27_MIR0287;										Ec-09_MIR0105	4
Ec-01_004180		Ec-23_004170;									Ec-10_MIR0106	7
Ec-01_004260	Ec-04_MIR0054;	Ec-08_005170;	yes								Ec-10_MIR0107	4
Ec-01_004380		Ec-08_003270;	yes								Ec-10_MIR0108	3		yes
Ec-01_004440	Ec-02_MIR0029;										Ec-10_MIR0109	0
Ec-01_004610		Ec-09_000820;									Ec-10_MIR0110	0
Ec-01_004660	Ec-06_MIR0068;										Ec-10_MIR0111	0
Ec-01_004750		Ec-06_010800;									Ec-10_MIR0112	0		yes
Ec-01_004960		Ec-18_004720;									Ec-10_MIR0113	55
Ec-01_005040	Ec-22_MIR0238;										Ec-10_MIR0114	0
Ec-01_005050	Ec-10_MIR0117;										Ec-10_MIR0115	9
Ec-01_005100	Ec-06_MIR0076;										Ec-10_MIR0116	8		yes
Ec-01_005120		Ec-18_004720;	yes								Ec-10_MIR0117	2		yes
Ec-01_005130	Ec-07_MIR0081;										Ec-10_MIR0118	4
Ec-01_005160	Ec-16_MIR0182;										Ec-10_MIR0119	8
Ec-01_005180	Ec-27_MIR0292;										Ec-10_MIR0120	47	1
Ec-01_005360	Ec-04_MIR0045;										Ec-10_MIR0121	0
Ec-01_005440	Ec-23_MIR0246;										Ec-10_MIR0122	0		yes
Ec-01_005460	Ec-18_MIR0207;										Ec-10_MIR0123	4
Ec-01_005490	Ec-26_MIR0275;										Ec-10_MIR0124	21		yes
Ec-01_005550		Ec-13_003390;	yes								Ec-10_MIR0125	0		yes
Ec-01_005620	Ec-01_MIR0003;										Ec-10_MIR0126	2
Ec-01_005630	Ec-01_MIR0003;										Ec-11_MIR0127	0
Ec-01_005640	Ec-23_MIR0246;										Ec-11_MIR0128	4
Ec-01_005770	Ec-26_MIR0276;										Ec-11_MIR0129	0
Ec-01_005810	Ec-03_MIR0036;										Ec-11_MIR0130	5
Ec-01_006020	Ec-27_MIR0292;										Ec-11_MIR0131	1		yes
Ec-01_006040	Ec-10_MIR0124;										Ec-11_MIR0132	17
Ec-01_006070	Ec-26_MIR0283;										Ec-11_MIR0133	0
Ec-01_006180		Ec-23_001470;									Ec-11_MIR0134	0
Ec-01_006620		Ec-01_006970;									Ec-11_MIR0135	0
Ec-01_006700		Ec-18_002670;									Ec-11_MIR0136	1
Ec-01_006740	Ec-15_MIR0176;Ec-01_MIR0016;										Ec-11_MIR0137	2
Ec-01_006910	Ec-10_MIR0123;										Ec-11_MIR0138	3
Ec-01_007040	Ec-10_MIR0108;										Ec-11_MIR0139	2
Ec-01_007130		Ec-17_003440;									Ec-11_MIR0140	0
Ec-01_007190	Ec-15_MIR0170;										Ec-11_MIR0141	0
Ec-01_007230	Ec-10_MIR0120;										Ec-11_MIR0142	0
Ec-01_007250	Ec-10_MIR0113;										Ec-12_MIR0143	0		yes
Ec-01_007510	Ec-15_MIR0169;										Ec-12_MIR0144	0
Ec-01_007520	Ec-06_MIR0068;										Ec-12_MIR0145	4
Ec-01_007540		Ec-08_003270;									Ec-12_MIR0146	11
Ec-01_007660	Ec-27_MIR0294;										Ec-12_MIR0147	2
Ec-01_007690	Ec-02_MIR0022;										Ec-12_MIR0148	3
Ec-01_008130	Ec-01_MIR0005;										Ec-12_MIR0149	1		yes
Ec-01_008210		Ec-17_003440;									Ec-12_MIR0150	13
Ec-01_008240	Ec-06_MIR0070;										Ec-12_MIR0151	8
Ec-01_008340	Ec-15_MIR0175;										Ec-12_MIR0152	0
Ec-01_008400	Ec-10_MIR0120;										Ec-13_MIR0153	4		yes
Ec-01_008760		Ec-01_006970;									Ec-13_MIR0154	2		yes
Ec-01_009030		Ec-15_000460;									Ec-13_MIR0155	0
Ec-01_009095	Ec-07_MIR0080;										Ec-13_MIR0156	8
Ec-01_009160	Ec-06_MIR0075;										Ec-13_MIR0157	5
Ec-01_009230		Ec-10_004490;									Ec-13_MIR0158	0
Ec-01_009270	Ec-04_MIR0051;										Ec-14_MIR0159	3
Ec-01_009320	Ec-15_MIR0173;										Ec-14_MIR0160	4
Ec-01_009350	Ec-16_MIR0183;Ec-16_MIR0182;										Ec-14_MIR0161	0
Ec-01_009440	Ec-11_MIR0132;										Ec-14_MIR0162	1
Ec-01_009450	Ec-12_MIR0150;										Ec-14_MIR0163	1
Ec-01_009500	Ec-18_MIR0211;										Ec-14_MIR0164	3
Ec-01_009570	Ec-01_MIR0019;										Ec-14_MIR0165	3		yes
Ec-01_009670	Ec-10_MIR0120;										Ec-15_MIR0166	5
Ec-01_009750	Ec-06_MIR0068;										Ec-15_MIR0167	0
Ec-01_009850	Ec-13_MIR0156;										Ec-15_MIR0168	0
Ec-01_010100	Ec-15_MIR0175;Ec-01_MIR0014;Ec-01_MIR0012;Ec-01_MIR0011;Ec-01_MIR0010;										Ec-15_MIR0169	31
Ec-01_010240	Ec-15_MIR0176;										Ec-15_MIR0170	11
Ec-01_010320	Ec-15_MIR0175;Ec-01_MIR0014;Ec-01_MIR0012;Ec-01_MIR0011;Ec-01_MIR0010;										Ec-15_MIR0171	0
Ec-01_010450	Ec-06_MIR0065;										Ec-15_MIR0172	0
Ec-01_010470		Ec-06_007140;									Ec-15_MIR0173	7		yes
Ec-01_010580	Ec-10_MIR0113;										Ec-15_MIR0174	2
Ec-01_010625	Ec-01_MIR0016;										Ec-15_MIR0175	7
Ec-01_010660	Ec-02_MIR0024;										Ec-15_MIR0176	6
Ec-01_010890	Ec-20_MIR0224;										Ec-15_MIR0177	0		yes
Ec-01_010920	Ec-22_MIR0236;										Ec-15_MIR0178	0
Ec-01_010970	Ec-27_MIR0286;										Ec-15_MIR0179	1
Ec-01_011030	Ec-27_MIR0286;										Ec-15_MIR0180	2		yes
Ec-01_011090	Ec-08_MIR0094;										Ec-15_MIR0181	0
Ec-01_011280	Ec-01_MIR0012;	Ec-16_002780;Ec-06_010880;									Ec-16_MIR0182	13
Ec-01_011350	Ec-24_MIR0251;Ec-04_MIR0053;	Ec-16_002780;Ec-10_004490;									Ec-16_MIR0183	15
Ec-01_011370	Ec-19_MIR0218;										Ec-16_MIR0184	1		yes
Ec-01_011390		Ec-16_002780;									Ec-16_MIR0185	1
Ec-01_011400	Ec-19_MIR0218;										Ec-16_MIR0186	3		yes
Ec-01_011550	Ec-27_MIR0285;										Ec-16_MIR0187	5
Ec-01_011560	Ec-23_MIR0244;										Ec-16_MIR0188	6		yes
Ec-01_011580	Ec-01_MIR0001;										Ec-16_MIR0189	3		yes
Ec-01_011630	Ec-25_MIR0261;										Ec-16_MIR0190	3		yes
Ec-01_011820	Ec-26_MIR0281;										Ec-16_MIR0191	1
Ec-01_011930	Ec-20_MIR0222;										Ec-16_MIR0192	3
Ec-01_011970	Ec-10_MIR0113;										Ec-16_MIR0193	10		yes
Ec-01_012010		Ec-10_004490;									Ec-17_MIR0194	3
Ec-01_012020		Ec-16_002780;Ec-10_004490;Ec-06_010880;	yes								Ec-17_MIR0195	8
Ec-01_012030		Ec-10_004490;									Ec-17_MIR0196	12
Ec-01_012130	Ec-26_MIR0281;Ec-04_MIR0055;										Ec-17_MIR0197	4		yes
Ec-02_000030		Ec-16_002780;									Ec-17_MIR0198	5
Ec-02_000040	Ec-25_MIR0255;										Ec-17_MIR0199	0
Ec-02_000050	Ec-07_MIR0090;										Ec-17_MIR0200	1
Ec-02_000460	Ec-13_MIR0154;	Ec-10_000900;									Ec-17_MIR0201	1
Ec-02_000470		Ec-15_002710;									Ec-17_MIR0202	7		yes
Ec-02_000480	Ec-27_MIR0287;										Ec-17_MIR0203	3		yes
Ec-02_000660		Ec-18_004720;									Ec-17_MIR0204	6
Ec-02_000720	Ec-21_MIR0232;										Ec-17_MIR0205	5
Ec-02_000870	Ec-02_MIR0025;										Ec-17_MIR0206	4
Ec-02_001080	Ec-03_MIR0036;										Ec-18_MIR0207	3		yes
Ec-02_001100		Ec-07_005360;									Ec-18_MIR0208	0
Ec-02_001160		Ec-02_006050;									Ec-18_MIR0209	0
Ec-02_001370	Ec-08_MIR0093;										Ec-18_MIR0210	0
Ec-02_001390	Ec-13_MIR0157;										Ec-18_MIR0211	6		yes
Ec-02_001430	Ec-04_MIR0055;										Ec-19_MIR0212	2
Ec-02_001435	Ec-08_MIR0096;										Ec-19_MIR0213	6
Ec-02_001530	Ec-10_MIR0120;										Ec-19_MIR0214	0
Ec-02_001560	Ec-27_MIR0285;										Ec-19_MIR0215	1		yes
Ec-02_001670		Ec-01_006750;									Ec-19_MIR0216	0		yes
Ec-02_001750	Ec-06_MIR0070;Ec-01_MIR0018;										Ec-19_MIR0217	4		yes
Ec-02_001770	Ec-08_MIR0096;	Ec-10_000690;									Ec-19_MIR0218	13		yes
Ec-02_001910	Ec-26_MIR0268;Ec-04_MIR0045;										Ec-19_MIR0219	1		yes
Ec-02_002220	Ec-02_MIR0027;										Ec-19_MIR0220	3
Ec-02_002230	Ec-06_MIR0068;										Ec-20_MIR0221	1
Ec-02_002310	Ec-06_MIR0068;										Ec-20_MIR0222	9
Ec-02_002400	Ec-27_MIR0294;										Ec-20_MIR0223	0		yes
Ec-02_002560	Ec-02_MIR0029;										Ec-20_MIR0224	9
Ec-02_002650	Ec-06_MIR0075;			ago2_vs_apt-;ago1_vs_apt-;							Ec-20_MIR0225	1
Ec-02_002670	Ec-22_MIR0243;										Ec-20_MIR0226	0
Ec-02_002730	Ec-23_MIR0245;Ec-05_MIR0059;										Ec-21_MIR0227	3
Ec-02_002750	Ec-06_MIR0065;										Ec-21_MIR0228	5	1
Ec-02_002920	Ec-02_MIR0029;										Ec-21_MIR0229	5		yes
Ec-02_003090	Ec-03_MIR0036;										Ec-21_MIR0230	2
Ec-02_003160		Ec-15_002070;									Ec-21_MIR0231	1		yes
Ec-02_003270	Ec-04_MIR0051;										Ec-21_MIR0232	11		yes
Ec-02_003280	Ec-26_MIR0283;Ec-06_MIR0076;										Ec-22_MIR0233	6		yes
Ec-02_003360	Ec-07_MIR0081;										Ec-22_MIR0234	1
Ec-02_003620	Ec-10_MIR0120;	Ec-18_002670;									Ec-22_MIR0235	6
Ec-02_003690		Ec-10_000690;									Ec-22_MIR0236	16
Ec-02_003910	Ec-04_MIR0044;										Ec-22_MIR0237	1		yes
Ec-02_003940	Ec-08_MIR0096;										Ec-22_MIR0238	24
Ec-02_003950	Ec-04_MIR0045;										Ec-22_MIR0239	5		yes
Ec-02_004000		Ec-01_006970;									Ec-22_MIR0240	1		yes
Ec-02_004070	Ec-07_MIR0086;										Ec-22_MIR0241	3		yes
Ec-02_004130	Ec-24_MIR0253;Ec-03_MIR0031;										Ec-22_MIR0242	9
Ec-02_004300	Ec-01_MIR0009;										Ec-22_MIR0243	12		yes
Ec-02_004370	Ec-16_MIR0182;										Ec-23_MIR0244	4
Ec-02_004390	Ec-24_MIR0250;										Ec-23_MIR0245	6		yes
Ec-02_004420	Ec-02_MIR0026;										Ec-23_MIR0246	9
Ec-02_004500	Ec-07_MIR0086;			ago1_vs_apt-;							Ec-23_MIR0247	0
Ec-02_004560	Ec-02_MIR0026;										Ec-23_MIR0248	3		yes
Ec-02_004580	Ec-23_MIR0249;										Ec-23_MIR0249	3
Ec-02_004620	Ec-15_MIR0169;										Ec-24_MIR0250	28
Ec-02_004780	Ec-25_MIR0261;										Ec-24_MIR0251	9
Ec-02_004850	Ec-08_MIR0099;										Ec-24_MIR0252	5
Ec-02_004980	Ec-21_MIR0232;										Ec-24_MIR0253	6
Ec-02_005140		Ec-16_000060;									Ec-24_MIR0254	3		yes
Ec-02_005170	Ec-02_MIR0022;										Ec-25_MIR0255	2	1
Ec-02_005180	Ec-27_MIR0285;										Ec-25_MIR0256	3		yes
Ec-02_005270	Ec-02_MIR0028;										Ec-25_MIR0257	1		yes
Ec-02_005280	Ec-02_MIR0028;										Ec-25_MIR0258	5
Ec-02_005530	Ec-01_MIR0001;										Ec-25_MIR0259	2
Ec-02_005650		Ec-04_000250;									Ec-25_MIR0260	3
Ec-02_005770	Ec-06_MIR0067;										Ec-25_MIR0261	5
Ec-02_005820	Ec-04_MIR0045;Ec-01_MIR0012;										Ec-25_MIR0262	0
Ec-02_005830	Ec-06_MIR0073;										Ec-25_MIR0263	1
Ec-02_005870	Ec-02_MIR0030;										Ec-26_MIR0264	4		yes
Ec-02_005980	Ec-24_MIR0253;										Ec-26_MIR0265	1		yes
Ec-02_006000		Ec-10_000900;Ec-07_005360;									Ec-26_MIR0266	0
Ec-02_006180	Ec-19_MIR0218;										Ec-26_MIR0267	0
Ec-02_006230	Ec-02_MIR0025;										Ec-26_MIR0268	2
Ec-02_006300	Ec-01_MIR0006;										Ec-26_MIR0269	2
Ec-03_000150		Ec-06_007140;									Ec-26_MIR0270	0
Ec-03_000210	Ec-01_MIR0006;										Ec-26_MIR0271	0
Ec-03_000270	Ec-22_MIR0236;Ec-15_MIR0176;										Ec-26_MIR0272	0
Ec-03_000310	Ec-08_MIR0096;										Ec-26_MIR0273	0
Ec-03_000370	Ec-15_MIR0169;										Ec-26_MIR0274	0
Ec-03_000630	Ec-22_MIR0236;	Ec-16_002780;									Ec-26_MIR0275	6		yes
Ec-03_000660		Ec-16_000060;									Ec-26_MIR0276	3		yes
Ec-03_000720		Ec-28_002540;									Ec-26_MIR0277	3		yes
Ec-03_000990	Ec-12_MIR0150;										Ec-26_MIR0278	4
Ec-03_001010	Ec-08_MIR0099;										Ec-26_MIR0279	0		yes
Ec-03_001100		Ec-18_004720;									Ec-26_MIR0280	2		yes
Ec-03_001150	Ec-24_MIR0250;										Ec-26_MIR0281	10		yes
Ec-03_001240	Ec-02_MIR0029;										Ec-26_MIR0282	4		yes
Ec-03_001350	Ec-03_MIR0036;										Ec-26_MIR0283	10		yes
Ec-03_001460	Ec-07_MIR0090;Ec-02_MIR0025;										Ec-26_MIR0284	4		yes
Ec-03_001510		Ec-01_006970;									Ec-27_MIR0285	7
Ec-03_001780	Ec-22_MIR0238;										Ec-27_MIR0286	12		yes
Ec-03_001860	Ec-14_MIR0160;										Ec-27_MIR0287	19
Ec-03_001970	Ec-24_MIR0250;Ec-06_MIR0077;										Ec-27_MIR0288	1
Ec-03_002080	Ec-25_MIR0260;										Ec-27_MIR0289	0
Ec-03_002100	Ec-08_MIR0098;										Ec-27_MIR0290	0
Ec-03_002240		Ec-15_002710;									Ec-27_MIR0291	6		yes
Ec-03_002410	Ec-23_MIR0246;	Ec-23_004170;									Ec-27_MIR0292	7
Ec-03_002460		Ec-01_006750;									Ec-27_MIR0293	0
Ec-03_002750	Ec-08_MIR0094;										Ec-27_MIR0294	7		yes
Ec-03_002780	Ec-22_MIR0238;										Ec-27_MIR0295	1
Ec-03_002950	Ec-15_MIR0170;Ec-10_MIR0124;
Ec-03_003125	Ec-21_MIR0229;	Ec-00_008640;Ec-00_008640;
Ec-03_003150	Ec-19_MIR0218;
Ec-03_003180	Ec-22_MIR0238;
Ec-03_003220	Ec-15_MIR0169;
Ec-03_003290	Ec-17_MIR0204;
Ec-03_003700	Ec-03_MIR0033;
Ec-03_003860		Ec-15_002710;
Ec-03_003980	Ec-22_MIR0233;
Ec-03_004105	Ec-16_MIR0183;
Ec-03_004120	Ec-08_MIR0098;
Ec-03_004170	Ec-10_MIR0113;
Ec-03_004190	Ec-02_MIR0027;
Ec-03_004230	Ec-06_MIR0069;
Ec-03_004240	Ec-23_MIR0246;
Ec-03_004530	Ec-17_MIR0205;
Ec-03_004570	Ec-04_MIR0040;			ago2_vs_apt-;ago2_vs_ago3-;ago1_vs_apt-;ago1_vs_ago3-;
Ec-03_004600		Ec-18_004720;
Ec-03_004740	Ec-10_MIR0113;
Ec-03_004760	Ec-17_MIR0205;
Ec-03_004770	Ec-17_MIR0205;
Ec-03_005190	Ec-10_MIR0113;
Ec-03_005250	Ec-06_MIR0066;
Ec-03_005290	Ec-12_MIR0146;
Ec-03_005300	Ec-07_MIR0081;
Ec-03_005330	Ec-06_MIR0077;
Ec-03_005380	Ec-17_MIR0205;
Ec-04_000200		Ec-00_010340;
Ec-04_000210		Ec-00_010340;
Ec-04_000220		Ec-00_010340;
Ec-04_000450	Ec-10_MIR0106;
Ec-04_000540	Ec-24_MIR0250;
Ec-04_000570	Ec-07_MIR0082;
Ec-04_000630		Ec-06_007140;
Ec-04_000710	Ec-27_MIR0287;
Ec-04_001000		Ec-16_002780;	yes
Ec-04_001090		Ec-17_003440;
Ec-04_001330	Ec-19_MIR0217;
Ec-04_001510		Ec-10_000900;
Ec-04_001700		Ec-17_003440;
Ec-04_001800	Ec-10_MIR0124;
Ec-04_001920		Ec-28_002540;
Ec-04_001960	Ec-16_MIR0183;
Ec-04_002050	Ec-21_MIR0227;
Ec-04_002137	Ec-05_MIR0058;
Ec-04_002420	Ec-10_MIR0113;
Ec-04_002850	Ec-16_MIR0191;
Ec-04_002890	Ec-03_MIR0035;
Ec-04_002980	Ec-02_MIR0024;
Ec-04_002990	Ec-19_MIR0212;
Ec-04_003100	Ec-06_MIR0068;
Ec-04_003150	Ec-01_MIR0008;
Ec-04_003170	Ec-16_MIR0183;
Ec-04_003190	Ec-02_MIR0026;
Ec-04_003210	Ec-24_MIR0252;
Ec-04_003370	Ec-22_MIR0238;
Ec-04_003540	Ec-06_MIR0068;
Ec-04_003570	Ec-11_MIR0132;
Ec-04_003600		Ec-17_003440;
Ec-04_003610	Ec-10_MIR0113;
Ec-04_003920		Ec-15_002080;
Ec-04_003960	Ec-10_MIR0113;
Ec-04_004040	Ec-04_MIR0045;
Ec-04_004110		Ec-18_004720;
Ec-04_004120	Ec-14_MIR0159;
Ec-04_004130		Ec-15_002710;
Ec-04_004150	Ec-22_MIR0236;
Ec-04_004300		Ec-14_003070;
Ec-04_004310	Ec-22_MIR0238;	Ec-10_000900;
Ec-04_004410		Ec-05_006940;
Ec-04_004420	Ec-07_MIR0085;
Ec-04_004520	Ec-22_MIR0233;
Ec-04_004590	Ec-25_MIR0260;Ec-21_MIR0227;
Ec-04_004700	Ec-17_MIR0196;Ec-15_MIR0175;Ec-04_MIR0051;	Ec-10_004490;
Ec-04_004800	Ec-27_MIR0286;
Ec-04_004870	Ec-17_MIR0196;Ec-04_MIR0051;	Ec-10_004490;
Ec-04_004890	Ec-17_MIR0196;	Ec-10_004490;
Ec-04_004910	Ec-17_MIR0196;Ec-04_MIR0051;
Ec-04_004920	Ec-17_MIR0196;Ec-04_MIR0051;	Ec-10_004490;
Ec-04_005100		Ec-10_004490;
Ec-04_005150	Ec-17_MIR0206;
Ec-04_005220	Ec-24_MIR0251;Ec-01_MIR0001;
Ec-04_005240	Ec-26_MIR0283;
Ec-04_005360	Ec-06_MIR0076;
Ec-04_005480	Ec-01_MIR0001;
Ec-04_005690	Ec-15_MIR0170;
Ec-04_005765	Ec-10_MIR0120;
Ec-04_005800	Ec-10_MIR0113;
Ec-04_005980	Ec-06_MIR0070;
Ec-04_006200	Ec-11_MIR0132;			ago1_vs_ago3+;
Ec-04_006230	Ec-07_MIR0090;
Ec-04_006320		Ec-01_006970;
Ec-04_006350	Ec-10_MIR0120;
Ec-04_006370	Ec-24_MIR0250;
Ec-04_006510		Ec-11_003760;
Ec-04_006540	Ec-06_MIR0068;
Ec-05_000170		Ec-15_002080;
Ec-05_000620	Ec-26_MIR0281;
Ec-05_000640	Ec-04_MIR0051;	Ec-08_003270;
Ec-05_000800	Ec-02_MIR0029;
Ec-05_000840		Ec-27_000180;
Ec-05_000930	Ec-01_MIR0009;
Ec-05_001060	Ec-09_MIR0103;
Ec-05_001190	Ec-24_MIR0250;
Ec-05_001490	Ec-04_MIR0042;
Ec-05_001550		Ec-10_004490;
Ec-05_001930		Ec-15_002710;
Ec-05_002260	Ec-04_MIR0054;
Ec-05_002280	Ec-11_MIR0137;
Ec-05_002370	Ec-12_MIR0151;
Ec-05_002725	Ec-19_MIR0220;
Ec-05_002790	Ec-03_MIR0031;
Ec-05_002860	Ec-18_MIR0207;
Ec-05_002930	Ec-08_MIR0093;
Ec-05_002960	Ec-09_MIR0101;
Ec-05_003180	Ec-24_MIR0250;Ec-10_MIR0113;
Ec-05_003310	Ec-26_MIR0268;Ec-08_MIR0100;Ec-02_MIR0029;
Ec-05_003410	Ec-26_MIR0281;
Ec-05_003450	Ec-03_MIR0036;
Ec-05_003500	Ec-10_MIR0120;
Ec-05_003540	Ec-03_MIR0033;
Ec-05_003560	Ec-11_MIR0132;
Ec-05_003630	Ec-10_MIR0120;
Ec-05_003810	Ec-02_MIR0021;			ago2_vs_apt-;ago1_vs_apt-;
Ec-05_003900	Ec-01_MIR0001;
Ec-05_004010	Ec-03_MIR0035;
Ec-05_004030	Ec-15_MIR0169;
Ec-05_004200		Ec-17_003440;
Ec-05_004320	Ec-20_MIR0221;
Ec-05_004430	Ec-16_MIR0186;
Ec-05_004480	Ec-11_MIR0132;
Ec-05_004610		Ec-09_000820;
Ec-05_004660		Ec-16_000060;
Ec-05_004710	Ec-10_MIR0115;
Ec-05_004720	Ec-10_MIR0113;
Ec-05_004880	Ec-02_MIR0024;
Ec-05_005050		Ec-23_001470;
Ec-05_005270	Ec-20_MIR0222;
Ec-05_005300	Ec-16_MIR0192;
Ec-05_005570		Ec-13_003390;
Ec-05_005590	Ec-12_MIR0146;
Ec-05_005620		Ec-18_002670;
Ec-05_006110	Ec-04_MIR0045;
Ec-05_006170	Ec-25_MIR0255;	Ec-15_001730;	yes
Ec-05_006230	Ec-19_MIR0218;Ec-16_MIR0183;	Ec-16_002780;
Ec-05_006270	Ec-14_MIR0165;
Ec-05_006325	Ec-12_MIR0146;
Ec-05_006390	Ec-05_MIR0061;
Ec-05_006430	Ec-11_MIR0132;
Ec-05_006470		Ec-10_004490;
Ec-05_006630		Ec-08_003270;
Ec-05_006800	Ec-08_MIR0098;			ago2_vs_apt-;
Ec-05_006810	Ec-10_MIR0119;
Ec-05_006880	Ec-25_MIR0259;Ec-16_MIR0183;
Ec-06_000270	Ec-06_MIR0065;
Ec-06_000290		Ec-10_000690;
Ec-06_000300	Ec-01_MIR0001;
Ec-06_000310	Ec-12_MIR0150;
Ec-06_000590	Ec-08_MIR0099;
Ec-06_000760	Ec-25_MIR0256;
Ec-06_001180	Ec-06_MIR0069;
Ec-06_001340		Ec-15_001730;	yes
Ec-06_001640	Ec-26_MIR0275;
Ec-06_001690	Ec-17_MIR0200;
Ec-06_001780	Ec-24_MIR0254;
Ec-06_001810	Ec-11_MIR0132;
Ec-06_002190	Ec-25_MIR0256;Ec-10_MIR0113;Ec-06_MIR0076;
Ec-06_002260		Ec-15_002710;
Ec-06_002270		Ec-06_007140;	yes
Ec-06_002290	Ec-08_MIR0099;
Ec-06_002420		Ec-16_003340;
Ec-06_002460	Ec-17_MIR0196;
Ec-06_002670	Ec-23_MIR0245;
Ec-06_002880	Ec-10_MIR0117;
Ec-06_003010	Ec-11_MIR0128;
Ec-06_003110	Ec-25_MIR0260;
Ec-06_003140	Ec-13_MIR0157;
Ec-06_003170	Ec-27_MIR0295;
Ec-06_003250	Ec-02_MIR0027;
Ec-06_003380	Ec-02_MIR0027;
Ec-06_003690	Ec-03_MIR0036;
Ec-06_003920	Ec-02_MIR0026;
Ec-06_004080	Ec-22_MIR0236;
Ec-06_004230	Ec-17_MIR0196;
Ec-06_004250	Ec-15_MIR0170;
Ec-06_004330	Ec-10_MIR0124;Ec-10_MIR0120;
Ec-06_004340	Ec-04_MIR0051;
Ec-06_004360	Ec-17_MIR0195;
Ec-06_004510	Ec-17_MIR0202;
Ec-06_004520	Ec-08_MIR0096;
Ec-06_004580	Ec-27_MIR0287;
Ec-06_004610	Ec-10_MIR0124;
Ec-06_004740	Ec-24_MIR0254;
Ec-06_004760		Ec-17_003440;	yes
Ec-06_004820	Ec-01_MIR0019;
Ec-06_005000	Ec-06_MIR0076;
Ec-06_005030	Ec-26_MIR0278;
Ec-06_005290		Ec-07_005360;
Ec-06_005310		Ec-17_003440;	yes
Ec-06_005960	Ec-14_MIR0164;
Ec-06_006060	Ec-11_MIR0132;
Ec-06_006120	Ec-02_MIR0022;
Ec-06_006820	Ec-04_MIR0042;
Ec-06_006880	Ec-23_MIR0245;
Ec-06_006920	Ec-08_MIR0098;
Ec-06_007230	Ec-09_MIR0105;
Ec-06_007360	Ec-15_MIR0169;			ago2_vs_apt-;ago1_vs_apt-;ago1_vs_ago3-;
Ec-06_007400	Ec-06_MIR0075;
Ec-06_007410		Ec-17_003440;
Ec-06_007480	Ec-04_MIR0053;
Ec-06_007840	Ec-06_MIR0076;
Ec-06_007960	Ec-10_MIR0120;
Ec-06_008170	Ec-10_MIR0113;Ec-06_MIR0070;	Ec-15_002710;
Ec-06_008180	Ec-02_MIR0025;
Ec-06_008190		Ec-15_002080;
Ec-06_008210	Ec-01_MIR0010;
Ec-06_008270	Ec-22_MIR0233;
Ec-06_008520	Ec-22_MIR0243;
Ec-06_008530	Ec-01_MIR0005;
Ec-06_008630	Ec-06_MIR0066;
Ec-06_008710	Ec-07_MIR0092;
Ec-06_009170	Ec-10_MIR0113;
Ec-06_009240		Ec-07_005360;
Ec-06_009250		Ec-07_005360;
Ec-06_009270		Ec-07_005360;
Ec-06_009380	Ec-04_MIR0042;
Ec-06_009450	Ec-03_MIR0036;
Ec-06_009530	Ec-02_MIR0027;
Ec-06_009590	Ec-12_MIR0150;
Ec-06_009610	Ec-17_MIR0204;
Ec-06_009810	Ec-10_MIR0113;
Ec-06_009890		Ec-15_001730;Ec-10_004490;
Ec-06_009970		Ec-23_004170;
Ec-06_010120	Ec-06_MIR0076;
Ec-06_010170	Ec-04_MIR0045;
Ec-06_010180	Ec-04_MIR0051;
Ec-06_010200	Ec-04_MIR0051;Ec-04_MIR0045;
Ec-06_010210	Ec-04_MIR0051;
Ec-06_010440	Ec-24_MIR0252;
Ec-06_010470	Ec-10_MIR0115;
Ec-06_010690	Ec-21_MIR0228;
Ec-06_010760	Ec-22_MIR0236;
Ec-06_010890	Ec-07_MIR0083;
Ec-06_010970	Ec-24_MIR0251;
Ec-07_000140	Ec-15_MIR0169;Ec-11_MIR0138;
Ec-07_000390	Ec-02_MIR0021;
Ec-07_000575	Ec-11_MIR0130;
Ec-07_000690	Ec-13_MIR0153;
Ec-07_000770	Ec-10_MIR0113;
Ec-07_000890	Ec-04_MIR0042;			ago2_vs_apt-;
Ec-07_000920		Ec-15_001730;
Ec-07_001250	Ec-06_MIR0076;
Ec-07_001270	Ec-22_MIR0235;
Ec-07_001340	Ec-22_MIR0236;
Ec-07_001530	Ec-01_MIR0006;
Ec-07_001580	Ec-07_MIR0092;
Ec-07_001720	Ec-27_MIR0294;
Ec-07_001760	Ec-06_MIR0076;
Ec-07_001780		Ec-10_004490;
Ec-07_001790	Ec-10_MIR0118;Ec-01_MIR0001;
Ec-07_002040	Ec-02_MIR0025;
Ec-07_002110	Ec-10_MIR0113;
Ec-07_002130	Ec-06_MIR0076;
Ec-07_002210		Ec-16_002780;	yes
Ec-07_002270	Ec-15_MIR0166;
Ec-07_002400		Ec-28_003010;
Ec-07_002460	Ec-01_MIR0001;
Ec-07_002610	Ec-02_MIR0021;
Ec-07_002730	Ec-15_MIR0169;
Ec-07_002780	Ec-12_MIR0145;
Ec-07_002790	Ec-05_MIR0061;
Ec-07_002930	Ec-23_MIR0246;
Ec-07_003010	Ec-01_MIR0002;
Ec-07_003050	Ec-03_MIR0034;
Ec-07_003110	Ec-02_MIR0029;
Ec-07_003200	Ec-10_MIR0124;			ago1_vs_ago3+;
Ec-07_003400	Ec-22_MIR0242;Ec-06_MIR0066;
Ec-07_003510	Ec-10_MIR0120;
Ec-07_003590		Ec-16_002780;
Ec-07_003650	Ec-01_MIR0002;
Ec-07_003730		Ec-25_000460;
Ec-07_003840		Ec-01_006970;
Ec-07_003900	Ec-17_MIR0203;Ec-04_MIR0042;
Ec-07_004140	Ec-17_MIR0198;
Ec-07_004180		Ec-17_003440;
Ec-07_004420	Ec-17_MIR0202;
Ec-07_004560		Ec-18_004720;
Ec-07_004585	Ec-01_MIR0002;
Ec-07_004590		Ec-18_004720;
Ec-07_004670	Ec-10_MIR0120;
Ec-07_004970	Ec-01_MIR0007;
Ec-07_005310		Ec-28_003010;
Ec-07_005440	Ec-15_MIR0176;			ago2_vs_apt-;
Ec-07_005460	Ec-15_MIR0174;
Ec-07_005620	Ec-22_MIR0238;
Ec-07_005660	Ec-10_MIR0115;Ec-10_MIR0113;
Ec-07_005780	Ec-02_MIR0022;
Ec-07_005870	Ec-26_MIR0284;
Ec-07_005930	Ec-16_MIR0188;
Ec-07_005940	Ec-10_MIR0116;
Ec-07_006210		Ec-08_001260;	yes
Ec-07_006230	Ec-10_MIR0120;
Ec-07_006270		Ec-15_002710;
Ec-07_006370	Ec-03_MIR0031;
Ec-07_006720	Ec-03_MIR0036;
Ec-07_006800		Ec-17_003440;
Ec-07_007020	Ec-19_MIR0217;
Ec-07_007050	Ec-02_MIR0029;
Ec-07_007240	Ec-02_MIR0020;
Ec-07_007250	Ec-10_MIR0113;
Ec-07_007260	Ec-10_MIR0106;
Ec-07_007330	Ec-02_MIR0023;
Ec-07_007370	Ec-22_MIR0243;			ago2_vs_apt-;ago1_vs_apt-;
Ec-07_007400	Ec-08_MIR0093;
Ec-07_007460	Ec-16_MIR0187;
Ec-07_007620		Ec-15_002710;	yes
Ec-07_007750	Ec-03_MIR0035;
Ec-07_007860		Ec-11_003760;
Ec-07_007890	Ec-22_MIR0238;
Ec-07_007900	Ec-08_MIR0099;
Ec-08_000050	Ec-22_MIR0242;
Ec-08_000300	Ec-10_MIR0118;
Ec-08_000340		Ec-18_004720;
Ec-08_000580	Ec-02_MIR0028;			ago1_vs_apt-;
Ec-08_000660	Ec-15_MIR0166;
Ec-08_000690	Ec-15_MIR0173;
Ec-08_000810	Ec-02_MIR0029;
Ec-08_000900	Ec-06_MIR0068;
Ec-08_000910		Ec-05_006940;
Ec-08_001090		Ec-08_005170;
Ec-08_001120	Ec-24_MIR0251;
Ec-08_001200		Ec-16_002780;	yes
Ec-08_001220		Ec-16_002780;Ec-06_010880;	yes
Ec-08_001415	Ec-06_MIR0076;
Ec-08_001705	Ec-02_MIR0029;
Ec-08_001735	Ec-10_MIR0113;
Ec-08_002010	Ec-06_MIR0079;
Ec-08_002110	Ec-10_MIR0120;
Ec-08_002130	Ec-01_MIR0014;Ec-01_MIR0010;
Ec-08_002390	Ec-02_MIR0022;
Ec-08_002510	Ec-01_MIR0017;
Ec-08_002560	Ec-10_MIR0116;
Ec-08_002570		Ec-16_000060;
Ec-08_002700		Ec-17_003440;	yes
Ec-08_002910	Ec-21_MIR0232;
Ec-08_003090	Ec-19_MIR0218;
Ec-08_003120		Ec-10_004490;
Ec-08_003170	Ec-25_MIR0258;Ec-10_MIR0120;
Ec-08_003350	Ec-27_MIR0292;	Ec-16_002780;Ec-06_010880;
Ec-08_003510	Ec-03_MIR0031;
Ec-08_003710	Ec-04_MIR0042;
Ec-08_003770		Ec-17_003440;
Ec-08_003780		Ec-04_002270;
Ec-08_004060	Ec-13_MIR0157;
Ec-08_004100	Ec-19_MIR0218;
Ec-08_004230	Ec-16_MIR0192;
Ec-08_004370	Ec-21_MIR0227;
Ec-08_004440	Ec-20_MIR0224;
Ec-08_004520	Ec-02_MIR0029;
Ec-08_004570	Ec-11_MIR0132;
Ec-08_004600	Ec-01_MIR0013;
Ec-08_004770	Ec-10_MIR0120;
Ec-08_004810	Ec-11_MIR0132;
Ec-08_004975	Ec-17_MIR0195;	Ec-01_006970;
Ec-08_004980	Ec-17_MIR0195;
Ec-08_005010	Ec-04_MIR0054;
Ec-08_005020		Ec-08_005170;
Ec-08_005080	Ec-03_MIR0035;
Ec-08_005260	Ec-02_MIR0022;
Ec-08_005420	Ec-01_MIR0004;
Ec-08_005500	Ec-03_MIR0035;			ago1_vs_ago3+;
Ec-08_005810	Ec-04_MIR0054;
Ec-08_006210	Ec-17_MIR0198;
Ec-08_006230	Ec-06_MIR0068;
Ec-08_006450		Ec-01_006750;
Ec-08_006470		Ec-01_006750;		ago2_vs_apt-;ago2_vs_ago3-;ago1_vs_apt-;ago1_vs_ago3-;
Ec-08_006540	Ec-15_MIR0169;
Ec-08_006550	Ec-15_MIR0169;
Ec-08_006650	Ec-06_MIR0068;
Ec-08_006680	Ec-06_MIR0076;
Ec-08_006710		Ec-17_003440;
Ec-09_000190	Ec-16_MIR0184;
Ec-09_000250	Ec-21_MIR0232;
Ec-09_000280	Ec-07_MIR0092;
Ec-09_000300	Ec-08_MIR0098;
Ec-09_000360		Ec-27_000180;
Ec-09_000380	Ec-26_MIR0283;Ec-16_MIR0193;
Ec-09_000390	Ec-10_MIR0120;
Ec-09_000460	Ec-24_MIR0250;
Ec-09_000720	Ec-26_MIR0281;
Ec-09_000830	Ec-02_MIR0027;
Ec-09_000840	Ec-03_MIR0036;
Ec-09_000960	Ec-08_MIR0096;
Ec-09_001045	Ec-26_MIR0282;
Ec-09_001300	Ec-01_MIR0008;
Ec-09_001350	Ec-07_MIR0085;
Ec-09_001390		Ec-04_000250;	yes
Ec-09_001400		Ec-04_000250;	yes
Ec-09_001420	Ec-15_MIR0173;
Ec-09_001480	Ec-02_MIR0029;
Ec-09_001540		Ec-10_004490;
Ec-09_001560		Ec-10_004490;
Ec-09_001600	Ec-21_MIR0232;
Ec-09_001620	Ec-22_MIR0243;
Ec-09_001730		Ec-10_005890;
Ec-09_001750	Ec-16_MIR0182;
Ec-09_001840	Ec-23_MIR0246;
Ec-09_001860	Ec-23_MIR0246;
Ec-09_001980	Ec-08_MIR0096;
Ec-09_002010	Ec-04_MIR0042;	Ec-18_004720;	yes
Ec-09_002040	Ec-13_MIR0153;
Ec-09_002110	Ec-26_MIR0265;
Ec-09_002190	Ec-15_MIR0170;
Ec-09_002210	Ec-09_MIR0103;
Ec-09_002265	Ec-03_MIR0033;
Ec-09_002270	Ec-01_MIR0015;
Ec-09_002290	Ec-16_MIR0182;	Ec-17_003440;
Ec-09_002320	Ec-08_MIR0098;
Ec-09_002380	Ec-10_MIR0113;
Ec-09_002450	Ec-26_MIR0283;
Ec-09_002540	Ec-27_MIR0285;
Ec-09_002600	Ec-21_MIR0231;
Ec-09_002630	Ec-02_MIR0023;
Ec-09_002680	Ec-19_MIR0213;			ago1_vs_apt+;ago3_vs_apt+;
Ec-09_002795	Ec-21_MIR0232;
Ec-09_002870	Ec-02_MIR0028;
Ec-09_002930	Ec-03_MIR0034;
Ec-09_003050	Ec-26_MIR0284;
Ec-09_003130	Ec-22_MIR0236;
Ec-09_003200	Ec-02_MIR0022;
Ec-09_003510		Ec-15_001730;
Ec-09_003590	Ec-04_MIR0041;
Ec-09_003650	Ec-04_MIR0045;
Ec-09_003790	Ec-10_MIR0124;
Ec-09_003870	Ec-04_MIR0043;
Ec-09_004030		Ec-28_002540;
Ec-09_004200	Ec-22_MIR0238;
Ec-09_004330		Ec-15_001730;
Ec-09_004430		Ec-08_003270;
Ec-09_004470	Ec-22_MIR0242;Ec-10_MIR0120;Ec-07_MIR0086;	Ec-18_004720;
Ec-09_004550	Ec-22_MIR0238;
Ec-09_004570	Ec-16_MIR0189;
Ec-09_004610	Ec-20_MIR0222;Ec-16_MIR0183;
Ec-09_004720		Ec-15_002070;
Ec-09_004810	Ec-22_MIR0242;Ec-08_MIR0099;
Ec-09_004820	Ec-22_MIR0243;
Ec-10_000020		Ec-15_002080;
Ec-10_000140	Ec-21_MIR0232;Ec-08_MIR0098;
Ec-10_000290	Ec-08_MIR0097;
Ec-10_000440		Ec-00_006980;
Ec-10_000470	Ec-26_MIR0283;
Ec-10_000510	Ec-26_MIR0275;
Ec-10_000570	Ec-19_MIR0212;Ec-15_MIR0170;
Ec-10_000580		Ec-15_002710;
Ec-10_000710	Ec-15_MIR0176;	Ec-16_002780;
Ec-10_000750		Ec-16_003340;
Ec-10_000830		Ec-15_002710;
Ec-10_000950	Ec-01_MIR0001;
Ec-10_001150	Ec-08_MIR0093;
Ec-10_001190	Ec-02_MIR0024;
Ec-10_001240	Ec-08_MIR0100;
Ec-10_001260	Ec-02_MIR0030;
Ec-10_001300	Ec-22_MIR0234;
Ec-10_001390	Ec-10_MIR0113;
Ec-10_001970		Ec-10_000690;
Ec-10_002140		Ec-16_000060;
Ec-10_002180	Ec-10_MIR0113;
Ec-10_002330	Ec-07_MIR0090;
Ec-10_002470		Ec-13_003390;
Ec-10_002530	Ec-02_MIR0029;
Ec-10_002660	Ec-10_MIR0124;
Ec-10_002720	Ec-06_MIR0073;
Ec-10_002785	Ec-04_MIR0051;
Ec-10_002920	Ec-15_MIR0170;
Ec-10_002950	Ec-22_MIR0236;
Ec-10_003080	Ec-15_MIR0169;
Ec-10_003240	Ec-10_MIR0120;Ec-10_MIR0106;
Ec-10_003260	Ec-10_MIR0113;	Ec-15_001730;
Ec-10_003320	Ec-02_MIR0022;
Ec-10_003330	Ec-14_MIR0164;
Ec-10_003520	Ec-27_MIR0287;
Ec-10_003530	Ec-06_MIR0076;
Ec-10_003730	Ec-10_MIR0116;
Ec-10_003830	Ec-02_MIR0022;
Ec-10_003920	Ec-04_MIR0050;
Ec-10_003960	Ec-06_MIR0069;
Ec-10_004060	Ec-01_MIR0009;
Ec-10_004090	Ec-10_MIR0119;Ec-01_MIR0012;
Ec-10_004100	Ec-14_MIR0165;
Ec-10_004110	Ec-14_MIR0165;Ec-04_MIR0042;
Ec-10_004260	Ec-10_MIR0113;
Ec-10_004300	Ec-25_MIR0263;
Ec-10_004370		Ec-28_002540;	yes
Ec-10_004510	Ec-10_MIR0120;Ec-10_MIR0119;
Ec-10_004520	Ec-10_MIR0120;Ec-10_MIR0119;
Ec-10_004560	Ec-21_MIR0229;	Ec-00_008640;Ec-00_008640;
Ec-10_004600		Ec-01_006970;
Ec-10_004620	Ec-20_MIR0225;
Ec-10_004720	Ec-08_MIR0098;
Ec-10_004930	Ec-04_MIR0055;
Ec-10_004950	Ec-24_MIR0250;
Ec-10_005020	Ec-23_MIR0244;Ec-10_MIR0107;Ec-02_MIR0025;
Ec-10_005070	Ec-01_MIR0006;
Ec-10_005250		Ec-01_006970;
Ec-10_005300		Ec-01_006970;
Ec-10_005320	Ec-18_MIR0211;
Ec-10_005410	Ec-03_MIR0035;
Ec-10_005500	Ec-15_MIR0169;
Ec-10_005520		Ec-10_000690;
Ec-10_005610	Ec-22_MIR0239;
Ec-10_005620	Ec-15_MIR0166;Ec-09_MIR0103;
Ec-10_005840	Ec-15_MIR0169;
Ec-10_006070	Ec-26_MIR0284;
Ec-10_006100		Ec-16_002780;
Ec-10_006120		Ec-10_000690;
Ec-10_006220		Ec-15_002070;
Ec-10_006330	Ec-16_MIR0182;
Ec-10_006340	Ec-09_MIR0103;
Ec-11_000040	Ec-02_MIR0029;
Ec-11_000450	Ec-09_MIR0105;
Ec-11_000700	Ec-27_MIR0291;			ago2_vs_apt-;ago1_vs_apt-;
Ec-11_000870	Ec-01_MIR0002;
Ec-11_000900	Ec-01_MIR0002;
Ec-11_000940	Ec-15_MIR0173;
Ec-11_001120		Ec-06_007140;
Ec-11_001390		Ec-10_004490;
Ec-11_001400		Ec-15_002080;
Ec-11_001460	Ec-15_MIR0173;
Ec-11_001655		Ec-10_004490;Ec-06_010270;
Ec-11_001810	Ec-16_MIR0183;
Ec-11_001840	Ec-05_MIR0061;
Ec-11_001870		Ec-16_000060;
Ec-11_002300	Ec-10_MIR0120;
Ec-11_002510	Ec-04_MIR0055;
Ec-11_002600		Ec-18_002670;
Ec-11_002680	Ec-09_MIR0104;
Ec-11_002700	Ec-04_MIR0039;
Ec-11_002780		Ec-01_006970;
Ec-11_002890		Ec-10_004490;
Ec-11_002980		Ec-05_006940;
Ec-11_003040		Ec-18_004720;
Ec-11_003260	Ec-03_MIR0031;
Ec-11_003320	Ec-08_MIR0094;
Ec-11_003470	Ec-10_MIR0113;
Ec-11_003720	Ec-06_MIR0076;
Ec-11_003750	Ec-10_MIR0113;
Ec-11_004040	Ec-07_MIR0081;
Ec-11_004060	Ec-10_MIR0113;
Ec-11_004110	Ec-10_MIR0124;
Ec-11_004170	Ec-08_MIR0100;
Ec-11_004510		Ec-10_004280;
Ec-11_004600	Ec-22_MIR0235;
Ec-11_004690	Ec-05_MIR0059;
Ec-11_004980		Ec-15_001730;
Ec-11_005030	Ec-03_MIR0036;
Ec-11_005140	Ec-21_MIR0228;	Ec-10_004280;	yes
Ec-11_005160		Ec-08_003270;
Ec-11_005220	Ec-03_MIR0036;
Ec-11_005340		Ec-17_003440;
Ec-11_005360	Ec-10_MIR0115;Ec-08_MIR0100;Ec-03_MIR0035;
Ec-11_005380	Ec-23_MIR0248;
Ec-11_005400	Ec-03_MIR0036;
Ec-11_005570	Ec-07_MIR0090;	Ec-18_004720;
Ec-11_005630	Ec-04_MIR0051;
Ec-11_005740	Ec-01_MIR0005;
Ec-11_005780	Ec-04_MIR0045;
Ec-11_005790	Ec-06_MIR0079;
Ec-11_005820	Ec-03_MIR0033;
Ec-11_005900	Ec-04_MIR0051;
Ec-11_005940	Ec-10_MIR0120;
Ec-11_005980	Ec-15_MIR0175;
Ec-11_006030		Ec-01_006970;
Ec-12_000030	Ec-15_MIR0169;
Ec-12_000200	Ec-10_MIR0120;
Ec-12_000210		Ec-12_005930;
Ec-12_000230		Ec-23_001470;
Ec-12_000530	Ec-26_MIR0278;
Ec-12_000750		Ec-16_000060;
Ec-12_000820	Ec-07_MIR0082;
Ec-12_000880		Ec-01_006970;
Ec-12_000910	Ec-26_MIR0281;
Ec-12_001040	Ec-15_MIR0175;
Ec-12_001080	Ec-10_MIR0113;
Ec-12_001090	Ec-11_MIR0128;
Ec-12_001240	Ec-10_MIR0107;
Ec-12_001330	Ec-27_MIR0286;
Ec-12_001430	Ec-03_MIR0035;
Ec-12_001480	Ec-10_MIR0113;
Ec-12_001660	Ec-01_MIR0002;
Ec-12_001700	Ec-03_MIR0036;	Ec-18_002670;
Ec-12_001840	Ec-12_MIR0148;
Ec-12_001920		Ec-13_003390;
Ec-12_002240	Ec-07_MIR0080;
Ec-12_002290	Ec-16_MIR0182;
Ec-12_002470	Ec-07_MIR0080;
Ec-12_002560	Ec-10_MIR0106;
Ec-12_002880		Ec-15_002070;
Ec-12_002970	Ec-04_MIR0054;	Ec-28_002540;	yes
Ec-12_003080	Ec-06_MIR0068;
Ec-12_003110		Ec-28_002540;	yes
Ec-12_003360	Ec-22_MIR0236;
Ec-12_003370	Ec-10_MIR0106;
Ec-12_003390	Ec-08_MIR0097;	Ec-06_000680;
Ec-12_003510	Ec-22_MIR0236;
Ec-12_003680		Ec-10_004490;
Ec-12_003730	Ec-06_MIR0073;
Ec-12_003860	Ec-11_MIR0132;
Ec-12_004070	Ec-10_MIR0120;
Ec-12_004260		Ec-08_003270;
Ec-12_004410	Ec-22_MIR0243;	Ec-22_002010;
Ec-12_004550	Ec-02_MIR0027;
Ec-12_004630	Ec-04_MIR0045;
Ec-12_004770	Ec-11_MIR0138;
Ec-12_004790	Ec-27_MIR0287;
Ec-12_004860	Ec-10_MIR0124;
Ec-12_005110	Ec-02_MIR0027;
Ec-12_005140	Ec-13_MIR0156;
Ec-12_005150	Ec-04_MIR0042;
Ec-12_005200		Ec-27_000180;
Ec-12_005210		Ec-27_000180;
Ec-12_005330	Ec-10_MIR0124;
Ec-12_005420	Ec-03_MIR0034;
Ec-12_005610	Ec-03_MIR0035;
Ec-12_005680	Ec-16_MIR0183;Ec-15_MIR0170;
Ec-12_005730	Ec-26_MIR0281;	Ec-15_001730;
Ec-12_005880	Ec-10_MIR0113;
Ec-12_005940	Ec-04_MIR0045;
Ec-12_006000	Ec-07_MIR0090;
Ec-12_006070	Ec-26_MIR0269;
Ec-12_006110	Ec-12_MIR0147;
Ec-12_006210	Ec-20_MIR0224;
Ec-12_006370	Ec-06_MIR0076;
Ec-12_006390	Ec-27_MIR0287;
Ec-12_006410	Ec-22_MIR0239;
Ec-12_006790	Ec-10_MIR0120;
Ec-12_006810	Ec-24_MIR0250;
Ec-12_007010	Ec-01_MIR0002;
Ec-12_007020	Ec-12_MIR0150;
Ec-12_007040	Ec-03_MIR0033;
Ec-12_007230	Ec-06_MIR0064;
Ec-12_007350	Ec-10_MIR0108;
Ec-12_007490	Ec-27_MIR0292;
Ec-12_007510	Ec-17_MIR0206;
Ec-12_007660	Ec-16_MIR0188;Ec-16_MIR0187;
Ec-12_007690		Ec-10_000900;
Ec-12_008190	Ec-07_MIR0082;
Ec-12_008380		Ec-18_004720;
Ec-12_008440		Ec-15_001730;
Ec-12_008450	Ec-06_MIR0079;
Ec-12_008470	Ec-03_MIR0036;
Ec-12_008590	Ec-06_MIR0073;
Ec-12_008700	Ec-10_MIR0115;
Ec-12_008970	Ec-03_MIR0036;
Ec-12_009010	Ec-07_MIR0081;
Ec-12_009080	Ec-10_MIR0120;
Ec-13_000017		Ec-18_004720;
Ec-13_000200	Ec-12_MIR0146;
Ec-13_000270		Ec-04_002270;
Ec-13_000310		Ec-15_002070;
Ec-13_000400	Ec-02_MIR0029;
Ec-13_000440	Ec-18_MIR0211;
Ec-13_000460	Ec-21_MIR0232;
Ec-13_000810		Ec-10_004280;	yes
Ec-13_000880	Ec-19_MIR0213;
Ec-13_001070	Ec-11_MIR0137;
Ec-13_001180	Ec-06_MIR0065;
Ec-13_001550	Ec-14_MIR0160;
Ec-13_001630	Ec-15_MIR0176;			ago1_vs_apt-;
Ec-13_001810	Ec-24_MIR0251;
Ec-13_002170	Ec-12_MIR0145;
Ec-13_002180		Ec-08_003270;
Ec-13_002480	Ec-17_MIR0202;
Ec-13_002550	Ec-27_MIR0286;
Ec-13_002780	Ec-01_MIR0008;
Ec-13_002860	Ec-20_MIR0222;
Ec-13_002910	Ec-10_MIR0120;
Ec-13_002970	Ec-22_MIR0235;
Ec-13_003030	Ec-22_MIR0242;
Ec-13_003070	Ec-09_MIR0104;
Ec-13_003190	Ec-25_MIR0257;
Ec-13_003310	Ec-22_MIR0241;
Ec-13_003400		Ec-13_003390;
Ec-13_003700	Ec-11_MIR0130;	Ec-11_003760;
Ec-13_003720	Ec-16_MIR0183;
Ec-13_004170	Ec-24_MIR0250;
Ec-13_004200	Ec-22_MIR0236;
Ec-13_004490	Ec-09_MIR0101;
Ec-13_004500	Ec-09_MIR0101;
Ec-13_004520	Ec-23_MIR0244;	Ec-16_002780;
Ec-13_004700		Ec-08_003270;
Ec-13_004760		Ec-08_001260;
Ec-13_004830	Ec-08_MIR0100;
Ec-13_004850	Ec-15_MIR0169;			ago1_vs_apt-;
Ec-13_004855	Ec-06_MIR0064;
Ec-14_000140	Ec-07_MIR0092;
Ec-14_000170		Ec-09_000820;
Ec-14_000200	Ec-27_MIR0287;
Ec-14_000500		Ec-09_000820;
Ec-14_000540		Ec-28_003010;
Ec-14_000550		Ec-06_010800;
Ec-14_000630	Ec-11_MIR0128;Ec-01_MIR0001;
Ec-14_000690	Ec-22_MIR0239;
Ec-14_000840	Ec-01_MIR0017;
Ec-14_000900	Ec-11_MIR0132;
Ec-14_000950		Ec-01_006970;
Ec-14_000960	Ec-14_MIR0160;
Ec-14_001050	Ec-10_MIR0118;
Ec-14_001110		Ec-17_003440;
Ec-14_001190	Ec-14_MIR0160;Ec-01_MIR0001;
Ec-14_001430	Ec-11_MIR0139;
Ec-14_001480	Ec-24_MIR0250;Ec-20_MIR0222;
Ec-14_001490	Ec-17_MIR0205;
Ec-14_001530	Ec-17_MIR0202;
Ec-14_001600	Ec-02_MIR0022;
Ec-14_001700		Ec-18_002670;		ago2_vs_apt-;
Ec-14_001800		Ec-08_003270;
Ec-14_001880	Ec-18_MIR0211;
Ec-14_001980		Ec-23_001470;	yes
Ec-14_001990	Ec-04_MIR0045;	Ec-16_002780;Ec-15_001730;	yes
Ec-14_002020	Ec-07_MIR0087;
Ec-14_002090	Ec-16_MIR0183;
Ec-14_002170	Ec-17_MIR0202;Ec-10_MIR0120;
Ec-14_002230	Ec-04_MIR0042;	Ec-17_003440;
Ec-14_002300	Ec-06_MIR0076;
Ec-14_002310		Ec-08_003270;	yes
Ec-14_002370	Ec-06_MIR0076;
Ec-14_002450	Ec-12_MIR0150;
Ec-14_002460		Ec-08_005170;
Ec-14_002500	Ec-16_MIR0183;
Ec-14_002640	Ec-22_MIR0238;
Ec-14_002700		Ec-18_004720;	yes
Ec-14_002760	Ec-02_MIR0029;Ec-01_MIR0006;
Ec-14_002820	Ec-20_MIR0224;
Ec-14_002860	Ec-27_MIR0287;
Ec-14_003170	Ec-04_MIR0042;
Ec-14_003220	Ec-06_MIR0068;
Ec-14_003290	Ec-06_MIR0076;
Ec-14_003460	Ec-25_MIR0258;
Ec-14_003610		Ec-10_000690;
Ec-14_003620	Ec-17_MIR0204;
Ec-14_003770	Ec-13_MIR0157;Ec-01_MIR0004;
Ec-14_003830	Ec-10_MIR0116;
Ec-14_003850		Ec-18_002670;
Ec-14_004010		Ec-01_006970;	yes
Ec-14_004220	Ec-22_MIR0233;
Ec-14_004330	Ec-10_MIR0119;
Ec-14_004340		Ec-13_003390;
Ec-14_004390		Ec-08_003270;
Ec-14_004720	Ec-17_MIR0194;
Ec-14_004800	Ec-10_MIR0115;
Ec-14_004820	Ec-10_MIR0124;	Ec-18_004720;
Ec-14_004860		Ec-18_004720;
Ec-14_004930	Ec-20_MIR0224;Ec-06_MIR0068;
Ec-14_005010	Ec-14_MIR0164;
Ec-14_005030		Ec-15_001730;
Ec-14_005290	Ec-27_MIR0286;
Ec-14_005320	Ec-13_MIR0153;
Ec-14_005427	Ec-10_MIR0113;Ec-01_MIR0001;
Ec-14_005580	Ec-14_MIR0163;
Ec-14_005625	Ec-26_MIR0275;
Ec-14_005790	Ec-06_MIR0068;
Ec-14_005850		Ec-10_004490;
Ec-14_005910	Ec-06_MIR0076;
Ec-14_006040	Ec-10_MIR0116;
Ec-14_006320		Ec-10_000900;
Ec-14_006370	Ec-01_MIR0019;
Ec-14_006500		Ec-10_004490;
Ec-14_006640	Ec-02_MIR0027;
Ec-14_006920	Ec-12_MIR0151;
Ec-14_006930	Ec-04_MIR0044;
Ec-15_000110	Ec-24_MIR0253;
Ec-15_000170		Ec-15_000460;
Ec-15_000330		Ec-13_003390;
Ec-15_000580	Ec-22_MIR0238;
Ec-15_000590	Ec-17_MIR0203;
Ec-15_000740	Ec-01_MIR0005;
Ec-15_000750	Ec-04_MIR0054;	Ec-08_003270;
Ec-15_000920	Ec-15_MIR0170;
Ec-15_000985	Ec-15_MIR0169;
Ec-15_001230	Ec-12_MIR0150;
Ec-15_001360		Ec-16_002780;Ec-15_000460;
Ec-15_001390		Ec-10_004490;	yes
Ec-15_001400	Ec-01_MIR0012;
Ec-15_001450	Ec-27_MIR0287;
Ec-15_001470		Ec-04_002270;Ec-01_006970;
Ec-15_001710		Ec-15_001730;
Ec-15_001880		Ec-18_004720;
Ec-15_001910	Ec-08_MIR0093;	Ec-01_006970;
Ec-15_001920		Ec-16_002780;	yes
Ec-15_001930	Ec-01_MIR0008;	Ec-16_002780;
Ec-15_001940		Ec-16_002780;
Ec-15_002100	Ec-07_MIR0087;
Ec-15_002170		Ec-01_006970;
Ec-15_002230		Ec-01_006970;
Ec-15_002240		Ec-18_004720;
Ec-15_002300	Ec-15_MIR0169;
Ec-15_002330	Ec-02_MIR0022;
Ec-15_002430	Ec-24_MIR0250;
Ec-15_002560	Ec-22_MIR0238;
Ec-15_002660	Ec-10_MIR0120;
Ec-15_002670		Ec-12_005930;
Ec-15_002700		Ec-15_002710;
Ec-15_002940		Ec-18_004720;	yes
Ec-15_003150	Ec-14_MIR0162;
Ec-15_003200	Ec-04_MIR0045;
Ec-15_003275		Ec-04_002270;
Ec-15_003280		Ec-15_003870;
Ec-15_003560	Ec-03_MIR0036;
Ec-15_003730	Ec-26_MIR0282;
Ec-15_004100	Ec-15_MIR0169;
Ec-15_004110	Ec-12_MIR0151;
Ec-15_004120	Ec-12_MIR0151;
Ec-15_004210	Ec-08_MIR0094;
Ec-15_004350		Ec-27_000180;
Ec-15_004360		Ec-00_010340;
Ec-15_004390	Ec-01_MIR0002;
Ec-15_004420		Ec-18_000690;
Ec-15_004430		Ec-13_003390;
Ec-15_004490	Ec-15_MIR0180;
Ec-15_004530	Ec-06_MIR0079;
Ec-15_004570	Ec-19_MIR0218;
Ec-15_004610	Ec-01_MIR0008;
Ec-15_004740		Ec-16_002780;	yes
Ec-15_004800	Ec-13_MIR0156;
Ec-15_004810		Ec-06_007140;
Ec-15_004940	Ec-16_MIR0193;
Ec-15_004980	Ec-04_MIR0054;
Ec-16_000040	Ec-04_MIR0045;
Ec-16_000420		Ec-18_002670;
Ec-16_000490	Ec-14_MIR0159;
Ec-16_000620	Ec-01_MIR0012;
Ec-16_000660	Ec-27_MIR0292;
Ec-16_000760	Ec-23_MIR0248;Ec-17_MIR0201;
Ec-16_001360		Ec-01_006750;
Ec-16_001440	Ec-10_MIR0120;
Ec-16_001590	Ec-03_MIR0036;
Ec-16_001650	Ec-07_MIR0090;
Ec-16_001700	Ec-10_MIR0113;
Ec-16_001960		Ec-10_000690;
Ec-16_002170	Ec-11_MIR0131;			ago1_vs_apt-;ago3_vs_apt-;
Ec-16_002240	Ec-16_MIR0192;
Ec-16_002330	Ec-02_MIR0029;			ago2_vs_apt-;ago1_vs_apt-;
Ec-16_002380	Ec-03_MIR0036;
Ec-16_002400	Ec-16_MIR0188;
Ec-16_002420		Ec-15_001730;
Ec-16_002430	Ec-02_MIR0029;
Ec-16_002490	Ec-16_MIR0188;
Ec-16_002740	Ec-16_MIR0188;Ec-16_MIR0187;
Ec-16_002810	Ec-16_MIR0188;Ec-16_MIR0187;
Ec-16_002920	Ec-12_MIR0150;
Ec-16_002960		Ec-16_000060;
Ec-16_003030	Ec-24_MIR0252;
Ec-16_003040	Ec-07_MIR0092;			ago2_vs_apt-;ago1_vs_apt-;
Ec-16_003100	Ec-03_MIR0035;
Ec-16_003180	Ec-22_MIR0237;
Ec-16_003270	Ec-08_MIR0096;
Ec-16_003390	Ec-19_MIR0219;
Ec-16_003440		Ec-10_005290;
Ec-16_003580	Ec-11_MIR0130;
Ec-16_003630		Ec-23_004170;Ec-01_006970;	yes
Ec-16_003650		Ec-16_002780;
Ec-16_003680	Ec-13_MIR0153;
Ec-16_003710	Ec-12_MIR0146;
Ec-16_003720		Ec-17_003440;
Ec-16_004090	Ec-02_MIR0030;
Ec-16_004110	Ec-17_MIR0195;
Ec-16_004140	Ec-19_MIR0213;
Ec-16_004160	Ec-04_MIR0045;
Ec-16_004190	Ec-26_MIR0275;
Ec-16_004230		Ec-07_005360;
Ec-16_004290	Ec-11_MIR0136;
Ec-16_004530	Ec-10_MIR0124;
Ec-16_004790	Ec-17_MIR0204;
Ec-16_004800		Ec-28_002540;	yes
Ec-16_004820		Ec-09_000820;	yes
Ec-16_004930	Ec-13_MIR0157;
Ec-16_004940	Ec-27_MIR0294;
Ec-16_004980	Ec-02_MIR0025;
Ec-17_000020	Ec-07_MIR0090;
Ec-17_000040	Ec-08_MIR0098;
Ec-17_000080	Ec-18_MIR0211;
Ec-17_000370		Ec-10_000690;
Ec-17_000580	Ec-16_MIR0193;
Ec-17_000820	Ec-13_MIR0156;
Ec-17_000960	Ec-27_MIR0287;
Ec-17_000980		Ec-08_003270;
Ec-17_001630	Ec-04_MIR0053;
Ec-17_001740		Ec-18_004720;
Ec-17_001870	Ec-08_MIR0096;			ago1_vs_ago3+;
Ec-17_001890	Ec-03_MIR0036;
Ec-17_002300	Ec-27_MIR0286;
Ec-17_002370	Ec-11_MIR0138;
Ec-17_002420	Ec-25_MIR0258;
Ec-17_002600	Ec-16_MIR0190;
Ec-17_002690		Ec-15_002070;
Ec-17_002980	Ec-10_MIR0120;Ec-06_MIR0068;
Ec-17_003230	Ec-22_MIR0238;
Ec-17_003270	Ec-04_MIR0051;
Ec-17_003360		Ec-23_001470;
Ec-17_003430		Ec-12_004960;
Ec-17_003670	Ec-12_MIR0146;
Ec-17_003680	Ec-01_MIR0009;
Ec-17_003770	Ec-06_MIR0079;
Ec-17_003850	Ec-09_MIR0103;
Ec-17_003860	Ec-20_MIR0222;
Ec-17_003890	Ec-06_MIR0068;
Ec-17_004250		Ec-23_004170;
Ec-17_004330	Ec-26_MIR0276;			ago2_vs_apt-;ago1_vs_apt-;
Ec-18_000040	Ec-22_MIR0239;
Ec-18_000050	Ec-22_MIR0233;
Ec-18_000080	Ec-17_MIR0197;Ec-08_MIR0099;
Ec-18_000530	Ec-07_MIR0086;
Ec-18_000610	Ec-12_MIR0146;
Ec-18_000730	Ec-24_MIR0250;
Ec-18_000740	Ec-04_MIR0042;
Ec-18_000800	Ec-22_MIR0235;
Ec-18_000810	Ec-06_MIR0076;
Ec-18_000970		Ec-04_000250;
Ec-18_001060	Ec-02_MIR0027;
Ec-18_001100	Ec-04_MIR0042;	Ec-15_001730;
Ec-18_001120		Ec-17_003440;
Ec-18_001160	Ec-18_MIR0207;
Ec-18_001320	Ec-08_MIR0098;			ago1_vs_ago3+;
Ec-18_001350	Ec-20_MIR0224;
Ec-18_001440		Ec-28_002540;
Ec-18_001450		Ec-28_002540;
Ec-18_001470		Ec-28_002540;		ago1_vs_ago3+;
Ec-18_001550	Ec-09_MIR0105;
Ec-18_001800	Ec-10_MIR0113;
Ec-18_001810	Ec-02_MIR0025;
Ec-18_001960	Ec-12_MIR0150;
Ec-18_002020	Ec-24_MIR0250;
Ec-18_002170	Ec-10_MIR0120;
Ec-18_002380		Ec-10_000690;
Ec-18_002390	Ec-19_MIR0218;
Ec-18_002530		Ec-18_004720;
Ec-18_002580	Ec-10_MIR0124;
Ec-18_002590	Ec-04_MIR0042;
Ec-18_002620	Ec-06_MIR0076;Ec-03_MIR0036;
Ec-18_002820	Ec-27_MIR0287;Ec-10_MIR0113;
Ec-18_002900	Ec-06_MIR0076;
Ec-18_002910	Ec-16_MIR0182;
Ec-18_003210	Ec-21_MIR0228;
Ec-18_003280	Ec-22_MIR0236;Ec-21_MIR0230;
Ec-18_003460	Ec-15_MIR0179;
Ec-18_003520	Ec-15_MIR0169;
Ec-18_003870	Ec-10_MIR0124;
Ec-18_003900	Ec-10_MIR0113;
Ec-18_004130	Ec-15_MIR0169;
Ec-18_004180	Ec-12_MIR0151;
Ec-18_004380	Ec-15_MIR0174;
Ec-18_004400	Ec-12_MIR0146;
Ec-19_000010		Ec-16_002780;	yes
Ec-19_000840	Ec-10_MIR0113;
Ec-19_000890	Ec-02_MIR0029;
Ec-19_000920	Ec-11_MIR0132;
Ec-19_001010		Ec-16_002780;
Ec-19_001040	Ec-19_MIR0213;
Ec-19_001210	Ec-27_MIR0291;
Ec-19_001215	Ec-08_MIR0095;
Ec-19_001520	Ec-16_MIR0186;
Ec-19_001550	Ec-12_MIR0151;
Ec-19_001730	Ec-06_MIR0068;
Ec-19_001790	Ec-12_MIR0145;			ago1_vs_apt-;
Ec-19_001830	Ec-17_MIR0206;			ago2_vs_apt-;
Ec-19_001930	Ec-03_MIR0035;
Ec-19_002000	Ec-15_MIR0169;Ec-06_MIR0066;
Ec-19_002150	Ec-07_MIR0082;
Ec-19_002230	Ec-07_MIR0083;
Ec-19_002280	Ec-24_MIR0252;
Ec-19_002370	Ec-07_MIR0090;
Ec-19_002540	Ec-05_MIR0063;Ec-04_MIR0055;
Ec-19_002720	Ec-03_MIR0035;
Ec-19_002730	Ec-06_MIR0068;
Ec-19_002810	Ec-16_MIR0182;
Ec-19_002870		Ec-08_005170;
Ec-19_002960	Ec-17_MIR0202;
Ec-19_003150		Ec-23_001470;
Ec-19_003200	Ec-16_MIR0190;
Ec-19_003220	Ec-24_MIR0250;
Ec-19_003290	Ec-19_MIR0213;Ec-10_MIR0123;
Ec-19_003320	Ec-01_MIR0008;
Ec-19_003420	Ec-26_MIR0281;
Ec-19_003840	Ec-03_MIR0035;
Ec-19_004110	Ec-24_MIR0253;Ec-10_MIR0115;
Ec-19_004155	Ec-15_MIR0169;	Ec-18_004720;
Ec-19_004170		Ec-18_004720;
Ec-19_004190	Ec-04_MIR0055;
Ec-19_004400		Ec-12_005930;
Ec-19_004450		Ec-12_005930;
Ec-19_004690	Ec-04_MIR0046;	Ec-08_003270;
Ec-19_004720	Ec-02_MIR0025;
Ec-19_004730	Ec-06_MIR0076;
Ec-19_004760	Ec-03_MIR0033;
Ec-19_004880	Ec-27_MIR0291;
Ec-19_004920		Ec-15_002710;
Ec-19_004960	Ec-26_MIR0283;
Ec-19_005440	Ec-27_MIR0292;
Ec-20_000040	Ec-26_MIR0282;
Ec-20_000150		Ec-15_002070;
Ec-20_000590	Ec-25_MIR0261;	Ec-28_003010;
Ec-20_000900	Ec-27_MIR0286;
Ec-20_000990		Ec-23_004170;	yes
Ec-20_001010	Ec-04_MIR0045;
Ec-20_001030	Ec-22_MIR0240;
Ec-20_001110	Ec-16_MIR0189;Ec-01_MIR0011;
Ec-20_001320		Ec-07_003300;
Ec-20_001460	Ec-10_MIR0119;			ago1_vs_apt-;
Ec-20_001530	Ec-25_MIR0258;
Ec-20_001620	Ec-22_MIR0243;
Ec-20_001700	Ec-16_MIR0183;Ec-11_MIR0132;
Ec-20_001730		Ec-08_003270;	yes
Ec-20_001750	Ec-10_MIR0116;
Ec-20_001810	Ec-22_MIR0238;
Ec-20_001820	Ec-22_MIR0236;
Ec-20_002030	Ec-22_MIR0242;
Ec-20_002200	Ec-03_MIR0033;
Ec-20_002270	Ec-01_MIR0012;
Ec-20_002400		Ec-08_003270;
Ec-20_002450	Ec-16_MIR0186;
Ec-20_002520	Ec-21_MIR0230;
Ec-20_002540	Ec-22_MIR0243;
Ec-20_002680	Ec-10_MIR0123;
Ec-20_002690	Ec-06_MIR0075;
Ec-20_002700	Ec-22_MIR0233;
Ec-20_002730		Ec-10_000900;	yes
Ec-20_002790	Ec-07_MIR0089;
Ec-20_002810	Ec-12_MIR0145;
Ec-20_002910	Ec-10_MIR0113;
Ec-20_002970	Ec-22_MIR0243;Ec-03_MIR0036;
Ec-20_003020	Ec-12_MIR0151;
Ec-20_003250		Ec-10_004490;
Ec-20_003300	Ec-04_MIR0045;Ec-03_MIR0036;	Ec-15_002070;
Ec-20_003410		Ec-15_002070;
Ec-20_003420		Ec-15_001730;
Ec-20_003560	Ec-26_MIR0264;
Ec-20_003570	Ec-01_MIR0011;
Ec-20_003610		Ec-18_004720;
Ec-20_003730		Ec-28_002540;	yes
Ec-20_003840		Ec-08_003270;
Ec-20_003900	Ec-10_MIR0113;
Ec-20_003920	Ec-26_MIR0283;
Ec-20_004160	Ec-01_MIR0001;
Ec-20_004310	Ec-13_MIR0156;
Ec-20_004360	Ec-17_MIR0206;
Ec-20_004410	Ec-24_MIR0251;Ec-03_MIR0036;
Ec-20_004540		Ec-17_003440;
Ec-20_004630	Ec-22_MIR0242;Ec-22_MIR0238;
Ec-20_004700	Ec-04_MIR0041;
Ec-20_004860	Ec-17_MIR0196;Ec-05_MIR0061;
Ec-20_004940	Ec-16_MIR0182;
Ec-20_005020	Ec-08_MIR0098;
Ec-20_005030	Ec-10_MIR0124;
Ec-20_005070	Ec-17_MIR0197;
Ec-21_000017		Ec-10_004280;
Ec-21_000050	Ec-09_MIR0102;
Ec-21_000140	Ec-10_MIR0120;	Ec-09_000820;
Ec-21_000220		Ec-04_000250;
Ec-21_000280	Ec-07_MIR0087;
Ec-21_000660	Ec-22_MIR0242;
Ec-21_000810	Ec-02_MIR0029;
Ec-21_000910	Ec-06_MIR0076;
Ec-21_000980	Ec-07_MIR0092;
Ec-21_001100	Ec-16_MIR0193;
Ec-21_001220	Ec-25_MIR0259;
Ec-21_001410		Ec-16_003340;
Ec-21_001470	Ec-01_MIR0008;	Ec-16_002780;
Ec-21_001530	Ec-07_MIR0085;
Ec-21_001750	Ec-01_MIR0014;
Ec-21_001780	Ec-16_MIR0183;
Ec-21_002100		Ec-06_007140;
Ec-21_002120
Ec-21_002270		Ec-01_006970;		ago2_vs_apt-;
Ec-21_002380	Ec-10_MIR0123;
Ec-21_002410	Ec-22_MIR0238;Ec-15_MIR0169;	Ec-09_000820;
Ec-21_002530		Ec-23_004170;
Ec-21_002630	Ec-15_MIR0173;Ec-10_MIR0124;
Ec-21_002650		Ec-10_000690;
Ec-21_002880	Ec-06_MIR0076;
Ec-21_003030	Ec-26_MIR0277;
Ec-21_003240	Ec-17_MIR0196;
Ec-21_003570	Ec-01_MIR0002;
Ec-21_003610	Ec-12_MIR0151;			ago2_vs_apt-;
Ec-21_003710	Ec-19_MIR0220;
Ec-21_003720	Ec-17_MIR0194;
Ec-21_003790	Ec-27_MIR0287;
Ec-21_003800	Ec-09_MIR0104;
Ec-21_004000	Ec-21_MIR0228;
Ec-21_004410	Ec-08_MIR0096;
Ec-21_004550	Ec-27_MIR0291;
Ec-21_004710	Ec-06_MIR0070;
Ec-21_004790	Ec-01_MIR0012;
Ec-21_004900	Ec-15_MIR0180;
Ec-21_004930		Ec-06_007140;
Ec-21_004980	Ec-10_MIR0120;	Ec-13_003390;	yes
Ec-21_005250	Ec-19_MIR0218;
Ec-21_005430	Ec-10_MIR0113;
Ec-21_005530	Ec-22_MIR0241;
Ec-21_005540	Ec-17_MIR0196;
Ec-21_005670		Ec-08_003270;
Ec-21_005740		Ec-28_002540;
Ec-21_006210	Ec-24_MIR0251;
Ec-21_006270	Ec-24_MIR0251;
Ec-22_000040	Ec-26_MIR0269;
Ec-22_000060	Ec-06_MIR0075;
Ec-22_000420	Ec-04_MIR0044;
Ec-22_000490	Ec-05_MIR0061;
Ec-22_000540	Ec-03_MIR0034;
Ec-22_000630	Ec-20_MIR0224;Ec-08_MIR0096;
Ec-22_000640	Ec-20_MIR0224;
Ec-22_000740		Ec-17_003440;
Ec-22_000770	Ec-13_MIR0156;
Ec-22_000820	Ec-10_MIR0116;
Ec-22_000900	Ec-15_MIR0169;
Ec-22_000980	Ec-06_MIR0076;
Ec-22_001090	Ec-26_MIR0280;
Ec-22_001220	Ec-16_MIR0183;
Ec-22_001880		Ec-18_004720;
Ec-22_001910	Ec-17_MIR0196;
Ec-22_001980	Ec-04_MIR0041;
Ec-22_002160	Ec-03_MIR0033;Ec-01_MIR0004;	Ec-17_003440;
Ec-22_002180	Ec-03_MIR0033;
Ec-22_002190	Ec-01_MIR0011;
Ec-22_002510	Ec-19_MIR0217;
Ec-22_002550		Ec-15_002710;	yes
Ec-22_002680		Ec-23_001470;
Ec-22_002710	Ec-22_MIR0241;
Ec-22_002940	Ec-06_MIR0069;
Ec-22_002990	Ec-16_MIR0189;
Ec-22_003120	Ec-22_MIR0238;
Ec-22_003510	Ec-27_MIR0286;
Ec-22_003540	Ec-27_MIR0286;
Ec-22_003660	Ec-10_MIR0113;	Ec-10_000690;
Ec-22_003770	Ec-03_MIR0036;
Ec-22_003790	Ec-22_MIR0238;
Ec-22_003870	Ec-09_MIR0101;
Ec-22_003930		Ec-18_004720;
Ec-23_000060	Ec-07_MIR0082;
Ec-23_000070	Ec-10_MIR0113;
Ec-23_000130	Ec-13_MIR0156;
Ec-23_000180	Ec-04_MIR0042;
Ec-23_000490	Ec-04_MIR0043;
Ec-23_000750		Ec-15_000460;
Ec-23_000880		Ec-23_001470;
Ec-23_001020	Ec-15_MIR0166;Ec-11_MIR0139;
Ec-23_001110		Ec-01_006970;
Ec-23_001530	Ec-10_MIR0115;
Ec-23_001650	Ec-27_MIR0294;
Ec-23_001670	Ec-02_MIR0029;
Ec-23_001710	Ec-12_MIR0150;
Ec-23_001820		Ec-13_003390;
Ec-23_001880	Ec-26_MIR0278;
Ec-23_001900	Ec-10_MIR0126;
Ec-23_001940	Ec-16_MIR0193;
Ec-23_002140		Ec-09_000820;
Ec-23_002180	Ec-22_MIR0243;
Ec-23_002220		Ec-17_003440;
Ec-23_002360	Ec-10_MIR0124;
Ec-23_002380	Ec-12_MIR0150;
Ec-23_002420	Ec-21_MIR0232;
Ec-23_002515	Ec-10_MIR0120;
Ec-23_002730		Ec-16_002780;	yes
Ec-23_002790		Ec-18_004720;
Ec-23_002820	Ec-03_MIR0036;Ec-01_MIR0008;
Ec-23_002910		Ec-10_000900;
Ec-23_003140	Ec-27_MIR0287;
Ec-23_003195	Ec-22_MIR0239;
Ec-23_003240	Ec-11_MIR0128;	Ec-11_003760;
Ec-23_003290	Ec-10_MIR0106;
Ec-23_003565		Ec-09_000820;
Ec-23_003720		Ec-01_006970;
Ec-23_003840	Ec-23_MIR0245;
Ec-23_003890	Ec-06_MIR0065;
Ec-23_003940	Ec-23_MIR0249;
Ec-23_004050	Ec-01_MIR0005;
Ec-23_004060	Ec-17_MIR0196;
Ec-24_000150	Ec-10_MIR0120;
Ec-24_000310	Ec-12_MIR0146;
Ec-24_000330	Ec-12_MIR0148;
Ec-24_000340	Ec-24_MIR0250;
Ec-24_000380	Ec-06_MIR0068;
Ec-24_000460	Ec-06_MIR0076;
Ec-24_001140	Ec-27_MIR0286;
Ec-24_001530	Ec-20_MIR0222;Ec-17_MIR0197;
Ec-24_001540	Ec-24_MIR0250;
Ec-24_001730	Ec-22_MIR0235;
Ec-24_001765	Ec-26_MIR0277;
Ec-24_001850	Ec-23_MIR0245;
Ec-24_001920	Ec-03_MIR0036;Ec-02_MIR0022;
Ec-24_002030	Ec-26_MIR0264;Ec-03_MIR0033;Ec-02_MIR0022;			ago2_vs_apt-;ago1_vs_apt-;
Ec-24_002340	Ec-06_MIR0068;
Ec-24_002500	Ec-01_MIR0004;
Ec-24_002730		Ec-01_006970;
Ec-24_002870	Ec-17_MIR0198;
Ec-24_002900	Ec-16_MIR0193;
Ec-24_003050	Ec-27_MIR0287;
Ec-24_003120		Ec-17_003440;
Ec-24_003250	Ec-04_MIR0039;
Ec-24_003400	Ec-07_MIR0090;
Ec-24_003580		Ec-18_002670;
Ec-24_003600	Ec-26_MIR0277;
Ec-24_003650		Ec-16_002780;
Ec-24_004010	Ec-10_MIR0106;
Ec-24_004030	Ec-12_MIR0146;
Ec-24_004320		Ec-17_003440;
Ec-25_000040	Ec-10_MIR0124;
Ec-25_000140	Ec-02_MIR0022;
Ec-25_000250	Ec-12_MIR0150;
Ec-25_000310	Ec-03_MIR0036;
Ec-25_000480	Ec-05_MIR0058;
Ec-25_000540	Ec-03_MIR0036;
Ec-25_000560	Ec-26_MIR0264;
Ec-25_000700		Ec-15_001730;
Ec-25_000770	Ec-03_MIR0037;
Ec-25_000790		Ec-28_002540;
Ec-25_000840	Ec-19_MIR0213;
Ec-25_000880	Ec-17_MIR0194;
Ec-25_000970	Ec-21_MIR0232;
Ec-25_001140	Ec-01_MIR0017;
Ec-25_001350	Ec-08_MIR0098;
Ec-25_001540		Ec-04_000250;
Ec-25_001570	Ec-10_MIR0118;
Ec-25_001640	Ec-04_MIR0045;
Ec-25_001850	Ec-10_MIR0124;
Ec-25_001860	Ec-06_MIR0076;
Ec-25_001890	Ec-08_MIR0097;
Ec-25_001930		Ec-06_007140;
Ec-25_001940		Ec-09_000820;
Ec-25_002020	Ec-16_MIR0187;
Ec-25_002040	Ec-09_MIR0103;
Ec-25_002110		Ec-04_002270;
Ec-25_002220	Ec-17_MIR0203;Ec-15_MIR0169;
Ec-25_002240		Ec-15_001730;
Ec-25_002680		Ec-10_000900;		ago2_vs_apt-;ago1_vs_apt-;
Ec-25_002790		Ec-16_002780;
Ec-25_002850	Ec-01_MIR0006;			ago1_vs_apt+;ago1_vs_ago3+;ago1_vs_ago2+;
Ec-25_002870		Ec-11_000520;
Ec-25_003020		Ec-08_003270;
Ec-25_003090		Ec-01_006970;
Ec-25_003140		Ec-10_004490;
Ec-25_003210		Ec-18_004720;
Ec-25_003290	Ec-15_MIR0169;Ec-10_MIR0107;
Ec-25_003300	Ec-10_MIR0107;
Ec-25_003370	Ec-27_MIR0287;Ec-10_MIR0113;
Ec-25_003410	Ec-15_MIR0169;
Ec-25_003480		Ec-16_002780;
Ec-25_003690		Ec-15_001730;
Ec-26_000010	Ec-16_MIR0182;
Ec-26_000140	Ec-04_MIR0043;
Ec-26_000190	Ec-08_MIR0098;
Ec-26_000530	Ec-15_MIR0175;
Ec-26_000740	Ec-10_MIR0116;
Ec-26_000760	Ec-13_MIR0154;
Ec-26_000790	Ec-24_MIR0250;Ec-03_MIR0036;
Ec-26_000910	Ec-04_MIR0042;
Ec-26_000930	Ec-11_MIR0132;
Ec-26_001110		Ec-13_003390;	yes
Ec-26_001130		Ec-15_001730;
Ec-26_001260	Ec-23_MIR0249;
Ec-26_001400		Ec-27_000180;
Ec-26_001670		Ec-01_006970;
Ec-26_001700		Ec-15_002080;
Ec-26_002110		Ec-16_002780;Ec-06_010880;	yes
Ec-26_002250	Ec-27_MIR0285;	Ec-18_004720;
Ec-26_002470	Ec-19_MIR0218;
Ec-26_002500	Ec-10_MIR0113;
Ec-26_002510		Ec-18_004720;
Ec-26_002600	Ec-09_MIR0101;
Ec-26_002700	Ec-02_MIR0026;
Ec-26_002720	Ec-08_MIR0096;
Ec-26_002840		Ec-01_006970;	yes
Ec-26_002920		Ec-04_000250;
Ec-26_002930	Ec-27_MIR0288;
Ec-26_003110	Ec-10_MIR0119;
Ec-26_003210	Ec-16_MIR0185;
Ec-26_003250	Ec-11_MIR0132;
Ec-26_003300	Ec-24_MIR0250;
Ec-26_003520	Ec-11_MIR0130;
Ec-26_003530		Ec-05_006940;	yes
Ec-26_003590	Ec-24_MIR0250;Ec-17_MIR0195;
Ec-26_003660	Ec-09_MIR0103;
Ec-26_003670	Ec-01_MIR0008;
Ec-26_003840	Ec-25_MIR0256;			ago1_vs_ago3+;
Ec-26_003890	Ec-06_MIR0068;
Ec-26_003900		Ec-18_004720;
Ec-26_003910	Ec-08_MIR0096;
Ec-26_003970	Ec-01_MIR0005;
Ec-26_004040		Ec-23_001470;
Ec-26_004120	Ec-10_MIR0113;
Ec-26_004190		Ec-23_004170;
Ec-26_004370	Ec-04_MIR0041;
Ec-26_004400	Ec-26_MIR0282;
Ec-26_004430	Ec-10_MIR0113;
Ec-26_004630	Ec-23_MIR0246;
Ec-26_004740	Ec-02_MIR0027;
Ec-26_004870	Ec-27_MIR0287;Ec-15_MIR0169;
Ec-26_004970	Ec-26_MIR0280;	Ec-15_001730;
Ec-26_005010		Ec-16_000060;
Ec-26_005050	Ec-06_MIR0076;
Ec-26_005120	Ec-01_MIR0001;
Ec-26_005220	Ec-27_MIR0287;
Ec-26_005230		Ec-06_000680;
Ec-26_005260	Ec-24_MIR0250;
Ec-26_005470		Ec-06_007140;	yes
Ec-26_005520	Ec-06_MIR0076;
Ec-26_005550	Ec-07_MIR0092;
Ec-26_005630		Ec-16_000060;
Ec-26_005700	Ec-05_MIR0061;
Ec-26_005780	Ec-10_MIR0113;
Ec-26_006060	Ec-02_MIR0026;
Ec-26_006190	Ec-12_MIR0149;
Ec-26_006250	Ec-10_MIR0120;
Ec-26_006520	Ec-03_MIR0033;
Ec-26_006570	Ec-07_MIR0086;
Ec-26_006630	Ec-06_MIR0064;
Ec-27_000020		Ec-18_004720;
Ec-27_000090	Ec-17_MIR0195;Ec-12_MIR0150;
Ec-27_000250	Ec-06_MIR0068;
Ec-27_000340		Ec-01_006970;
Ec-27_000590	Ec-26_MIR0278;
Ec-27_000610	Ec-24_MIR0250;
Ec-27_000690	Ec-12_MIR0148;
Ec-27_000730	Ec-11_MIR0130;
Ec-27_001020	Ec-22_MIR0238;
Ec-27_001060		Ec-12_005930;
Ec-27_001100	Ec-27_MIR0291;
Ec-27_001210	Ec-10_MIR0119;
Ec-27_001220	Ec-22_MIR0243;
Ec-27_001550	Ec-04_MIR0045;
Ec-27_001580	Ec-22_MIR0235;
Ec-27_001880		Ec-16_002780;
Ec-27_001920	Ec-25_MIR0261;
Ec-27_001930	Ec-25_MIR0261;
Ec-27_002070		Ec-17_003440;
Ec-27_002240		Ec-01_006970;
Ec-27_002330		Ec-16_003340;
Ec-27_002450	Ec-15_MIR0170;
Ec-27_002680	Ec-06_MIR0077;
Ec-27_002790	Ec-10_MIR0113;
Ec-27_003420	Ec-06_MIR0076;
Ec-27_003430	Ec-21_MIR0232;Ec-17_MIR0195;
Ec-27_003450	Ec-06_MIR0064;
Ec-27_003510	Ec-10_MIR0115;
Ec-27_003520	Ec-24_MIR0254;
Ec-27_003650		Ec-18_002670;
Ec-27_003960	Ec-16_MIR0193;
Ec-27_003970	Ec-12_MIR0147;
Ec-27_004030		Ec-10_004280;
Ec-27_004290	Ec-04_MIR0051;
Ec-27_004370		Ec-15_002710;
Ec-27_004400		Ec-04_000250;
Ec-27_004410	Ec-16_MIR0193;Ec-01_MIR0014;
Ec-27_004520	Ec-04_MIR0054;Ec-04_MIR0044;
Ec-27_004590	Ec-02_MIR0029;
Ec-27_004660	Ec-16_MIR0182;
Ec-27_004750		Ec-09_000820;
Ec-27_004870	Ec-26_MIR0281;
Ec-27_005020	Ec-24_MIR0250;
Ec-27_005100		Ec-15_002080;
Ec-27_005250	Ec-10_MIR0120;
Ec-27_005280	Ec-22_MIR0236;
Ec-27_005310	Ec-27_MIR0291;
Ec-27_005330		Ec-10_004280;
Ec-27_005430	Ec-27_MIR0294;
Ec-27_005450	Ec-15_MIR0169;
Ec-27_005530	Ec-27_MIR0285;
Ec-27_005630	Ec-23_MIR0248;
Ec-27_005660		Ec-06_010800;
Ec-27_005750	Ec-26_MIR0283;	Ec-06_007140;
Ec-27_005810		Ec-16_002780;
Ec-27_005960	Ec-02_MIR0022;
Ec-27_005990		Ec-17_003440;
Ec-27_006070	Ec-15_MIR0166;
Ec-27_006150	Ec-10_MIR0120;
Ec-27_006230	Ec-22_MIR0238;Ec-02_MIR0027;
Ec-27_006250	Ec-06_MIR0064;Ec-02_MIR0027;
Ec-27_006270	Ec-21_MIR0228;
Ec-27_006430		Ec-28_002540;
Ec-27_006490	Ec-06_MIR0064;
Ec-27_006700	Ec-01_MIR0013;
Ec-27_006780	Ec-04_MIR0041;
Ec-27_006900	Ec-07_MIR0086;
Ec-27_006970		Ec-10_000900;
Ec-27_006990	Ec-23_MIR0244;
Ec-28_000030	Ec-07_MIR0086;			ago1_vs_ago3+;
Ec-28_000090	Ec-09_MIR0105;
Ec-28_000210	Ec-04_MIR0042;
Ec-28_000220		Ec-15_002710;
Ec-28_000280	Ec-01_MIR0009;
Ec-28_000300	Ec-10_MIR0120;
Ec-28_000530		Ec-16_002780;		ago1_vs_apt-;
Ec-28_000570	Ec-01_MIR0008;
Ec-28_000690		Ec-01_006750;	yes
Ec-28_000850		Ec-12_005930;
Ec-28_000970	Ec-24_MIR0253;
Ec-28_001260	Ec-18_MIR0211;
Ec-28_001580	Ec-22_MIR0238;
Ec-28_001660	Ec-08_MIR0096;
Ec-28_001790		Ec-16_003340;
Ec-28_001820	Ec-19_MIR0218;
Ec-28_001940	Ec-20_MIR0222;
Ec-28_001970	Ec-24_MIR0250;
Ec-28_002170	Ec-27_MIR0287;
Ec-28_002190	Ec-23_MIR0246;
Ec-28_002680	Ec-19_MIR0220;
Ec-28_003050		Ec-07_003300;Ec-28_003010;
Ec-28_003070	Ec-10_MIR0113;
Ec-28_003100		Ec-04_000250;
Ec-28_003160		Ec-05_006940;	yes
Ec-28_003250	Ec-10_MIR0108;
Ec-28_003340	Ec-27_MIR0294;
Ec-28_003490	Ec-01_MIR0001;
Ec-28_003550	Ec-26_MIR0276;
Ec-28_003580		Ec-15_000460;
Ec-28_003690	Ec-24_MIR0250;
Ec-28_003720	Ec-26_MIR0284;
