# Supplementary material for: Germline fate determination by a single ARGONAUTE protein in Ectocarpus
Source: Proc Natl Acad Sci U S A. 2026 Jan 28;123(5):e2518712123. doi: 10.1073/pnas.2518712123 (PMC12867755; doi:10.1073/pnas.2518712123)
Supplement: Supplementary file 13 — Dataset S12 (XLSX) [file pnas.2518712123.sd12.xlsx]

## Sheet: Sheet1
Dataset S12. Gene expression of the bulk RNA-seq experiment [TPM values]
gene_id	ago-1; apt	ago-3; apt	AGO;apt	group
Ec-00_000010.1	0	0.0090389	0.0107967	others
Ec-00_000020.1	0	0.1229	0	others
Ec-00_000030.1	0.0205862	0.068539	0.0740313	others
Ec-00_000050.3	1.52127	1.50532	1.69681	others
Ec-00_000060.1	0.555364	0.0664417	0.159201	others
Ec-00_000070.1	1.3449	2.03215	1.65427	others
Ec-00_000080.1	0.0437897	0.0208043	0.0333538	others
Ec-00_000085.1	1.17175	1.35256	0.913274	others
Ec-00_000090.1	0.328944	0.176488	0.199088	others
Ec-00_000095.1	1.19722	1.1523	0.650523	others
Ec-00_000110.1	29.26	22.4656	32.3011	others
Ec-00_000120.1	27.637	28.9088	21.9374	others
Ec-00_000140.1	13.8294	14.4175	12.4835	others
Ec-00_000150.2	0.330149	0.582114	0.435109	others
Ec-00_000160.1	9.1567	10.5687	7.90576	others
Ec-00_000170.2	0.0558097	0.0487395	0.0133368	others
Ec-00_000180.1	4.00032	2.26087	3.54664	others
Ec-00_000190.1	3.75332	4.51145	3.38226	others
Ec-00_000200.1	145.041	140.421	126.378	others
Ec-00_000210.1	132.103	102.972	113.174	others
Ec-00_000230.1	92.5499	102.735	108.961	others
Ec-00_000240.1	13.2114	13.3599	10.9162	others
Ec-00_000260.1	0	0	0	others
Ec-00_000280.1	0.116348	0.365761	0.114687	targeted_by_DESL
Ec-00_000290.3	0.59978	0.650298	0.171477	others
Ec-00_000300.1	0.186979	0.224176	0.14469	others
Ec-00_000310.1	0.147679	0.045581	0.243685	others
Ec-00_000320.1	208.139	304.953	177.348	others
Ec-00_000330.1	0.601828	0.410723	0.414246	others
Ec-00_000340.1	0	0	0	others
Ec-00_000350.1	28.8809	32.3698	30.3106	others
Ec-00_000360.1	0	0	0	others
Ec-00_000370.1	7.56998	7.52635	6.48636	targeted_by_MIR
Ec-00_000390.1	40.906	31.9978	29.7355	others
Ec-00_000400.1	0	0.034961	0	others
Ec-00_000430.2	3.82316	3.90557	2.63181	others
Ec-00_000435.1	0	0	0	others
Ec-00_000450.1	1.47296	2.00049	0.536679	others
Ec-00_000500.2	18.0678	19.8569	18.7785	others
Ec-00_000510.1	25.7382	22.1961	23.447	others
Ec-00_000530.1	32.5591	32.5439	26.8831	others
Ec-00_000540.2	63.6802	70.5715	68.7541	others
Ec-00_000550.1	7.66049	7.84592	6.37745	others
Ec-00_000560.1	5.96772	5.99687	6.78186	others
Ec-00_000570.1	33.6553	39.6358	37.0155	others
Ec-00_000580.1	10.5874	8.45721	10.5832	others
Ec-00_000590.1	101.121	94.2092	94.8766	targeted_by_MIR
Ec-00_000600.1	91.712	96.5007	90.2947	others
Ec-00_000620.1	6.97845	4.60717	5.88157	others
Ec-00_000625.1	0.162621	0.195035	0.0583677	others
Ec-00_000630.1	0.118161	0.0257152	0.141086	others
Ec-00_000640.1	19.6413	19.8778	19.8009	others
Ec-00_000650.2	12.152	13.0622	10.5513	others
Ec-00_000660.2	13.9383	15.2246	10.6522	others
Ec-00_000670.1	52.1199	67.8908	66.8403	others
Ec-00_000680.1	31.0406	34.8186	30.8521	others
Ec-00_000690.1	29.2774	27.6926	26.5183	others
Ec-00_000710.1	0.604866	0.721679	0.511413	others
Ec-00_000720.1	15.3358	12.8842	13.9642	others
Ec-00_000730.1	3.01225	2.66528	3.06755	others
Ec-00_000740.2	21.841	13.7304	28.9859	others
Ec-00_000750.1	2.69277	32.1004	7.31932	others
Ec-00_000770.1	13.2378	8.66353	9.44346	others
Ec-00_000780.1	0.064351	0.881219	0.251075	others
Ec-00_000790.1	1.79504	1.85672	2.31506	others
Ec-00_000810.1	14.6822	17.0585	14.5407	others
Ec-00_000830.1	8.70282	9.53368	10.4968	others
Ec-00_000850.2	1.45969	0.7859	0.496878	others
Ec-00_000860.1	31.7225	21.4733	32.0098	others
Ec-00_000890.1	236.342	181.305	161.962	others
Ec-00_000900.1	0.0835889	0	0.0249244	others
Ec-00_000910.1	0	0	0	others
Ec-00_000930.1	0.0140435	0.137984	0	others
Ec-00_000940.1	35.2181	55.7475	37.8184	others
Ec-00_000950.1	48.3997	48.9363	40.8337	others
Ec-00_000970.1	10.6875	10.543	9.368	others
Ec-00_000980.1	39.2091	50.0538	42.4866	others
Ec-00_000990.1	0.00743383	0.0364615	0.0361047	others
Ec-00_001000.1	0.0866007	0.0237135	0.0777171	others
Ec-00_001020.1	7.89768	9.05277	8.22154	others
Ec-00_001030.1	0.092031	0	0.0891563	others
Ec-00_001040.1	0.354426	0.42763	0.280017	others
Ec-00_001070.1	6.813	7.15145	6.4999	others
Ec-00_001080.1	17.8857	23.0086	20.2838	others
Ec-00_001090.1	12.8979	15.1548	13.8364	others
Ec-00_001100.1	28.2964	24.4501	35.8829	others
Ec-00_001110.1	0.0211243	0	0.112024	targeted_by_MIR
Ec-00_001120.1	0	0	0	others
Ec-00_001130.1	20.3013	22.007	17.5723	others
Ec-00_001140.2	6.88886	6.47922	5.72074	others
Ec-00_001150.1	0	0	0	others
Ec-00_001160.1	13.6214	13.5181	12.7241	others
Ec-00_001170.2	57.2263	68.384	66.4956	others
Ec-00_001180.1	9.84883	11.922	10.9573	others
Ec-00_001190.1	35.503	35.47	32.9079	others
Ec-00_001200.1	0.0147301	0.012226	0.045787	others
Ec-00_001210.1	0.63107	0.271082	0.101893	others
Ec-00_001220.1	0.0238779	0	0.0351287	others
Ec-00_001230.1	12.8698	11.5907	14.6856	others
Ec-00_001240.1	1652.83	1869.85	2152.75	others
Ec-00_001250.2	1.24353	1.34869	1.16762	others
Ec-00_001260.1	0	0	0	others
Ec-00_001270.1	0	0	0	others
Ec-00_001280.1	3.85587	4.5673	4.13582	others
Ec-00_001290.1	49.6301	55.0616	55.3411	others
Ec-00_001300.1	14.1607	13.21	12.2277	others
Ec-00_001310.1	16.9291	16.6126	16.5913	others
Ec-00_001320.1	21.2203	18.3472	20.482	others
Ec-00_001330.1	0	0	0	others
Ec-00_001340.1	329.702	434.169	353.862	others
Ec-00_001350.1	8.2789	10.7639	8.46597	others
Ec-00_001360.1	56.182	56.0067	41.5439	others
Ec-00_001370.1	15.0736	15.0714	13.1922	others
Ec-00_001380.1	30.587	34.7963	29.911	others
Ec-00_001390.1	72.164	72.7812	67.3561	others
Ec-00_001400.1	5.91913	5.41983	4.77052	others
Ec-00_001410.1	24.6117	23.6559	21.6316	others
Ec-00_001420.2	74.867	68.9991	74.521	others
Ec-00_001430.1	65.8224	56.8528	63.4884	others
Ec-00_001440.1	260.323	240.338	281.416	others
Ec-00_001450.1	51.8522	46.4281	57.1053	others
Ec-00_001460.1	22.9291	27.9106	23.3362	others
Ec-00_001480.1	0	0	0.0135034	others
Ec-00_001490.1	54.5635	55.4386	48.9048	targeted_by_DESL
Ec-00_001500.1	79.2198	75.1519	67.0323	others
Ec-00_001510.1	122.051	108.03	127.582	others
Ec-00_001520.1	0.797508	0.804558	0.2031	others
Ec-00_001530.1	1.73694	1.5031	1.46688	others
Ec-00_001540.1	2.01422	2.73598	1.89468	others
Ec-00_001550.1	16.379	18.8697	14.8684	others
Ec-00_001560.1	0.0580367	0.00989557	0.014878	others
Ec-00_001570.1	9.05416	7.05234	8.03618	others
Ec-00_001580.1	11.3466	13.79	10.8221	others
Ec-00_001590.1	47.8247	41.1689	42.336	others
Ec-00_001600.1	8.17856	9.50026	7.83617	targeted_by_MIR
Ec-00_001610.1	1.1914	1.31096	1.20097	others
Ec-00_001620.1	0.675203	0.38977	0.646773	others
Ec-00_001625.1	1.15874	0.652005	0.628056	targeted_by_MIR
Ec-00_001630.1	8.1977	9.32968	7.75764	targeted_by_MIR
Ec-00_001640.1	36.6112	36.2858	47.969	others
Ec-00_001650.1	0	0	0.061204	others
Ec-00_001670.1	10.8454	32.6428	6.34507	others
Ec-00_001680.1	1.14325	0.819856	0.720697	others
Ec-00_001690.2	0.311594	0.146713	0.130847	others
Ec-00_001700.1	61.3865	51.3333	42.8811	others
Ec-00_001710.1	15.6709	18.1507	13.9066	others
Ec-00_001720.1	69.6087	74.5629	63.9269	others
Ec-00_001730.1	13.957	15.471	11.2618	others
Ec-00_001740.1	4.95825	4.51271	4.73256	others
Ec-00_001750.1	41.1784	38.2225	43.3799	others
Ec-00_001760.1	10.7539	12.0466	11.0875	others
Ec-00_001770.1	0.919176	0.722552	0.403639	others
Ec-00_001780.1	2.21876	1.68413	1.07216	others
Ec-00_001785.1	2.34697	3.6308	2.37626	others
Ec-00_001790.2	0.217571	0.3974	0.086628	targeted_by_DESL
Ec-00_001800.1	19.7716	23.1611	21.4325	others
Ec-00_001810.1	7.76117	7.89194	6.61363	others
Ec-00_001820.1	0.462236	0.986354	0.872379	others
Ec-00_001850.1	3.23474	4.16535	4.44532	others
Ec-00_001860.1	49.1102	62.3311	63.9448	others
Ec-00_001870.1	0.0200871	0.0388558	0.0772675	targeted_by_DESL
Ec-00_001885.1	0	0	0	others
Ec-00_001890.1	1.51893	1.12322	1.51469	others
Ec-00_001900.2	40.2233	37.3659	41.8927	others
Ec-00_001910.1	0.17884	0	0.122588	others
Ec-00_001920.1	3.21164	2.46659	2.56914	others
Ec-00_001930.1	6.68705	8.02189	6.32574	others
Ec-00_001940.1	44.5671	37.963	41.4274	others
Ec-00_001950.1	31.4985	30.9441	28.9854	others
Ec-00_001960.1	93.4557	91.9948	89.1684	others
Ec-00_001970.1	154.525	174.33	171.861	others
Ec-00_001980.2	0.327625	0.32095	0.379409	others
Ec-00_001985.1	13.1732	13.4883	12.8085	others
Ec-00_001990.1	0.0709297	0.0341527	0.329447	targeted_by_MIR
Ec-00_002000.1	48.7592	52.5006	41.5475	others
Ec-00_002010.1	51.1786	49.971	60.0014	others
Ec-00_002020.1	3.9582	3.75968	2.57343	others
Ec-00_002030.1	22.4943	20.8872	19.9254	others
Ec-00_002040.1	92.5168	101.469	84.9553	others
Ec-00_002050.2	41.6036	48.6676	34.2163	others
Ec-00_002055.1	0.965771	0.639816	0.50218	others
Ec-00_002060.1	30.9079	30.9006	29.564	targeted_by_DESL
Ec-00_002070.1	29.2611	28.5774	28.1582	others
Ec-00_002080.1	3.83321	4.56705	4.22635	targeted_by_DESL
Ec-00_002090.1	24.1759	19.4699	26.7416	others
Ec-00_002100.1	3.02267	2.59028	2.10385	others
Ec-00_002120.1	0	0	0	others
Ec-00_002130.1	1.25141	0.914368	1.19588	others
Ec-00_002160.1	23.6303	22.0285	20.1652	others
Ec-00_002170.1	17.33	14.1785	12.4779	others
Ec-00_002200.1	4.91429	8.03386	8.44613	others
Ec-00_002210.1	0.0670533	0	0.142525	others
Ec-00_002230.1	4.48019	1.72845	3.2628	others
Ec-00_002260.1	142.679	163.797	159.602	others
Ec-00_002270.1	74.9803	77.6714	57.5936	others
Ec-00_002280.1	8.23287	3.63975	4.03349	others
Ec-00_002290.1	0.494833	4.63653	3.30107	others
Ec-00_002310.1	21.948	16.9912	14.6147	others
Ec-00_002330.1	15.4614	17.7432	15.5625	others
Ec-00_002360.1	7.13478	6.40838	4.77994	others
Ec-00_002370.1	0.0929607	0.299491	0.417313	others
Ec-00_002390.1	0.530968	0.510781	0.340798	others
Ec-00_002410.1	0	0	0	others
Ec-00_002440.1	1.39816	0.826826	0.6586	others
Ec-00_002480.1	7.9159	7.18035	9.39368	others
Ec-00_002490.1	12.6398	14.2241	14.4745	others
Ec-00_002500.1	1.88121	0.466457	1.10448	others
Ec-00_002520.1	12.9122	6.5685	6.89671	others
Ec-00_002530.1	17.0485	16.3926	12.6425	others
Ec-00_002540.1	0.0345193	1.26573	0.375317	others
Ec-00_002550.1	24.5931	46.7463	34.0719	others
Ec-00_002570.1	6.8122	3.76184	4.78611	others
Ec-00_002580.1	20.1628	22.5232	21.0405	others
Ec-00_002590.1	24.434	22.6838	23.6509	others
Ec-00_002620.2	0	0	0.0103583	others
Ec-00_002640.1	59.4652	35.9611	60.4646	others
Ec-00_002650.1	0.712866	0.542852	0.136702	others
Ec-00_002660.1	0	0	0.166711	others
Ec-00_002690.1	0.369035	0.587628	0.493582	others
Ec-00_002700.1	65.0236	61.656	59.3853	others
Ec-00_002710.1	3.82318	4.04154	2.48646	others
Ec-00_002720.1	38.5207	37.5903	26.7573	others
Ec-00_002750.1	1.49669	2.63123	0.755289	others
Ec-00_002760.1	139.259	140.953	124.044	others
Ec-00_002770.1	41.727	49.732	45.1646	others
Ec-00_002800.1	37.5592	54.1289	38.2969	others
Ec-00_002810.1	69.3622	75.0164	66.6933	others
Ec-00_002820.1	176.152	125.398	191.951	others
Ec-00_002850.1	23.9234	12.0402	38.1755	others
Ec-00_002870.2	3.09643	3.50108	3.02453	others
Ec-00_002880.1	9.7942	14.7111	7.28164	others
Ec-00_002890.1	0	0	0	others
Ec-00_002900.1	18.9504	20.1804	17.9031	others
Ec-00_002910.1	89.7574	107.945	96.0735	others
Ec-00_002930.1	583.821	669.606	626.352	others
Ec-00_002940.1	361.824	305.835	256.224	others
Ec-00_002950.1	13.1615	15.9958	12.482	others
Ec-00_002960.2	101.782	104.781	98.8555	others
Ec-00_002970.1	0.292543	0.220965	1.0632	others
Ec-00_003070.1	5.0641	4.4242	2.45996	others
Ec-00_003080.1	16.9061	17.9661	13.6275	targeted_by_DESL
Ec-00_003090.1	0	0	0	others
Ec-00_003120.1	14.6987	16.9064	15.6886	others
Ec-00_003140.1	0.0228933	0	0.110891	others
Ec-00_003160.1	11.832	11.8098	8.39967	others
Ec-00_003170.1	0.474703	0.155835	1.21721	others
Ec-00_003210.1	2.86183	4.39653	2.2349	others
Ec-00_003230.1	0.726992	0	0.338693	others
Ec-00_003240.1	0	0	0	others
Ec-00_003250.1	23.6878	29.8602	25.5244	others
Ec-00_003260.1	26.1495	30.0467	33.5484	others
Ec-00_003265.1	9.20263	9.62427	8.45938	others
Ec-00_003270.1	22.5875	24.4766	26.2524	others
Ec-00_003280.1	25.3108	24.4247	19.7576	others
Ec-00_003285.1	88.6209	95.3475	75.1915	others
Ec-00_003290.1	20.5525	27.799	24.1438	others
Ec-00_003300.1	1.70329	1.6914	0.839593	targeted_by_MIR
Ec-00_003310.3	0.0245384	0	0.0223089	others
Ec-00_003320.1	2.05536	1.67248	1.75758	targeted_by_MIR
Ec-00_003330.1	5.96517	7.24742	5.57631	others
Ec-00_003340.2	3.33514	4.13189	3.52837	others
Ec-00_003350.1	10.2839	12.9908	13.4968	others
Ec-00_003360.1	7.68983	9.88457	7.70963	others
Ec-00_003370.1	171.961	190.358	174.938	others
Ec-00_003380.1	28.1791	29.5528	27.0147	others
Ec-00_003390.1	22.9628	24.0243	17.9192	others
Ec-00_003400.1	9.89238	12.4163	7.12078	targeted_by_MIR
Ec-00_003410.1	147.055	155.943	169.965	others
Ec-00_003420.1	27.1661	27.5894	26.7522	others
Ec-00_003430.2	20.6152	24.6349	35.4716	others
Ec-00_003440.1	5.25883	11.6124	8.98427	others
Ec-00_003450.1	10.9992	20.1432	22.9642	others
Ec-00_003460.1	8.84563	11.1814	9.04773	others
Ec-00_003470.1	4.56412	5.97011	4.02339	others
Ec-00_003480.1	17.0156	21.1147	17.2644	others
Ec-00_003490.1	27.8822	31.6329	26.3987	others
Ec-00_003500.1	40.9101	43.4207	38.4513	others
Ec-00_003510.1	0.0996235	0.103099	0.237697	others
Ec-00_003520.1	3.53065	3.64664	3.85697	others
Ec-00_003530.1	11.3566	13.1003	12.8291	others
Ec-00_003540.1	4.11767	5.7457	4.0019	others
Ec-00_003550.2	2.89161	3.9112	3.15637	others
Ec-00_003560.1	13.6316	11.5247	9.05571	others
Ec-00_003570.1	29.1194	25.2314	23.4477	others
Ec-00_003580.1	0.597795	1.57524	2.10275	others
Ec-00_003590.1	0	0	0	others
Ec-00_003600.1	0	0	0	others
Ec-00_003620.1	0.0966669	0.131473	0.154813	others
Ec-00_003640.1	0.037357	0.073326	0	others
Ec-00_003650.3	1.26992	1.54722	1.262	others
Ec-00_003660.1	0.0315569	0.0705697	0.0595367	others
Ec-00_003665.1	0.016165	0.00767993	0.0154517	others
Ec-00_003670.1	0	0	0	others
Ec-00_003675.1	0.0034298	0.00596754	0.0472294	others
Ec-00_003680.1	0	0	0	others
Ec-00_003690.1	0	0.00228301	0.0755565	others
Ec-00_003695.1	0	0	0	others
Ec-00_003700.1	0	0	0	others
Ec-00_003710.2	0.0503397	0	0.0237434	others
Ec-00_003720.1	0	0	0	targeted_by_MIR
Ec-00_003730.1	0.00805007	0.00716273	0.0069769	others
Ec-00_003740.1	0.0216277	0	0.0484493	others
Ec-00_003750.1	0.0496123	0	0	others
Ec-00_003760.1	0.14336	0.244974	0.162711	others
Ec-00_003770.1	0	0	0.00814637	others
Ec-00_003780.2	1.64081	2.46891	2.58291	others
Ec-00_003790.1	0	0	0	others
Ec-00_003800.1	0	0	0	others
Ec-00_003810.1	0	0	0	others
Ec-00_003820.1	1.2102	0.695264	0.540264	others
Ec-00_003830.1	0.380392	0.474342	0.368248	others
Ec-00_003840.1	1.19591	1.27631	0.843036	others
Ec-00_003850.1	0	0	0	others
Ec-00_003860.1	0.281045	0.0146248	0.119723	others
Ec-00_003870.1	0.15622	0.153318	0.174978	others
Ec-00_003880.1	0.04623	0	0.281672	others
Ec-00_003890.1	0.196571	0.104677	0.166711	others
Ec-00_003900.1	5.50747	1.70691	2.9619	others
Ec-00_003910.1	11.321	9.05371	8.38764	others
Ec-00_003920.1	0.325467	0.218447	0.417768	others
Ec-00_003930.2	0	0.033507	0	others
Ec-00_003940.1	0	0	0	others
Ec-00_003950.1	0	0	0	others
Ec-00_003960.4	0.279326	0.380883	0.161642	others
Ec-00_003970.1	0.373189	0.223504	0.314128	others
Ec-00_003990.1	0.050853	0	0	others
Ec-00_004000.1	0.255528	0.119105	0.231302	others
Ec-00_004010.2	0	0	0.00947073	others
Ec-00_004015.1	2.36767	2.74284	1.52773	others
Ec-00_004020.1	0.914912	0.977722	0.714227	others
Ec-00_004030.1	0	0	0.0151991	others
Ec-00_004040.1	0	0	0	others
Ec-00_004050.1	0.0102564	0.00503293	0.00490237	others
Ec-00_004060.2	0.0476737	0	0	others
Ec-00_004070.1	0.133698	0.179293	0.0553542	others
Ec-00_004080.1	1.327	1.63556	1.53936	others
Ec-00_004090.1	0.0396383	0	0	others
Ec-00_004100.1	1.01807	0.677513	0.339326	others
Ec-00_004105.1	0.521316	0.321012	0.437463	others
Ec-00_004110.1	0.0485927	0	0	others
Ec-00_004120.1	0.0305244	0	0	others
Ec-00_004125.1	0.262981	0.166433	0.473794	others
Ec-00_004130.1	4.55588	3.41381	5.13348	others
Ec-00_004140.2	0.0157858	0	0.0397668	others
Ec-00_004150.2	0	0	0	others
Ec-00_004160.1	0.674213	0.454827	0.708451	others
Ec-00_004180.1	0.468039	1.25828	0.357357	others
Ec-00_004190.1	0.0775333	0.0194583	0.0735309	others
Ec-00_004200.1	0	0	0	others
Ec-00_004210.2	0.0184316	0.0620392	0.0258704	others
Ec-00_004220.1	1.76179	1.16302	1.02296	others
Ec-00_004225.1	5.29248	1.19613	1.66906	others
Ec-00_004230.2	0.419545	0.340379	0.479068	others
Ec-00_004235.1	0.352682	0.901471	0.429866	others
Ec-00_004240.1	0	0	0.078127	others
Ec-00_004250.2	2.20493	3.94005	5.4051	others
Ec-00_004260.1	0.0769357	0	0.156253	others
Ec-00_004270.1	647.034	110.738	87.5913	DEG
Ec-00_004280.1	42.554	47.0385	45.6899	others
Ec-00_004290.1	44.297	46.8214	52.544	others
Ec-00_004300.3	10.1839	14.2078	10.8401	others
Ec-00_004310.1	9.95988	10.4579	7.16703	others
Ec-00_004320.1	13.7504	19.1168	14.0227	others
Ec-00_004330.1	0	0	0.0124763	targeted_by_MIR
Ec-00_004350.3	14.0699	17.1529	12.4928	others
Ec-00_004360.1	2.92736	1.0235	0.709358	others
Ec-00_004370.1	0.0398657	0.0354713	0.102283	others
Ec-00_004375.1	0.043655	0	0	others
Ec-00_004380.1	0	0	0	others
Ec-00_004400.1	0	0	0	others
Ec-00_004410.1	0.225291	0.182393	0.16586	others
Ec-00_004420.1	0.794965	0.349616	0.870944	others
Ec-00_004430.1	0	0	0	others
Ec-00_004440.1	0.117449	0.0973934	0.104524	others
Ec-00_004450.1	0.299774	0.140374	0.113862	others
Ec-00_004460.2	0.920892	1.27705	0.653708	others
Ec-00_004470.1	0.337802	0.289509	0.259281	others
Ec-00_004480.1	0	0.0154466	0.0176289	others
Ec-00_004490.1	0	0	0.049613	others
Ec-00_004495.1	0	0	0	others
Ec-00_004500.1	0	0	0.0265954	others
Ec-00_004505.1	0	0	0	others
Ec-00_004507.1	0.0491499	0.0143758	0.0171714	others
Ec-00_004510.1	0.0622227	0.024996	0.0375709	others
Ec-00_004520.1	15.2258	20.3625	11.4359	others
Ec-00_004530.1	3.67105	3.29742	1.49477	others
Ec-00_004540.1	0.00749807	0.00735877	0.0213141	others
Ec-00_004550.1	4.37697	4.31655	4.73179	others
Ec-00_004560.1	40.1625	36.7358	37.1267	targeted_by_MIR
Ec-00_004570.1	0	0	0	others
Ec-00_004580.1	0.113871	0.111756	0.217713	others
Ec-00_004590.1	2.86631	2.1824	2.19403	others
Ec-00_004600.1	5.46997	5.04418	5.06879	others
Ec-00_004610.1	3.10913	2.91206	3.03119	others
Ec-00_004620.1	17.9779	17.4487	21.1143	others
Ec-00_004630.1	112.647	107.899	108.941	others
Ec-00_004640.1	4.55924	4.37067	3.55716	others
Ec-00_004650.1	3.30526	2.48969	2.09403	targeted_by_MIR
Ec-00_004670.1	15.8855	15.0868	13.774	others
Ec-00_004680.1	118.407	70.1079	89.8234	others
Ec-00_004690.2	0.458545	0.280794	0.261865	targeted_by_DESL
Ec-00_004700.2	3.75045	2.57841	2.43689	others
Ec-00_004720.1	0.942417	0.474664	0.573921	others
Ec-00_004740.1	0.0974306	0.0421635	0.146385	others
Ec-00_004745.1	0.0221862	0	0	others
Ec-00_004750.2	4.92823	5.22565	4.42261	others
Ec-00_004760.1	19.8259	17.4877	12.4231	others
Ec-00_004770.1	4.23255	3.38535	1.22218	others
Ec-00_004780.1	4.8749	3.80508	1.25208	others
Ec-00_004790.1	6.16481	5.13487	2.09024	others
Ec-00_004800.2	3.58797	3.11122	2.00619	others
Ec-00_004810.1	2.95573	2.18273	1.4698	others
Ec-00_004820.1	4.61841	3.99516	3.1716	others
Ec-00_004830.2	1.95351	1.3135	1.14155	others
Ec-00_004840.1	0.0158673	0.0269791	0.0161129	others
Ec-00_004850.1	0	0	0	others
Ec-00_004860.1	0.0248174	0.0106605	0.13823	others
Ec-00_004870.1	0	0.0562077	0.0422543	others
Ec-00_004885.1	0	0	0	others
Ec-00_004887.2	0	0	0.0271818	others
Ec-00_004890.1	0	0	0	others
Ec-00_004900.1	0	0	0	others
Ec-00_004910.1	0.118005	0.0661964	0.0940561	others
Ec-00_004920.1	0	0	0	others
Ec-00_004940.3	0.0345968	0.0176253	0.0785249	others
Ec-00_004950.1	0	0	0	others
Ec-00_004960.1	0	0	0	others
Ec-00_004970.1	0	0	0	others
Ec-00_004980.1	6.04199	4.41038	5.17055	others
Ec-00_004985.1	0	0	0	others
Ec-00_004995.1	0	0	0	others
Ec-00_005000.1	0.169511	0.153737	0.0650199	others
Ec-00_005010.1	0	0	0	others
Ec-00_005020.1	0.0323121	0.0202732	0.018096	others
Ec-00_005025.1	0.0240288	0.0132582	0.0681665	others
Ec-00_005030.2	14.0721	6.32725	5.41465	targeted_by_DESL
Ec-00_005040.2	0.566094	0.413782	0.337809	targeted_by_MIR
Ec-00_005050.1	0	0	0.0267327	others
Ec-00_005060.1	0	0.0122204	0	others
Ec-00_005090.1	0.173792	0.211301	0.16027	others
Ec-00_005115.1	4.13025	2.75905	3.98922	others
Ec-00_005120.1	0.537038	0.430521	0.646204	others
Ec-00_005130.1	0.0324091	0.046294	0.0566729	others
Ec-00_005140.1	138.75	124.773	115.937	others
Ec-00_005150.1	46.151	39.7401	38.2782	others
Ec-00_005160.1	2.56954	3.15049	2.24223	others
Ec-00_005170.1	0.0271478	0	0.0550635	targeted_by_DESL
Ec-00_005170.2	0.589251	0.497078	0.476654	targeted_by_DESL
Ec-00_005180.1	0.052673	0.0236294	0.0862997	others
Ec-00_005190.2	6.1052	6.57857	5.91749	others
Ec-00_005200.1	18.0768	20.8184	15.7372	others
Ec-00_005210.1	21.6073	22.7828	21.1884	others
Ec-00_005220.1	12.7167	15.511	13.6364	others
Ec-00_005230.1	8.22414	8.11491	7.3945	others
Ec-00_005240.1	3.42525	3.17647	2.86574	others
Ec-00_005250.1	0.101309	0.0643451	0.107554	targeted_by_MIR
Ec-00_005260.1	0	0	0	others
Ec-00_005270.1	0.0246732	0.0237604	0.0806652	others
Ec-00_005275.1	0	0	0	others
Ec-00_005280.1	0	0	0.0927797	others
Ec-00_005285.2	0	0.0061653	0	others
Ec-00_005290.1	0	0	0	others
Ec-00_005310.1	0.0125017	0.00613473	0.0307458	others
Ec-00_005320.1	0.0269572	0.0256146	0.0520532	others
Ec-00_005325.1	7.87788	9.65189	6.89547	others
Ec-00_005327.1	23.2683	23.8863	17.6175	others
Ec-00_005330.1	0	0	0	others
Ec-00_005370.1	0.00742443	0	0.0295145	others
Ec-00_005380.1	1.22147	0.782269	0.459281	others
Ec-00_005390.1	50.9512	59.2004	43.4672	targeted_by_MIR
Ec-00_005400.1	0.172142	0.180338	0.20704	others
Ec-00_005410.1	28.0768	36.3946	24.7514	others
Ec-00_005420.1	0.12156	0.285802	0.40847	others
Ec-00_005430.1	2.40233	1.31221	2.3242	others
Ec-00_005440.1	1.99539	1.23254	1.60617	others
Ec-00_005450.4	5.87744	5.41149	4.62861	others
Ec-00_005460.1	22.691	16.022	16.5872	others
Ec-00_005470.1	1.6991	0.784835	2.02091	others
Ec-00_005475.1	7.62735	7.29039	2.67144	others
Ec-00_005480.2	0.0318722	0.10013	0.0778123	others
Ec-00_005490.1	0	0.0683293	0.0332784	others
Ec-00_005500.1	0	0	0	others
Ec-00_005510.1	0.170094	0	0.283414	others
Ec-00_005520.1	0.207411	0.414767	0.111386	others
Ec-00_005530.2	34.7588	45.0458	28.2318	others
Ec-00_005540.1	11.476	13.5511	10.5077	others
Ec-00_005550.1	4.77222	2.91811	2.97337	others
Ec-00_005560.1	200.713	222.476	214.659	others
Ec-00_005570.1	4.06584	4.84217	3.92072	others
Ec-00_005580.1	28.5989	32.8468	27.3697	others
Ec-00_005590.1	0.229173	0.336542	0.260932	others
Ec-00_005595.1	0.048464	0	0	others
Ec-00_005605.1	0.105405	0	0.0331436	others
Ec-00_005610.1	16.3515	17.3177	19.2915	others
Ec-00_005620.1	0.202799	0.313858	0.425671	others
Ec-00_005630.1	0.737281	0.938447	0.563939	targeted_by_DESL
Ec-00_005640.1	15.6766	16.3599	13.2656	others
Ec-00_005650.1	16.1354	16.1751	13.5048	others
Ec-00_005660.1	3.77976	4.1742	4.3875	others
Ec-00_005670.1	0.15559	0.0772476	0.142159	others
Ec-00_005680.1	11.9054	19.4435	16.9151	others
Ec-00_005690.1	4.59636	7.30241	4.29245	others
Ec-00_005700.1	0.496617	1.09746	0.394333	others
Ec-00_005710.1	1.04365	0.786077	1.02196	others
Ec-00_005720.1	0.626289	0.0721843	0.598708	others
Ec-00_005730.1	4.23874	3.03393	3.54222	others
Ec-00_005740.2	0.13704	0.0137299	0.177576	others
Ec-00_005745.2	0.493333	0.374477	0.0627863	others
Ec-00_005750.5	1.084	0.544113	0.771231	targeted_by_DESL
Ec-00_005760.1	0.00640217	0	0.0147286	others
Ec-00_005770.1	8.99288	9.82924	10.5361	targeted_by_MIR
Ec-00_005780.1	72.7847	75.8243	69.0813	others
Ec-00_005790.1	55.8296	74.7873	47.7356	others
Ec-00_005800.1	4.57369	4.9291	3.76507	targeted_by_MIR
Ec-00_005810.3	1.56265	1.69078	1.51241	others
Ec-00_005820.1	5.63071	8.89211	12.146	others
Ec-00_005830.2	1.79368	3.00336	9.2335	others
Ec-00_005840.1	0	0	0	others
Ec-00_005850.1	21.0942	21.678	23.1348	others
Ec-00_005860.1	0	0	0	others
Ec-00_005870.2	2.93976	3.11715	2.5325	others
Ec-00_005880.3	0.0135696	0	0	others
Ec-00_005890.1	25.3241	23.6247	26.7805	others
Ec-00_005900.1	20.4524	20.3658	18.6959	others
Ec-00_005910.1	3.40927	3.26981	3.52322	others
Ec-00_005920.1	12.5237	14.054	13.7488	others
Ec-00_005930.1	91.9759	79.205	83.4547	others
Ec-00_005940.1	433.551	390.483	352.19	others
Ec-00_005950.2	69.7194	71.4052	75.25	others
Ec-00_005960.1	0.0316853	0.0128991	0.0364179	others
Ec-00_005970.1	1.27703	1.74003	0.986278	targeted_by_MIR
Ec-00_005980.1	0.0111014	0.0106908	0	others
Ec-00_005990.1	0.82256	0.756815	0.827513	others
Ec-00_006000.1	0.711462	0.559762	0.782725	others
Ec-00_006010.1	0.313464	0.480379	0.37848	others
Ec-00_006020.1	0	0	0	others
Ec-00_006030.1	39.601	48.6049	51.8069	others
Ec-00_006040.1	117.18	118.864	105.04	others
Ec-00_006060.1	0.0134937	0.0246277	0.00605273	others
Ec-00_006070.1	0.0645137	0	0	others
Ec-00_006080.1	0.0990085	0.0167298	0.113788	others
Ec-00_006090.1	0.0123366	0.0124339	0.0119513	others
Ec-00_006100.1	0	0.0578966	0.154667	others
Ec-00_006110.1	0.34184	0.395656	0.310795	others
Ec-00_006120.1	0.14243	0.142171	0.391035	others
Ec-00_006130.1	0.290081	0.29908	0.467842	others
Ec-00_006140.1	0.437446	0.160967	0.508676	others
Ec-00_006170.1	0.411072	0.253509	0.306104	others
Ec-00_006180.1	1.08958	1.05942	1.4127	others
Ec-00_006190.1	1.14835	1.43401	1.145	others
Ec-00_006200.1	0	0	0.0166974	others
Ec-00_006240.1	1.72082	1.57311	1.22075	others
Ec-00_006260.1	2.41074	1.41974	0.711304	others
Ec-00_006270.1	1.50375	0.678997	1.03328	others
Ec-00_006280.1	200.233	255.21	215.694	others
Ec-00_006290.1	235.541	235.983	150.531	others
Ec-00_006310.1	1023.59	1137.62	1093.37	others
Ec-00_006320.1	6.94087	6.25061	5.325	others
Ec-00_006330.1	0.0704633	0.158616	0.0365887	others
Ec-00_006340.1	1.30702	1.12195	2.57366	others
Ec-00_006350.1	1120.19	1225.37	1082.31	others
Ec-00_006360.2	0.0418886	0.130745	0	others
Ec-00_006370.1	0.684953	1.84054	0.638382	others
Ec-00_006380.2	0.415579	0.488761	0.291531	others
Ec-00_006390.1	0.0531044	0.0405344	0.0509426	others
Ec-00_006400.1	0.0366589	0.0520301	0.050151	others
Ec-00_006420.1	9.69738	11.705	9.49257	targeted_by_MIR
Ec-00_006430.1	0.863242	0.740247	0.700002	others
Ec-00_006440.1	0.228488	0.223657	0.282036	others
Ec-00_006450.1	0.288297	0.404592	0.406234	others
Ec-00_006460.1	0.147951	0.20076	0.227249	others
Ec-00_006470.1	9.54101	10.3589	7.26611	others
Ec-00_006480.2	4.19774	2.93785	2.73291	others
Ec-00_006490.1	3.44768	1.94538	0.683186	others
Ec-00_006500.2	4.1921	2.19927	2.72307	others
Ec-00_006510.1	1.38082	0.909854	1.09335	others
Ec-00_006520.1	9.14735	11.2434	10.708	others
Ec-00_006530.1	33.6154	37.5092	37.8672	others
Ec-00_006540.1	84.7109	100.222	105.047	others
Ec-00_006550.1	9.38547	13.6781	11.0806	targeted_by_MIR
Ec-00_006560.1	5.37948	5.86233	4.75196	targeted_by_MIR
Ec-00_006570.1	91.6653	82.9564	89.413	others
Ec-00_006580.1	14.1063	13.4585	13.4703	others
Ec-00_006590.1	1.73048	1.38819	1.84623	others
Ec-00_006600.1	0	0	0	others
Ec-00_006600.2	1.58065	1.22547	1.69029	others
Ec-00_006610.1	3.18494	3.46157	3.02854	others
Ec-00_006620.1	7.85512	5.9202	7.4071	others
Ec-00_006625.1	0.0135639	0.105296	0.0886898	others
Ec-00_006630.1	17.4918	14.445	11.9788	others
Ec-00_006640.1	26.8421	24.7105	20.43	others
Ec-00_006650.1	18.0642	20.2791	16.1528	others
Ec-00_006660.1	14.9901	19.0364	17.8538	others
Ec-00_006665.1	1.05179	0.809568	0.954839	others
Ec-00_006670.2	5.9759	6.17664	4.22784	others
Ec-00_006680.3	5.293	6.72122	4.24137	others
Ec-00_006690.1	25.115	29.6636	26.0608	others
Ec-00_006700.2	4.04408	7.52372	4.30579	others
Ec-00_006720.1	6.13701	8.20555	6.25827	others
Ec-00_006740.2	2.52376	2.20798	2.1852	others
Ec-00_006750.1	0	0	0	others
Ec-00_006760.2	2.51933	2.48414	2.52441	others
Ec-00_006770.1	27.5745	28.6921	29.5664	others
Ec-00_006780.4	0.363735	0.232225	0.298106	others
Ec-00_006790.1	4.53351	6.89404	4.96322	others
Ec-00_006800.1	1.876	2.16811	1.39867	others
Ec-00_006810.1	53.7681	51.0549	44.4732	others
Ec-00_006820.1	17.2557	15.1172	13.888	others
Ec-00_006830.1	1.63946	1.55583	1.0222	others
Ec-00_006840.1	11.9498	14.0948	9.52094	targeted_by_DESL
Ec-00_006850.2	4.05547	4.7282	3.88024	others
Ec-00_006860.1	5.54019	6.00196	4.60482	others
Ec-00_006870.1	7.03183	8.4231	7.27304	others
Ec-00_006880.1	52.5101	64.9113	53.0774	others
Ec-00_006890.3	15.5698	16.1598	12.6267	others
Ec-00_006900.1	24.9813	27.9061	21.6649	others
Ec-00_006920.1	0.229316	0.378297	0.259203	others
Ec-00_006925.1	2.33295	2.65579	1.69297	others
Ec-00_006930.1	0.172366	0.236331	0.309272	targeted_by_DESL
Ec-00_006940.1	8.44104	10.9389	6.91767	others
Ec-00_006950.1	45.0831	58.8308	47.4795	others
Ec-00_006960.1	76.626	38.9279	137.53	others
Ec-00_006970.1	12.8078	12.1664	11.0742	others
Ec-00_006990.1	4.84572	4.78123	4.59848	others
Ec-00_007000.1	18.5552	18.3578	16.8836	others
Ec-00_007010.1	0.494816	0.486408	0	others
Ec-00_007020.1	0.233459	0.290454	0.177821	others
Ec-00_007030.1	0.559839	1.04293	0.522472	others
Ec-00_007050.1	43.9431	39.7465	38.1443	others
Ec-00_007060.1	89.0457	93.666	84.9055	others
Ec-00_007080.2	0	0.011809	0	others
Ec-00_007090.1	0	0	0.0165409	others
Ec-00_007095.1	0.104298	0.0452532	0.058812	others
Ec-00_007097.1	0.0152934	0	0.0171297	others
Ec-00_007098.1	0.035702	0	0.0370871	others
Ec-00_007099.1	0.0101748	0	0.0299671	others
Ec-00_007100.1	0.409756	0.280393	0.294849	others
Ec-00_007110.1	0.041048	0.0384913	3.92888	others
Ec-00_007130.1	0	0.00425923	0.0076036	targeted_by_MIR
Ec-00_007140.1	1.09625	2.39351	1.19964	others
Ec-00_007150.1	95.5643	105.625	67.4326	others
Ec-00_007160.1	88.1463	85.5275	72.4871	others
Ec-00_007170.1	0.0357437	0.111445	0.219541	others
Ec-00_007180.1	0.0452778	0.0521407	0.00697077	others
Ec-00_007190.1	0	0	0.0846897	others
Ec-00_007210.1	7.21066	24.4085	5.11634	targeted_by_MIR
Ec-00_007220.1	1.21389	0.960927	1.1004	others
Ec-00_007230.1	0.457941	0.431718	0.307115	others
Ec-00_007240.1	15.957	13.1514	12.9285	others
Ec-00_007245.1	3.70363	2.11078	2.08715	others
Ec-00_007250.1	211.79	180.177	235.789	others
Ec-00_007260.1	0.441576	0.404936	0.428615	others
Ec-00_007270.1	0.0446791	0.0158616	0.110794	others
Ec-00_007280.2	4.93117	4.52128	4.50697	others
Ec-00_007290.1	0.612248	0.325888	0.207983	others
Ec-00_007300.1	0.143066	0.0643976	0.082902	others
Ec-00_007310.1	0	0	0.0231139	others
Ec-00_007320.1	23.0303	29.7961	22.9048	others
Ec-00_007330.1	44.1861	49.178	51.3888	others
Ec-00_007340.1	168.868	136.568	139.264	others
Ec-00_007350.1	6.89578	8.56771	7.53323	others
Ec-00_007360.1	20.6044	22.1979	18.2479	others
Ec-00_007380.1	46.09	53.695	48.4649	targeted_by_MIR
Ec-00_007390.1	4.83568	4.67934	4.83843	targeted_by_MIR
Ec-00_007410.1	3.55743	5.34556	5.54153	others
Ec-00_007420.1	1.93558	1.90359	2.37478	others
Ec-00_007430.1	36.4419	72.0342	36.7323	others
Ec-00_007440.1	0.946944	1.12287	0.21222	others
Ec-00_007450.1	1.69694	2.14929	0.883389	others
Ec-00_007460.2	0	0.0115088	0.0585108	others
Ec-00_007470.2	0	0	0	others
Ec-00_007480.1	12.964	15.476	14.2531	targeted_by_MIR
Ec-00_007530.2	0.799247	0.653957	0.491706	others
Ec-00_007540.1	7.58362	7.18967	7.62181	others
Ec-00_007550.1	177.724	192.488	120.074	others
Ec-00_007560.1	2.01177	1.65585	1.78443	others
Ec-00_007570.2	0	0	0	others
Ec-00_007580.1	0.245968	0.297394	0.228118	others
Ec-00_007590.1	32.8386	29.9032	28.4126	others
Ec-00_007600.1	0.270067	0.105712	0.202295	targeted_by_MIR
Ec-00_007610.1	0	0	0	targeted_by_DESL
Ec-00_007610.2	4.87578	6.27891	3.86634	targeted_by_DESL
Ec-00_007610.3	3.08506	4.09937	2.72314	targeted_by_DESL
Ec-00_007620.1	0	0	0	others
Ec-00_007640.3	7.73272	8.2398	6.84667	targeted_by_DESL
Ec-00_007650.1	0.981892	1.0172	1.17774	others
Ec-00_007660.1	0	0.0326032	0	others
Ec-00_007670.1	2.70126	3.42352	2.53481	others
Ec-00_007680.5	1.06201	1.34066	0.936921	others
Ec-00_007690.1	0	0	0	others
Ec-00_007700.1	47.5689	54.2518	47.261	others
Ec-00_007710.1	28.1525	32.8096	27.1948	others
Ec-00_007720.1	395.59	384.943	411.63	others
Ec-00_007730.2	3.18889	3.03315	3.12136	others
Ec-00_007740.1	36.6315	40.6036	36.9799	others
Ec-00_007750.1	5.21573	5.45045	3.97856	targeted_by_MIR
Ec-00_007755.1	0	0	0	others
Ec-00_007760.1	2.54001	2.14022	1.30763	others
Ec-00_007765.1	2.46338	1.32875	1.2852	others
Ec-00_007767.1	0.248182	0.0306136	0.0156046	others
Ec-00_007768.1	0.184281	0.024303	0.021693	targeted_by_DESL
Ec-00_007780.1	752.448	1184.42	1010.09	targeted_by_DESL
Ec-00_007800.1	3.027	2.50542	1.99532	others
Ec-00_007810.1	0.00928877	0	0.0543331	others
Ec-00_007820.1	60.0061	61.6746	61.223	others
Ec-00_007830.1	9.50689	11.4828	10.3208	others
Ec-00_007840.1	0.405891	0.40867	0.57617	others
Ec-00_007845.2	0.487258	0.266857	0.41029	others
Ec-00_007847.1	0.841234	0.658341	0.757494	others
Ec-00_007848.1	0.991518	0.855506	0.995681	others
Ec-00_007850.1	16.6449	15.1766	11.1566	others
Ec-00_007865.1	0.287074	0.265177	0.182574	others
Ec-00_007870.1	0.0364917	0.0700323	0.104653	others
Ec-00_007880.1	0.0958919	0.120989	0.0295972	others
Ec-00_007900.1	28.3917	26.9433	25.5492	others
Ec-00_007910.1	2.03009	2.73813	2.71068	others
Ec-00_007920.1	1.31041	1.72563	2.09896	others
Ec-00_007940.1	0	0	0	others
Ec-00_007960.1	0.0796803	0	0	others
Ec-00_007970.1	0	0	0	others
Ec-00_007980.1	3.64883	4.01967	2.77876	others
Ec-00_007990.2	4.87856	5.91238	5.43901	others
Ec-00_008000.1	1.7214	1.84336	1.69377	others
Ec-00_008010.1	2.1268	1.44244	1.37565	others
Ec-00_008020.1	0.0777498	0.00734713	0.00838507	others
Ec-00_008030.1	0.0351677	0	0.0196952	others
Ec-00_008040.1	67.7002	75.9225	61.4542	others
Ec-00_008050.1	19.9314	21.0313	19.8584	others
Ec-00_008060.1	502.14	700.841	545.441	others
Ec-00_008070.2	32.8904	16.0877	31.5768	others
Ec-00_008080.1	10.3801	8.1951	7.52735	others
Ec-00_008090.1	24.0385	11.9955	16.1901	others
Ec-00_008100.1	11.9255	6.88852	5.80109	others
Ec-00_008110.2	7.62035	4.92377	3.1906	others
Ec-00_008130.1	5.09795	5.05533	5.81006	others
Ec-00_008140.1	0.0348073	0	0.0297684	others
Ec-00_008145.2	1.8173	1.28894	1.51616	others
Ec-00_008150.4	1.75603	2.27382	1.95794	others
Ec-00_008157.2	6.92545	5.40436	6.10201	others
Ec-00_008160.1	0	0	0	others
Ec-00_008170.1	0	0	2.86135	others
Ec-00_008175.1	0	0	2.03334	targeted_by_MIR
Ec-00_008177.1	0.0173737	0	0.319412	others
Ec-00_008190.1	24.9463	28.155	24.0398	others
Ec-00_008200.1	12.1546	13.5218	10.6161	others
Ec-00_008210.1	0.141761	0.232034	0.108544	others
Ec-00_008220.1	0.635169	2.96601	0.485061	others
Ec-00_008230.1	26.4094	30.1999	21.8819	others
Ec-00_008240.1	0.628866	2.73414	0.417898	others
Ec-00_008250.1	1.61704	3.96506	3.40597	others
Ec-00_008255.1	0	0.0407923	0.0528866	others
Ec-00_008260.1	0	0	0.0174545	others
Ec-00_008270.2	0.348846	0.368916	0.451598	others
Ec-00_008280.1	0.136681	0.0427373	0.106803	others
Ec-00_008290.1	11.6712	11.6027	12.5568	targeted_by_MIR
Ec-00_008300.1	0	0	0.0268685	targeted_by_MIR
Ec-00_008310.2	3.76037	3.46874	2.64722	others
Ec-00_008320.1	6.12332	5.0671	3.69818	others
Ec-00_008330.1	4.55897	5.05851	4.9088	others
Ec-00_008340.1	0.00812853	0.0161579	0.0804702	others
Ec-00_008350.1	10.4859	11.6391	10.8846	others
Ec-00_008360.1	0	0.173159	0.0851137	others
Ec-00_008370.1	1.84329	8.58195	1.25427	others
Ec-00_008380.1	1.61959	5.64904	0.871876	others
Ec-00_008400.1	0.183473	0.288445	0.189903	others
Ec-00_008410.1	0	0	0	others
Ec-00_008420.2	70.5841	66.7195	64.3746	others
Ec-00_008430.1	44.3555	43.9851	47.2955	others
Ec-00_008440.1	138.03	138.052	129.326	targeted_by_DESL
Ec-00_008450.1	15.8056	15.6096	8.33961	others
Ec-00_008460.1	24.7768	23.3944	25.1422	others
Ec-00_008480.1	24.4	24.9949	22.629	targeted_by_DESL
Ec-00_008490.1	17.1937	37.1968	11.3936	others
Ec-00_008500.1	12.7167	14.9711	11.8507	others
Ec-00_008510.1	20.5329	30.8873	16.9544	others
Ec-00_008520.1	0	0	0	others
Ec-00_008530.2	5.95747	6.25322	4.55638	others
Ec-00_008550.1	5.81311	5.04586	7.08636	targeted_by_MIR
Ec-00_008560.1	8.7031	8.21514	11.0496	others
Ec-00_008580.1	0	0	0	others
Ec-00_008590.1	0	0	0	others
Ec-00_008600.1	0	0	0.237892	others
Ec-00_008610.1	0	0	0	others
Ec-00_008620.1	0.428732	0.286843	0.523912	others
Ec-00_008630.1	13.4207	29.6908	9.47254	others
Ec-00_008650.3	12.3302	15.76	10.4428	others
Ec-00_008660.1	3.72121	3.21209	5.95545	others
Ec-00_008670.1	1.2345	27.3461	0.884289	targeted_by_DESL
Ec-00_008690.1	27.5113	25.6819	25.1124	others
Ec-00_008700.1	10.707	12.5457	9.83241	others
Ec-00_008720.1	0.0674541	0.0870098	0.114822	others
Ec-00_008730.1	44.0506	51.4334	45.3849	others
Ec-00_008740.1	0.259501	0.190154	0.270844	others
Ec-00_008750.2	15.0209	12.4561	12.0945	others
Ec-00_008760.1	0	0	0	others
Ec-00_008770.1	2.3205	1.74089	2.64413	others
Ec-00_008780.1	1.13101	0.408582	1.77457	others
Ec-00_008790.1	1.10501	0.55706	0.639181	others
Ec-00_008800.1	2.79069	2.39499	3.50516	others
Ec-00_008810.1	0	0	0.015752	others
Ec-00_008820.1	57.5261	29.479	34.3532	others
Ec-00_008830.1	133.253	136.729	159.671	others
Ec-00_008835.1	1.20526	1.37647	1.59753	others
Ec-00_008840.1	1.10936	2.7375	2.15788	others
Ec-00_008850.1	64.4147	60.1802	70.9496	others
Ec-00_008860.2	22.153	21.1915	22.1988	others
Ec-00_008870.1	49.5742	109.178	42.9029	targeted_by_MIR
Ec-00_008880.1	0.481757	1.7696	1.66148	others
Ec-00_008890.1	10.773	12.8513	8.40425	others
Ec-00_008910.1	28.4875	27.4634	20.4036	others
Ec-00_008920.1	2.17796	1.86384	2.58433	others
Ec-00_008930.1	0.0487143	0	0.049468	others
Ec-00_008940.1	3.8839	3.12421	4.01155	others
Ec-00_008950.1	8.51659	10.0309	8.30964	others
Ec-00_008970.1	0.716155	0.694671	0.758922	others
Ec-00_008980.1	0	0	0	others
Ec-00_008990.1	0.719848	1.20186	1.19418	others
Ec-00_009000.1	1.91594	2.32381	1.60033	targeted_by_DESL
Ec-00_009010.1	0	0	0	others
Ec-00_009020.1	12.2171	11.9973	17.3306	targeted_by_DESL
Ec-00_009030.1	1.20077	1.23435	0.97794	others
Ec-00_009035.1	0.863233	0.823114	0.985253	others
Ec-00_009040.1	8.0162	8.46809	9.29358	others
Ec-00_009050.1	6.29833	15.0542	5.80017	others
Ec-00_009070.1	1.32089	1.62038	1.54262	others
Ec-00_009080.1	0.296086	0	0	others
Ec-00_009100.1	62.4497	59.2809	51.5426	targeted_by_MIR
Ec-00_009110.1	26.3268	35.1797	31.1502	others
Ec-00_009120.1	32.1667	52.4495	28.2339	others
Ec-00_009130.1	27.1704	41.3867	23.4149	others
Ec-00_009140.1	114.764	114.658	89.3484	others
Ec-00_009150.1	0.0992247	0	0	others
Ec-00_009160.1	0.0877202	0.0279811	0.0268948	others
Ec-00_009170.1	0	0	0.219403	others
Ec-00_009180.1	0	0	0	others
Ec-00_009190.1	0	0	0	others
Ec-00_009200.1	64.92	64.0282	61.0162	others
Ec-00_009210.1	0	0	0	others
Ec-00_009220.1	14.7695	13.6887	12.9814	others
Ec-00_009230.2	25.6348	24.1879	20.7275	others
Ec-00_009240.1	0.152206	0.152536	0.365259	others
Ec-00_009250.1	0.327184	0.368175	0.158787	others
Ec-00_009260.1	0	0	0	others
Ec-00_009270.1	1.93006	1.76109	1.77021	others
Ec-00_009280.1	10.357	9.51748	15.4223	others
Ec-00_009290.1	111.601	157.259	104.35	others
Ec-00_009310.1	2.27186	1.2144	2.17943	others
Ec-00_009340.1	9.67647	9.92475	7.81133	others
Ec-00_009350.1	46.9582	49.4311	39.1934	others
Ec-00_009355.1	51.8122	47.6072	47.7563	others
Ec-00_009360.1	1.55054	1.20466	0.651721	others
Ec-00_009370.2	7.10769	6.93189	6.26078	others
Ec-00_009380.1	0	0	0.0775547	others
Ec-00_009390.1	0.87267	0.896526	0.319682	others
Ec-00_009410.2	0.0859056	0.0858052	0.105589	others
Ec-00_009425.3	0.236959	0.0105445	0.145179	others
Ec-00_009430.1	0.07412	0.106075	0.0268685	others
Ec-00_009435.1	5.84278	7.93448	5.63526	others
Ec-00_009437.1	1.17835	0.867029	1.35291	others
Ec-00_009438.1	0.104059	0.131939	0.181505	others
Ec-00_009440.1	1.51305	1.52592	2.21131	others
Ec-00_009460.1	1.13401	4.21887	0.943408	others
Ec-00_009490.1	0	0	0.0116013	others
Ec-00_009500.7	503.662	348.207	346.437	others
Ec-00_009510.1	988.364	699.318	687.301	others
Ec-00_009520.2	0.165806	0.104883	0.0213848	others
Ec-00_009530.1	0.017132	0.0145647	0.0148481	others
Ec-00_009540.1	0.452329	0.612059	0.561103	others
Ec-00_009550.1	0	0	0	others
Ec-00_009560.1	0.0523056	0.335493	0.0469243	others
Ec-00_009580.1	0	0	0	others
Ec-00_009590.1	0	0	0	others
Ec-00_009600.2	5.75909	2.6324	2.2472	others
Ec-00_009610.1	2.25004	2.50827	2.37261	others
Ec-00_009620.1	200.297	198.009	155.375	others
Ec-00_009640.1	3.97689	5.32334	5.20987	others
Ec-00_009650.1	0	0.010054	0.0120093	others
Ec-00_009655.1	1.20857	1.06297	0.867621	others
Ec-00_009660.1	0.113971	0.152259	0.0793119	others
Ec-00_009670.1	0.393385	0.735191	0.108771	others
Ec-00_009680.1	56.6448	61.8965	62.205	others
Ec-00_009690.1	0.0813141	0.0337629	0.0169108	others
Ec-00_009700.1	0.0154786	0	0	others
Ec-00_009710.1	0.046034	0.0190115	0.0456048	others
Ec-00_009720.1	17.061	11.2448	9.23153	others
Ec-00_009730.1	0.505646	0.567775	0.634422	others
Ec-00_009740.1	0.582092	0.373899	0.690136	others
Ec-00_009760.1	0	0	0	others
Ec-00_009770.1	0	0	0	others
Ec-00_009775.1	5.59397	8.01758	3.31334	others
Ec-00_009780.1	1.87293	3.19407	1.45407	others
Ec-00_009800.1	4.99529	5.90594	5.31119	others
Ec-00_009810.5	3.81268	3.30471	2.96495	others
Ec-00_009830.2	0.873553	0.78192	0.598446	others
Ec-00_009840.1	0.0155449	0	0.0148604	others
Ec-00_009850.1	1.77026	2.88394	2.03363	others
Ec-00_009860.2	0.708342	0.642704	0.416652	others
Ec-00_009870.1	6.13227	7.32972	5.47952	others
Ec-00_009875.1	1.94916	2.24189	1.50237	others
Ec-00_009880.1	75.3975	73.9533	83.4065	others
Ec-00_009890.1	63.1042	51.9861	52.708	others
Ec-00_009910.1	0.0422487	0	0.0214512	others
Ec-00_009920.1	14.7573	13.2753	9.80988	others
Ec-00_009930.1	0	0.0074087	0.0299142	others
Ec-00_009940.1	16.1968	23.2889	16.54	others
Ec-00_009950.1	15.2218	15.2749	14.806	others
Ec-00_009970.1	11.5604	13.5676	13.2668	others
Ec-00_009980.1	0.0156705	0.0267559	0.0316218	others
Ec-00_009990.1	0	0	0.824897	others
Ec-00_010010.1	33.3971	35.0088	28.9884	others
Ec-00_010020.1	3.94269	3.78271	3.07022	others
Ec-00_010030.1	0.191327	0.637259	0.224732	others
Ec-00_010040.3	0.279298	0.0616327	0.449171	others
Ec-00_010050.3	0	0	0	others
Ec-00_010060.1	0	0	0.0304885	others
Ec-00_010070.1	0.0593834	0.0820235	0.0482718	others
Ec-00_010080.2	2.8337	5.88633	6.78367	others
Ec-00_010090.2	1.26636	0.814017	0.992257	targeted_by_MIR
Ec-00_010100.2	0.495532	0.380728	0.754029	others
Ec-00_010110.1	0.152027	0.057046	0.135411	others
Ec-00_010120.1	0	0	0.0857183	others
Ec-00_010130.1	0.0907549	0.101707	0.104963	targeted_by_MIR
Ec-00_010140.1	42.0239	42.7798	44.7786	others
Ec-00_010150.1	9.69322	10.5912	12.9345	others
Ec-00_010160.1	0	0.00399037	0.0258049	others
Ec-00_010170.1	24.2242	21.1187	25.0998	others
Ec-00_010180.1	0.234899	0.197923	0.323936	others
Ec-00_010190.2	2.7899	2.74181	1.54943	others
Ec-00_010200.1	29.9811	20.2439	18.1259	others
Ec-00_010210.1	0.032731	0.0779072	0.128795	others
Ec-00_010220.3	13.7322	13.6503	18.2898	others
Ec-00_010230.1	7.26892	5.98119	7.3634	others
Ec-00_010240.1	7.47397	8.70468	7.72906	others
Ec-00_010250.1	0.582757	0.35132	0.413507	others
Ec-00_010260.1	1.46502	0.849375	1.61608	others
Ec-00_010280.1	7.01149	4.7306	3.35649	others
Ec-00_010290.1	153.419	99.8275	81.4158	others
Ec-00_010310.1	3.94016	2.76891	4.41327	others
Ec-00_010320.1	0.0983473	0	0	others
Ec-00_010330.1	80.8415	63.9047	69.2765	others
Ec-00_010350.1	13.0738	8.55617	11.4219	others
Ec-00_010370.1	14.3752	15.0766	13.8503	others
Ec-00_010380.1	2.3216	1.73612	2.00138	others
Ec-00_010410.1	3.25366	4.05191	2.8717	others
Ec-00_010420.1	15.762	14.5369	18.7017	others
Ec-00_010430.1	23.8041	29.6353	24.7462	others
Ec-00_010440.1	0.824708	0.836412	0.579009	others
Ec-00_010450.1	1.14881	1.4125	0.977858	targeted_by_MIR
Ec-00_010480.1	6.47362	7.80799	8.05774	others
Ec-00_010490.1	5.36221	5.64225	5.37542	others
Ec-00_010510.1	6.39558	7.80214	5.49101	others
Ec-00_010520.1	26.569	25.108	25.7106	others
Ec-00_010530.1	42.0195	34.9039	40.7692	others
Ec-00_010540.1	0.0674109	0.00982857	0.0660208	others
Ec-00_010550.1	36.3713	48.5768	53.9531	targeted_by_MIR
Ec-00_010560.2	0	0	0	others
Ec-00_010580.3	0.0222318	0.00906717	0.023003	others
Ec-00_010590.2	23.7757	33.2326	26.5917	others
Ec-00_010600.1	2.54725	2.30536	2.33849	others
Ec-00_010610.1	18.6774	17.1534	14.8967	others
Ec-00_010620.4	0.324583	0.180149	0.295481	targeted_by_DESL
Ec-00_010630.1	0.307993	0.288309	0.0624546	targeted_by_MIR
Ec-00_010635.1	1.6463	2.01725	0.999086	others
Ec-00_010640.1	1.09985	0.645387	0.80472	others
Ec-00_010650.1	0.315904	0	0.205343	others
Ec-00_010655.1	0.0526507	0	0.0178218	others
Ec-00_010660.1	1.83415	1.75476	2.27252	others
Ec-00_010670.1	0.550375	0	0.173119	others
Ec-00_010690.1	0.71146	0.415515	0.245044	others
Ec-00_010700.1	11.8357	9.65658	14.6557	others
Ec-00_010710.1	1.41662	1.40662	1.6799	others
Ec-00_010720.1	2.69845	2.11314	1.63538	others
Ec-00_010730.1	57.3725	62.2153	66.2487	others
Ec-00_010740.1	11.5238	11.3095	20.2088	others
Ec-00_010750.2	2.48697	2.96712	3.03676	others
Ec-00_010760.1	12.2475	11.5219	10.3311	others
Ec-00_010770.1	34.603	27.5553	29.5737	others
Ec-00_010780.1	5.95826	3.92679	3.92064	others
Ec-00_010810.1	0	0.0363753	0	others
Ec-00_010820.1	1.02728	0.979756	1.11287	targeted_by_MIR
Ec-00_010830.1	61.4656	61.5785	57.3804	others
Ec-00_010850.1	0.0144448	0.0345327	0.0368941	others
Ec-00_010860.1	0	0	0.0314727	others
Ec-00_010870.1	0.041182	0.038617	0.156954	targeted_by_DESL
Ec-00_010880.1	1.89585	1.6316	1.63969	targeted_by_DESL
Ec-00_010890.1	6.84602	5.71083	6.66328	others
Ec-00_010900.1	14.2822	8.72319	8.95334	others
Ec-00_010910.1	11.8661	10.2136	8.8514	others
Ec-00_010930.1	13.7657	16.9858	16.0427	others
Ec-00_010940.1	1.00003	0.954124	0.579745	others
Ec-00_010950.1	8.85269	10.1324	7.30531	others
Ec-00_010960.1	56.237	54.902	64.4005	others
Ec-00_010970.1	272.995	310.791	349.84	others
Ec-00_010980.1	16.894	18.2135	17.5885	others
Ec-00_010990.1	0.776175	0.777932	0.594601	others
Ec-00_011005.2	0.679167	0.64147	0.858864	others
Ec-00_011010.1	8.81502	6.58454	6.90706	others
Ec-00_011020.1	0	0.44988	0	others
Ec-00_011040.1	3.24064	2.61369	2.81504	others
Ec-00_011050.1	6.14318	6.68101	6.02271	others
Ec-00_011060.1	16.0595	22.5856	10.7319	others
Ec-00_011070.1	24.1098	19.4845	22.7225	others
Ec-00_011080.1	0.00529313	0.00899987	0.015277	others
Ec-00_011090.2	25.1161	25.5359	25.4385	others
Ec-00_011100.1	18.2037	17.259	14.9973	others
Ec-00_011120.1	0.264429	0.115773	0.0742887	others
Ec-00_011130.1	45.5876	43.7179	43.9711	others
Ec-00_011140.1	0	0	0	others
Ec-00_011150.1	0.273948	0.0453333	0.0963976	others
Ec-00_011160.1	13.2063	12.9413	13.7756	others
Ec-00_011170.1	16.4641	17.124	13.8466	others
Ec-00_011180.2	4.07604	3.50567	3.55656	targeted_by_MIR
Ec-00_011190.1	8.63182	8.44892	6.09866	others
Ec-00_011200.1	58.4305	63.973	58.2725	others
Ec-00_011210.1	28.4629	27.6543	23.2117	others
Ec-00_011230.1	1.01869	1.64577	0.512211	others
Ec-00_011240.1	18.3204	16.7931	21.3902	others
Ec-00_011250.1	29.067	30.8473	24.941	others
Ec-00_011260.2	18.8939	20.9491	19.9736	others
Ec-00_011290.2	27.0138	22.394	30.6383	others
Ec-00_011300.1	9.3417	8.15045	5.39002	others
Ec-00_011320.1	2.75535	2.36605	1.74224	others
Ec-00_011330.1	15.0773	19.0589	13.2967	others
Ec-00_011340.2	0.227516	0.22283	0.34423	others
Ec-00_011350.1	38.9439	37.417	38.2228	others
Ec-00_011360.1	0.888452	1.26151	0.935783	others
Ec-00_011380.1	16.724	20.7725	17.6648	others
Ec-00_011390.1	61.02	66.4377	91.5743	others
Ec-00_011400.1	6.31292	7.79261	5.46647	others
Ec-00_011410.1	10.4897	10.0931	8.36726	others
Ec-00_011420.1	0.168826	0.0227298	0.0356109	targeted_by_MIR
Ec-00_011430.1	27.445	30.5003	29.0511	others
Ec-00_011440.2	80.3272	128.99	78.8744	others
Ec-00_011450.1	20.109	20.7995	17.5705	others
Ec-00_011460.1	12.5401	13.7276	12.4331	others
Ec-00_011470.1	15.5664	12.1702	11.2862	others
Ec-00_011480.1	0.31249	0.246372	0.313875	others
Ec-00_011490.1	0.450634	1.1837	0.612232	others
Ec-01_000020.2	1.14624	2.15577	1.65225	others
Ec-01_000030.1	1.61228	1.8299	1.63685	others
Ec-01_000040.1	2.86077	3.58199	2.77834	others
Ec-01_000050.1	0.494663	0.237249	0.541606	others
Ec-01_000060.1	2.77072	2.60493	3.01296	others
Ec-01_000070.1	38.4505	38.2192	33.7342	others
Ec-01_000080.1	0.0327316	0.00798257	0.0538115	others
Ec-01_000090.1	22.3291	21.5347	25.9277	others
Ec-01_000100.1	149.578	103.965	123.116	others
Ec-01_000110.1	21.8931	16.7608	13.7842	others
Ec-01_000120.1	33.7219	40.8994	36.4634	others
Ec-01_000130.1	39.6357	38.0451	38.5276	others
Ec-01_000140.1	29.2279	28.0956	32.2791	others
Ec-01_000150.1	1.38163	0.570671	1.1979	others
Ec-01_000160.1	15.1876	14.3569	17.2849	others
Ec-01_000170.2	1.01693	1.16094	1.12657	others
Ec-01_000180.1	67.8721	87.952	70.5575	others
Ec-01_000190.1	102.579	100.263	105.93	others
Ec-01_000200.1	0.0338012	0	0	others
Ec-01_000210.1	3.00585	3.42471	3.22728	others
Ec-01_000220.1	9.291	6.60985	6.29697	others
Ec-01_000230.1	28.6755	29.8852	30.9113	others
Ec-01_000240.1	120.332	114.991	117.914	targeted_by_DESL
Ec-01_000250.1	14.3904	14.5517	11.9895	others
Ec-01_000260.1	95.1089	86.0248	89.2213	others
Ec-01_000270.1	12.7133	10.5986	12.4139	others
Ec-01_000280.1	5.70811	10.2426	5.70745	targeted_by_MIR
Ec-01_000290.1	25.2219	29.273	24.3468	others
Ec-01_000300.1	2.22492	2.79215	2.60499	others
Ec-01_000310.1	6.45718	5.93909	6.32313	others
Ec-01_000320.1	8.30426	9.87915	8.80629	others
Ec-01_000330.1	23.7755	26.4371	22.5635	others
Ec-01_000340.1	71.5975	61.7255	60.5854	others
Ec-01_000360.1	60.518	68.3899	58.4567	others
Ec-01_000370.1	0.438531	0.425081	0.393139	others
Ec-01_000380.1	9.42838	8.87897	8.63926	others
Ec-01_000390.1	0.0737088	0.0446652	0.122839	others
Ec-01_000400.1	165.902	174.257	171.68	others
Ec-01_000420.1	4.30159	4.64878	3.82719	others
Ec-01_000430.1	115.46	114.946	117.909	targeted_by_MIR
Ec-01_000440.1	23.0726	23.9443	20.6803	others
Ec-01_000450.1	45.5596	60.8148	45.7304	others
Ec-01_000460.1	73.5421	88.6399	64.0652	targeted_by_MIR
Ec-01_000470.1	14.4974	12.6033	10.0338	others
Ec-01_000480.1	40.6821	42.0274	35.9295	others
Ec-01_000490.1	4.16191	4.81345	3.8978	others
Ec-01_000500.1	8.6342	9.56163	8.06867	others
Ec-01_000510.2	72.7391	144.706	99.2301	others
Ec-01_000520.1	34.031	29.9898	45.8758	others
Ec-01_000530.1	4.08978	5.16315	4.39516	others
Ec-01_000540.1	14.38	12.9807	10.267	others
Ec-01_000560.1	4.29368	3.6208	4.08819	others
Ec-01_000570.1	15.4501	17.8643	16.8262	others
Ec-01_000580.1	4124.95	4522.95	4435.86	others
Ec-01_000600.1	11.2912	11.3952	10.5314	others
Ec-01_000620.1	114.847	106.742	100.163	others
Ec-01_000630.1	15.1404	17.124	14.6263	others
Ec-01_000640.1	11.0809	9.20074	10.0954	targeted_by_MIR
Ec-01_000650.1	3.84207	3.66495	4.2355	others
Ec-01_000660.1	153.097	153.393	170.922	others
Ec-01_000670.1	204.886	161.777	178.494	targeted_by_DESL
Ec-01_000680.2	122.568	101.251	112.297	others
Ec-01_000690.1	8.46274	7.31529	10.0659	others
Ec-01_000700.1	11.8549	12.4973	11.8108	others
Ec-01_000710.1	8.67315	9.94677	7.80999	targeted_by_MIR
Ec-01_000720.1	0.0521514	0	0.0470348	others
Ec-01_000730.2	5.56253	5.56105	4.42721	others
Ec-01_000740.1	5.56382	6.31596	5.3324	others
Ec-01_000750.1	39.649	41.6183	32.2349	others
Ec-01_000760.1	7.07157	7.87736	5.65412	others
Ec-01_000770.1	10.6898	10.3296	9.53042	others
Ec-01_000780.1	5.11693	5.37452	4.86539	others
Ec-01_000790.1	12.6617	14.8628	10.2899	others
Ec-01_000800.1	372.032	392.381	388.972	others
Ec-01_000810.1	29.2347	33.974	28.3848	others
Ec-01_000820.1	12.0301	13.8378	11.9649	others
Ec-01_000830.1	697.99	796.021	771.541	others
Ec-01_000840.1	8.8027	10.2809	7.12028	others
Ec-01_000850.1	45.0437	46.7399	43.945	others
Ec-01_000860.1	119.234	122.88	106.02	others
Ec-01_000870.1	15.9939	12.9271	14.9233	others
Ec-01_000890.1	62.5037	88.3304	59.9884	others
Ec-01_000900.1	0.0759188	0.0541697	0.136436	others
Ec-01_000910.1	0.0099759	0.00848097	0.101303	others
Ec-01_000920.1	4.77078	4.81671	3.73262	others
Ec-01_000930.1	2.46233	3.32598	3.15255	others
Ec-01_000940.1	0	0	0	others
Ec-01_000950.1	0	0	0	others
Ec-01_000960.1	12.1911	11.0853	11.1742	others
Ec-01_000970.1	10.2698	10.3384	8.7152	others
Ec-01_000980.1	48.3999	40.2808	33.4382	others
Ec-01_000990.1	2.82937	2.73181	1.74169	others
Ec-01_001000.1	0.342419	0.0721916	0.438652	others
Ec-01_001010.1	2.38106	3.18294	2.81015	others
Ec-01_001020.1	10.1847	11.2717	10.5161	others
Ec-01_001030.1	5.99967	7.3107	5.02877	others
Ec-01_001040.1	114.106	96.8436	95.667	others
Ec-01_001050.1	396.987	361.6	345.986	others
Ec-01_001060.2	7.47509	9.26876	6.12435	others
Ec-01_001070.1	21.1536	30.668	22.9728	others
Ec-01_001080.1	4.04887	3.53919	3.33834	others
Ec-01_001090.1	16.9303	23.5374	15.7655	others
Ec-01_001100.1	98.596	109.377	95.3154	others
Ec-01_001110.1	15.8609	17.3552	17.6539	others
Ec-01_001120.1	15.5934	18.7617	13.5097	others
Ec-01_001140.2	4.73813	4.52834	4.05338	others
Ec-01_001150.1	34.7796	26.1269	24.6548	others
Ec-01_001160.1	45.3183	50.3585	37.3562	others
Ec-01_001170.1	4.50163	5.43758	4.41724	others
Ec-01_001180.1	17.6646	18.6708	14.7705	others
Ec-01_001190.1	14.1674	15.5628	12.7454	others
Ec-01_001200.1	0.920726	0.586935	0.43647	others
Ec-01_001210.1	75.2312	92.9759	78.191	others
Ec-01_001220.1	3.75438	3.36092	3.33774	targeted_by_MIR
Ec-01_001230.1	14.9477	15.8616	11.7528	others
Ec-01_001240.1	10.9699	31.8638	8.85971	others
Ec-01_001250.3	0.766441	1.6738	0.873209	others
Ec-01_001260.1	0	0.0736999	0.0198461	others
Ec-01_001270.1	4.79687	6.35808	3.77988	targeted_by_MIR
Ec-01_001290.1	6.18549	7.11371	6.33882	others
Ec-01_001300.1	3.62721	3.46714	2.28421	others
Ec-01_001310.1	0.237552	0.217831	0.223932	others
Ec-01_001320.1	0	0	0	others
Ec-01_001330.1	20.7212	27.934	28.6847	others
Ec-01_001340.1	26.3919	33.5146	30.5766	others
Ec-01_001350.1	1514.74	1296.78	1393.02	others
Ec-01_001360.1	16.1849	13.9009	14.0245	others
Ec-01_001370.1	37.791	43.4056	31.7158	others
Ec-01_001410.1	22.7275	22.7047	21.4749	others
Ec-01_001420.1	0	0.03373	0.0678782	others
Ec-01_001430.1	0.403444	0.136508	0.370229	others
Ec-01_001440.1	19.9316	29.2155	20.0111	others
Ec-01_001450.2	1505.33	1199.45	1222.7	others
Ec-01_001460.1	14.5284	13.3032	13.6116	others
Ec-01_001470.1	17.5255	23.5069	17.6881	others
Ec-01_001480.1	12.2355	11.7196	9.07689	targeted_by_DESL
Ec-01_001490.1	18.726	21.2809	12.0646	others
Ec-01_001510.1	11.1945	14.5932	10.9457	others
Ec-01_001520.1	3.46957	5.56671	3.3868	others
Ec-01_001530.2	10.5224	6.71978	12.7376	others
Ec-01_001540.1	14.5058	18.9351	14.5686	others
Ec-01_001550.1	15.5816	16.3177	14.2503	others
Ec-01_001560.1	49.1935	49.4887	53.8337	others
Ec-01_001570.1	3.59533	4.18941	3.9429	others
Ec-01_001580.1	0.0933567	0.088314	0.174643	others
Ec-01_001590.1	0.111401	0.0381837	0.0676066	others
Ec-01_001600.1	27.8884	28.4871	28.8264	targeted_by_MIR
Ec-01_001610.1	32.2799	39.3134	33.1317	targeted_by_MIR
Ec-01_001620.1	8.66384	10.9862	7.61799	others
Ec-01_001630.1	18.433	18.6037	24.5852	others
Ec-01_001640.2	64.6366	67.2509	77.8755	others
Ec-01_001650.1	14.88	15.3769	16.817	others
Ec-01_001660.1	35.1888	35.3167	42.7146	others
Ec-01_001680.1	81.3335	89.5376	80.9414	others
Ec-01_001690.1	3.2974	3.85963	3.78695	others
Ec-01_001700.1	2.29693	2.57345	1.55677	others
Ec-01_001710.1	5.55967	5.9752	4.65331	others
Ec-01_001720.1	7.41135	7.00026	6.29157	others
Ec-01_001730.1	7.25655	7.38572	8.37834	others
Ec-01_001740.1	10.6082	13.3113	13.7269	others
Ec-01_001750.1	18.7942	19.4793	15.4218	others
Ec-01_001760.1	0	0	0	others
Ec-01_001760.2	0.0415462	0.0420927	0.0285402	others
Ec-01_001770.1	1.01691	1.1065	1.50433	others
Ec-01_001780.1	1.58828	2.14342	2.53153	others
Ec-01_001800.1	0	0	0	others
Ec-01_001800.2	0.0902667	0.119797	0.114566	others
Ec-01_001810.1	0.286344	0.221601	1.18623	others
Ec-01_001820.1	0.067706	0.0545192	0.0471163	others
Ec-01_001830.1	3.09846	2.49747	3.12405	others
Ec-01_001840.2	0.753087	0.871211	0.915485	others
Ec-01_001850.1	6.80476	12.1584	11.605	others
Ec-01_001860.1	5.89974	4.87556	5.82892	targeted_by_DESL
Ec-01_001870.1	91.9929	92.3896	95.8877	others
Ec-01_001880.1	11.2081	14.1138	11.199	others
Ec-01_001890.1	34.5341	27.0089	27.3204	others
Ec-01_001900.1	26.1483	25.8299	21.741	others
Ec-01_001910.1	35.089	36.2502	28.9673	others
Ec-01_001920.1	16.1644	22.8994	13.8032	targeted_by_MIR
Ec-01_001930.1	182.041	241.055	190.609	others
Ec-01_001940.1	719.19	801.694	654.339	others
Ec-01_001950.1	13.1134	15.2583	12.5301	others
Ec-01_001970.1	214.915	239.537	222.681	others
Ec-01_001990.1	23.76	35.944	29.0818	others
Ec-01_002000.1	0.175235	0.110207	0.0693412	targeted_by_MIR
Ec-01_002020.1	11.6282	15.0374	12.709	others
Ec-01_002030.1	14.8481	19.9411	14.2473	others
Ec-01_002040.1	3.75976	4.9815	3.90374	others
Ec-01_002050.1	0.775017	0.679124	1.20833	others
Ec-01_002060.1	0.656572	1.12245	0.572475	others
Ec-01_002070.1	23.1057	29.9072	24.4698	others
Ec-01_002080.1	13.0254	13.5691	12.7279	others
Ec-01_002090.1	32.1084	28.8116	40.4503	others
Ec-01_002100.1	3.35601	5.02207	3.17771	others
Ec-01_002110.1	36.3329	42.8687	33.0506	others
Ec-01_002120.1	1.66557	1.69575	1.12256	others
Ec-01_002130.1	284.59	232.994	325.312	others
Ec-01_002150.1	7.1646	5.9821	8.56631	others
Ec-01_002160.1	0.762082	0.199254	0.854156	others
Ec-01_002170.1	8.80925	8.15977	7.83833	others
Ec-01_002180.1	9.20046	9.52614	9.17264	others
Ec-01_002190.1	28.0259	34.5177	25.0333	others
Ec-01_002200.1	16.7414	13.4542	13.5746	others
Ec-01_002210.1	0.816914	1.33778	1.03726	others
Ec-01_002220.1	11.2805	13.0474	11.0989	others
Ec-01_002230.2	9.25246	17.2192	10.6838	others
Ec-01_002240.1	0.338506	0.205123	0.235795	others
Ec-01_002250.1	17.9697	15.4258	17.6719	others
Ec-01_002260.1	93.5708	76.322	78.3501	others
Ec-01_002270.1	35.4544	38.1696	26.2449	others
Ec-01_002280.1	19.259	19.9711	16.9649	others
Ec-01_002290.1	34.7263	34.1638	42.5601	others
Ec-01_002300.1	108.221	102.129	97.8606	others
Ec-01_002310.1	5.41961	6.67206	4.64566	others
Ec-01_002320.1	20.0325	24.4364	21.0584	others
Ec-01_002330.1	33.2775	39.1042	43.8748	targeted_by_DESL
Ec-01_002340.1	6.20286	4.95486	6.75048	others
Ec-01_002350.3	4.89243	4.71633	4.49571	others
Ec-01_002360.1	0.150524	0	0	others
Ec-01_002370.1	9.27116	11.7048	11.0101	others
Ec-01_002380.1	40.0515	34.6975	35.5278	others
Ec-01_002390.1	19.9409	18.3775	18.518	others
Ec-01_002400.1	21.9011	15.6203	18.2768	others
Ec-01_002410.1	7.13762	7.24431	6.81548	others
Ec-01_002420.1	70.371	75.3785	64.0636	others
Ec-01_002430.1	4.85218	4.00667	2.42122	others
Ec-01_002440.1	21.8093	19.8906	17.0871	others
Ec-01_002445.1	72.8825	72.6867	67.2382	others
Ec-01_002450.1	33.8926	60.4861	22.8942	others
Ec-01_002460.1	46.5609	51.134	48.1151	others
Ec-01_002470.1	2.88786	2.78275	3.09908	others
Ec-01_002490.1	0.0804367	0	0	others
Ec-01_002500.1	28.0291	21	20.2603	others
Ec-01_002510.1	5.98496	5.68395	3.02282	others
Ec-01_002520.1	28.845	36.6888	30.8928	others
Ec-01_002530.1	50.4721	88.5276	56.107	others
Ec-01_002540.1	651.275	592.848	625.435	others
Ec-01_002550.1	185.453	231.074	210.665	targeted_by_DESL
Ec-01_002570.1	16.2199	18.7465	14.8379	others
Ec-01_002580.1	38.73	40.6899	32.4435	targeted_by_MIR
Ec-01_002600.1	0.914692	2.08183	1.8599	others
Ec-01_002610.1	14.5127	17.3626	13.4992	others
Ec-01_002620.1	0.009246	0	0.0331114	others
Ec-01_002630.1	0.0073713	0	0	others
Ec-01_002640.1	0.234148	0.0530004	0.34287	others
Ec-01_002650.1	101.359	103.194	112.959	targeted_by_DESL
Ec-01_002660.1	137.162	136.044	132.783	others
Ec-01_002670.1	416.108	393.036	361.598	others
Ec-01_002680.1	29.9798	37.3064	26.5483	others
Ec-01_002690.1	75.3189	75.1553	67.9681	others
Ec-01_002700.1	56.1832	50.8971	51.6711	others
Ec-01_002710.1	21.921	23.0839	22.7431	others
Ec-01_002720.1	274.895	225.661	282.668	others
Ec-01_002730.1	19.1436	19.6744	22.1772	others
Ec-01_002740.1	38.7007	37.5325	34.0392	others
Ec-01_002750.1	4.90474	5.99557	4.98943	others
Ec-01_002770.1	4.86834	5.53231	4.70166	others
Ec-01_002780.1	21.0091	28.546	21.2042	others
Ec-01_002790.1	12.3689	11.0429	9.62567	others
Ec-01_002800.1	0.00886193	0.0114202	0.0289725	others
Ec-01_002810.1	6.35368	7.79312	10.7198	others
Ec-01_002820.1	18.5616	18.5186	14.3103	others
Ec-01_002830.1	4.2306	4.7449	3.87992	others
Ec-01_002840.1	226.658	179.391	194.13	others
Ec-01_002850.1	0.121952	0	0.230081	others
Ec-01_002870.1	34.7818	26.6792	48.4152	others
Ec-01_002875.1	0.0101706	0	0.00881473	others
Ec-01_002877.1	0.108677	0.106935	0.200607	others
Ec-01_002880.1	13.5975	12.3537	10.1603	targeted_by_DESL
Ec-01_002890.1	0.657073	0.667138	0.645845	others
Ec-01_002900.1	64.9384	71.9805	57.2721	others
Ec-01_002910.1	1.31917	1.17597	0.934509	others
Ec-01_002920.1	0.0507237	0.0116237	0.022345	others
Ec-01_002930.1	0.0423345	0	0.062553	others
Ec-01_002940.1	0.0648731	0.0794764	0.074069	targeted_by_MIR
Ec-01_002950.1	66.5128	83.6717	82.6134	others
Ec-01_002960.1	25.2354	29.5123	25.4572	others
Ec-01_002965.1	0.969241	1.02919	0.742805	others
Ec-01_002970.1	83.8461	108.923	106.919	others
Ec-01_002980.1	286.919	280.598	265.882	others
Ec-01_002990.1	105.507	106.441	86.8931	others
Ec-01_003000.1	286.065	328.585	276.324	others
Ec-01_003010.1	0.0822835	0.140821	0.114112	others
Ec-01_003020.1	227.218	275.619	279.122	others
Ec-01_003040.1	129.494	119.095	102.64	others
Ec-01_003050.1	12.4521	11.679	9.2933	others
Ec-01_003060.1	0.400524	0.335304	0.493359	others
Ec-01_003080.1	3.3006	3.97014	3.62149	others
Ec-01_003090.1	2.48976	0.811153	0.826839	others
Ec-01_003100.2	2.50239	2.03199	1.94667	others
Ec-01_003110.3	0.0794515	0.266783	0.389522	others
Ec-01_003120.1	6.24175	7.90851	8.34094	others
Ec-01_003130.1	126.531	136.242	142.247	others
Ec-01_003140.1	119.831	115.304	102.803	others
Ec-01_003150.1	24.0704	31.8895	27.2634	others
Ec-01_003160.1	16.4379	15.9956	16.994	others
Ec-01_003170.1	0.538479	0.40252	0.580773	others
Ec-01_003180.1	24.3657	28.5655	37.3383	others
Ec-01_003190.1	20.5482	24.064	22.0881	others
Ec-01_003210.1	7.47129	6.38069	6.78535	others
Ec-01_003220.1	8.56624	9.34353	7.57967	others
Ec-01_003230.2	28.6848	42.2469	27.2003	others
Ec-01_003240.1	29.1726	30.0209	26.3426	others
Ec-01_003250.1	18.3367	18.1995	15.1891	others
Ec-01_003260.1	71.2707	54.8478	69.6206	others
Ec-01_003290.1	42.565	48.9375	48.0899	others
Ec-01_003300.1	137.515	149.766	148.773	others
Ec-01_003310.1	141.586	146.162	167.137	others
Ec-01_003320.1	20.7997	18.0436	30.9265	others
Ec-01_003330.1	7.94259	11.1592	11.0827	others
Ec-01_003340.1	2564.17	2313.15	2760.24	others
Ec-01_003350.1	14.6866	19.538	12.6605	targeted_by_MIR
Ec-01_003370.1	10.285	13.6701	11.4887	others
Ec-01_003380.1	53.1511	57.6215	51.2162	others
Ec-01_003390.1	4.81339	4.14236	3.40355	others
Ec-01_003400.1	9.60272	9.30375	7.75855	others
Ec-01_003410.1	27.4673	26.215	24.3148	others
Ec-01_003420.1	40.2951	43.0101	38.2954	others
Ec-01_003430.1	1.6139	0.493375	0.396372	others
Ec-01_003440.1	0.147961	0.17971	0.235674	others
Ec-01_003445.1	0.108083	0.0833573	0.0647069	others
Ec-01_003460.1	0.206432	0.0877487	0	others
Ec-01_003470.1	28.4881	34.4049	32.4814	others
Ec-01_003485.1	0	0	0	others
Ec-01_003490.1	78.5776	88.3127	77.2235	targeted_by_MIR
Ec-01_003500.2	30.4104	30.3106	30.4226	targeted_by_DESL
Ec-01_003510.1	8.99541	7.11032	6.08322	others
Ec-01_003520.1	1.13068	1.14522	0.815603	targeted_by_DESL
Ec-01_003540.1	389.987	441.552	404.156	others
Ec-01_003550.1	23.6491	28.6811	25.4668	others
Ec-01_003560.1	40.4342	46.1336	41.1863	others
Ec-01_003570.1	4.58812	5.10742	4.19784	others
Ec-01_003575.1	0.27548	0.333081	0.44508	others
Ec-01_003590.1	15.1505	18.3874	16.2497	others
Ec-01_003600.1	22.6956	21.5631	22.304	others
Ec-01_003610.2	5.67947	7.37508	7.4506	others
Ec-01_003620.1	20.6039	25.532	24.3069	others
Ec-01_003630.1	17.1147	15.2378	12.4919	others
Ec-01_003640.1	58.7012	93.7138	58.6895	targeted_by_DESL
Ec-01_003650.1	21.7455	23.7137	19.7025	others
Ec-01_003660.1	6.19063	4.89336	6.93632	others
Ec-01_003670.1	46.7259	48.9386	55.4286	others
Ec-01_003680.1	33.4328	32.6312	35.5858	others
Ec-01_003690.2	1.35857	1.35219	1.24686	others
Ec-01_003700.1	0.624857	0.997095	0.6563	others
Ec-01_003710.1	2.53634	1.66458	1.75621	others
Ec-01_003730.1	5.01098	4.47336	6.32717	others
Ec-01_003735.1	5.08388	6.23073	6.93977	others
Ec-01_003740.1	22.1412	19.9607	21.5147	others
Ec-01_003750.1	14.8558	16.6739	14.5083	others
Ec-01_003760.1	48.7962	56.3555	45.8666	others
Ec-01_003770.1	8.45271	10.4702	9.1303	targeted_by_MIR
Ec-01_003780.1	26.0781	25.6144	23.948	others
Ec-01_003790.1	0.153688	0.0897778	0.145841	others
Ec-01_003800.1	817.639	810.64	923.437	others
Ec-01_003810.1	11.999	10.6537	12.21	others
Ec-01_003820.1	0.0708379	0.157955	0.106132	others
Ec-01_003830.1	4.0882	3.84004	4.0696	others
Ec-01_003840.1	3.7279	3.41665	4.33274	others
Ec-01_003860.1	1.00898	1.12141	0.724895	targeted_by_MIR
Ec-01_003870.1	2.87992	3.03494	3.06165	others
Ec-01_003880.1	278.074	256.838	281.908	others
Ec-01_003890.1	9.63273	10.4092	8.67884	others
Ec-01_003900.2	30.8858	29.951	25.8549	others
Ec-01_003910.1	34.4977	28.8444	22.3917	others
Ec-01_003920.1	54.7612	62.2579	59.4337	others
Ec-01_003930.1	8.90832	7.22997	8.35261	others
Ec-01_003940.1	0.505984	0.474177	0.222174	others
Ec-01_003950.2	0.353213	0.409205	0.111315	others
Ec-01_003960.1	270.916	264.453	249.324	others
Ec-01_003970.1	0.5462	0.739783	0.610323	others
Ec-01_003980.1	1.31133	1.18894	1.06551	others
Ec-01_003990.1	167.711	198.474	157.398	others
Ec-01_004000.1	37.2185	87.1949	27.6865	others
Ec-01_004010.2	30.3618	74.0385	28.2763	others
Ec-01_004020.1	13.7811	10.3544	10.8371	others
Ec-01_004030.1	32.2338	38.1365	28.7458	others
Ec-01_004040.3	1.99405	2.85413	1.61067	others
Ec-01_004050.1	2.62984	4.60745	2.38259	targeted_by_MIR
Ec-01_004060.1	9.37328	11.1436	7.80273	others
Ec-01_004070.1	0.241658	0.667626	0.296059	others
Ec-01_004080.1	31.9014	31.9097	27.8879	others
Ec-01_004090.1	1.70004	1.72269	1.49527	others
Ec-01_004100.2	2.64203	2.27667	2.32304	targeted_by_MIR
Ec-01_004110.1	0.189787	0.187683	0.183115	targeted_by_MIR
Ec-01_004120.1	234.701	237.739	277.784	others
Ec-01_004130.1	0.160199	0.334369	0.243861	targeted_by_MIR
Ec-01_004140.1	2.74107	3.7554	1.88788	others
Ec-01_004150.1	26.5801	33.0581	26.1704	targeted_by_DESL
Ec-01_004160.1	62.3035	68.7335	51.922	targeted_by_MIR
Ec-01_004170.1	0.833365	0.998415	0.952278	others
Ec-01_004180.1	0	0	0.0084322	targeted_by_MIR
Ec-01_004190.1	0	0.0490553	0.0991377	others
Ec-01_004200.1	7.776	7.46815	7.73248	others
Ec-01_004220.1	0.0825655	0.0677417	0.155664	others
Ec-01_004230.1	15.7287	13.8307	12.5148	others
Ec-01_004240.1	14.3969	13.8183	12.0461	others
Ec-01_004250.1	44.1664	41.5247	44.9797	others
Ec-01_004260.1	0.982282	1.0206	0.999548	targeted_by_MIR
Ec-01_004270.1	20.8823	20.0707	16.0248	others
Ec-01_004280.1	36.6778	37.4393	32.1999	others
Ec-01_004290.1	16.3353	16.2534	14.0903	others
Ec-01_004300.1	25.7401	28.0548	20.289	others
Ec-01_004310.1	0.10674	0.0519537	0.230566	others
Ec-01_004320.1	139.994	192.214	122.508	others
Ec-01_004330.1	21.7041	22.4197	20.6739	others
Ec-01_004340.2	13.9725	14.7711	16.137	others
Ec-01_004350.1	11.2255	12.9844	10.9072	others
Ec-01_004370.1	9.79755	10.0268	9.61766	others
Ec-01_004380.1	0.194401	0.161165	0.39375	targeted_by_MIR
Ec-01_004390.1	17.1591	15.3715	18.3289	others
Ec-01_004400.2	1.38422	1.4237	1.73534	others
Ec-01_004410.1	20.6533	18.4955	15.8676	others
Ec-01_004420.1	32.106	34.8578	26.3933	others
Ec-01_004430.1	204.888	236.468	194.244	others
Ec-01_004440.1	5.93068	6.31414	5.50688	targeted_by_DESL
Ec-01_004460.1	4.6917	4.67568	5.14305	others
Ec-01_004470.2	2.67953	3.12232	3.7154	others
Ec-01_004480.1	12.2455	11.9033	8.99459	others
Ec-01_004490.1	10.5723	12.179	8.56224	others
Ec-01_004500.1	85.1566	92.8497	82.2488	others
Ec-01_004510.1	0	0	0	others
Ec-01_004520.1	92.558	110.606	104.079	others
Ec-01_004530.1	62.6308	69.5305	62.196	others
Ec-01_004540.1	89.7963	113.083	81.0543	others
Ec-01_004550.1	11.8848	13.1778	12.2903	others
Ec-01_004560.1	9.98812	13.6422	10.0691	others
Ec-01_004570.2	2.69204	3.40691	2.17226	others
Ec-01_004580.1	52.1657	51.1679	42.0724	others
Ec-01_004600.1	0.011275	0.0055328	0.0634803	others
Ec-01_004610.1	0.0121015	0.0226956	0.07705	targeted_by_MIR
Ec-01_004615.1	0.073637	0.0152148	0.0539805	others
Ec-01_004620.1	0	0	0.0195733	others
Ec-01_004630.1	33.0956	33.2199	30.6787	others
Ec-01_004640.1	2.59622	2.40661	1.73482	others
Ec-01_004650.1	4.7112	4.8563	5.08392	others
Ec-01_004660.1	5.71574	6.69471	5.33118	targeted_by_DESL
Ec-01_004670.1	48.5893	57.0401	42.4073	others
Ec-01_004680.1	3.62482	3.50939	2.79768	others
Ec-01_004690.1	12.396	14.7271	12.59	others
Ec-01_004700.1	0.143072	0.0537892	0.166047	others
Ec-01_004710.1	1584.06	1288.1	1363.08	others
Ec-01_004720.1	13.8078	12.7939	12.9628	others
Ec-01_004730.1	92.6402	106.207	84.9297	others
Ec-01_004740.2	133.448	126.306	121.949	others
Ec-01_004750.2	0.0355268	0.043078	0.0293913	targeted_by_MIR
Ec-01_004760.1	20.6404	18.1392	14.5912	others
Ec-01_004770.1	72.229	54.4084	66.8505	others
Ec-01_004780.1	63.8185	57.6037	64.0234	others
Ec-01_004800.1	1.66355	1.93275	2.17636	others
Ec-01_004810.2	54.6645	57.5638	49.9102	others
Ec-01_004820.1	23.7809	26.7839	25.1114	others
Ec-01_004830.1	7.85813	10.2752	7.41824	others
Ec-01_004840.1	15.0674	16.9467	15.0865	others
Ec-01_004850.1	0.521212	0.529247	0.909888	others
Ec-01_004860.1	10.2479	8.6863	9.19557	others
Ec-01_004870.1	13.2567	17.9436	16.3027	others
Ec-01_004880.1	37.3501	37.1561	33.2339	others
Ec-01_004890.1	7.54904	9.22832	6.69464	others
Ec-01_004900.1	23.1215	22.2729	20.3264	others
Ec-01_004910.1	4.90246	4.38787	4.14468	others
Ec-01_004920.1	6.76622	5.41581	10.1728	others
Ec-01_004930.1	16.5351	17.2797	17.2556	others
Ec-01_004940.1	0.303496	0.0896036	0.197722	others
Ec-01_004950.1	1.45844	0.706333	0.739844	others
Ec-01_004960.2	1.322	0.668276	0.756816	targeted_by_MIR
Ec-01_004980.1	3.94307	3.13595	2.70249	others
Ec-01_004990.1	18.0824	14.9927	21.4199	others
Ec-01_005000.1	56.6136	51.4988	50.6731	others
Ec-01_005010.1	9.7743	9.97215	9.57683	others
Ec-01_005020.1	3.44241	3.23058	3.85747	others
Ec-01_005030.1	28.9201	31.568	34.9209	others
Ec-01_005040.1	8.30903	10.1778	8.44464	targeted_by_MIR
Ec-01_005050.1	1.84405	2.24178	1.46308	targeted_by_DESL
Ec-01_005060.1	135.782	136.035	140.115	others
Ec-01_005070.1	163.4	168.798	136.425	others
Ec-01_005080.1	0	0	0	others
Ec-01_005090.1	84.8902	73.4762	73.9034	others
Ec-01_005100.1	15.1784	15.3922	12.249	targeted_by_MIR
Ec-01_005110.1	39.936	39.5069	39.7828	others
Ec-01_005120.1	0.14865	0.0366387	0.138711	targeted_by_MIR
Ec-01_005130.1	3.47256	4.3661	3.28808	targeted_by_MIR
Ec-01_005140.1	30.9991	34.7874	27.6461	others
Ec-01_005150.1	29.2575	30.8773	24.7607	others
Ec-01_005160.1	0.0948857	0.127057	0.0425775	targeted_by_MIR
Ec-01_005170.2	0	0	0	others
Ec-01_005180.2	24.1269	28.7612	17.0327	targeted_by_MIR
Ec-01_005185.2	2.23957	1.91068	1.46289	others
Ec-01_005190.1	0.921624	1.48948	2.13254	others
Ec-01_005200.1	29.8024	33.5955	28.5962	others
Ec-01_005205.1	0.969607	0	0.0861417	others
Ec-01_005210.1	0.0633571	0.0617777	0.0757371	others
Ec-01_005220.1	46.7839	45.317	49.0943	others
Ec-01_005230.1	7.7768	7.81125	8.24462	others
Ec-01_005240.1	96.9157	114.83	86.6984	others
Ec-01_005250.1	6.11707	6.72143	5.58779	others
Ec-01_005260.1	11.0554	10.0521	9.9371	others
Ec-01_005270.1	3.60549	6.09218	2.95031	others
Ec-01_005280.1	5.30196	8.6147	3.45551	others
Ec-01_005290.1	0	0	0.0983617	others
Ec-01_005300.1	19.1309	22.4531	15.8365	others
Ec-01_005310.1	7.58121	13.2901	8.03191	others
Ec-01_005320.1	20.1856	24.976	15.2202	others
Ec-01_005330.1	15.2962	14.7602	5.66194	others
Ec-01_005340.1	28.3314	34.6162	34.0477	others
Ec-01_005350.1	34.6106	33.9189	32.7269	others
Ec-01_005360.1	83.0609	104.205	86.9531	targeted_by_MIR
Ec-01_005370.1	260.451	246.354	241.985	others
Ec-01_005380.1	83.8728	91.9536	81.3794	others
Ec-01_005390.1	0	0	0.0849254	others
Ec-01_005400.1	0.0123021	0.00290684	0.0116995	others
Ec-01_005410.2	0.0168971	0.032111	0.0287667	others
Ec-01_005420.1	26.9377	21.3622	24.6192	others
Ec-01_005430.1	22.7921	17.988	16.4539	others
Ec-01_005440.1	46.9218	47.154	38.9371	targeted_by_MIR
Ec-01_005450.1	0.0940643	0.0884206	0.221969	others
Ec-01_005460.1	0.0138046	0.0103887	0.0246145	targeted_by_DESL
Ec-01_005470.1	0.0191134	0.0368127	0.159532	others
Ec-01_005480.1	32.3492	30.1194	29.5641	others
Ec-01_005490.1	31.4292	38.4285	30.6568	targeted_by_DESL
Ec-01_005500.1	9.42406	10.634	9.65146	others
Ec-01_005510.1	32.0111	38.0424	40.5601	others
Ec-01_005520.1	10.5825	13.5172	11.1641	others
Ec-01_005530.1	21.4212	25.6407	21.2949	others
Ec-01_005540.1	35.1729	41.5767	30.6204	others
Ec-01_005550.1	26.4748	26.9999	28.111	targeted_by_MIR
Ec-01_005560.1	256.373	424.578	279.841	others
Ec-01_005570.1	0.364056	0.283426	0.346175	others
Ec-01_005580.1	74.8735	81.972	63.3614	others
Ec-01_005590.1	54.6455	59.8338	59.1639	others
Ec-01_005600.1	20.8369	29.4739	20.1196	others
Ec-01_005610.1	6.2622	8.89109	6.54765	others
Ec-01_005620.2	15.7123	14.7777	12.1386	targeted_by_MIR
Ec-01_005630.2	16.9504	12.7758	17.3694	targeted_by_MIR
Ec-01_005640.1	47.5509	65.4466	46.7204	targeted_by_MIR
Ec-01_005650.1	3.25942	3.20169	3.83204	others
Ec-01_005660.1	11.4761	9.09173	10.4609	others
Ec-01_005670.1	1219.48	1080.73	1073.42	others
Ec-01_005680.1	29.3327	27.2028	20.4372	others
Ec-01_005690.1	68.6788	70.3381	71.8299	others
Ec-01_005700.1	7.58782	7.71367	6.41141	others
Ec-01_005705.1	71.6214	67.6199	53.0638	others
Ec-01_005710.1	19.7824	18.6189	15.4966	others
Ec-01_005720.2	104.723	113.718	100.612	others
Ec-01_005730.1	4.91294	5.49086	3.76863	others
Ec-01_005740.1	24.4145	25.8798	21.8107	others
Ec-01_005750.1	21.0718	20.4655	17.5966	others
Ec-01_005760.1	91.3104	117.672	107.607	others
Ec-01_005770.1	25.4574	26.3574	22.8471	targeted_by_DESL
Ec-01_005780.1	45.1508	44.2344	36.5799	others
Ec-01_005790.1	36.4003	52.6713	40.0983	others
Ec-01_005800.1	28.4616	21.1822	24.6977	others
Ec-01_005810.1	3.4509	4.40655	3.87728	targeted_by_MIR
Ec-01_005830.1	48.513	44.1111	39.1687	others
Ec-01_005840.1	16.3463	17.1465	13.6258	others
Ec-01_005850.1	0	0	0	others
Ec-01_005860.1	12.1541	9.94365	10.1311	others
Ec-01_005870.2	38.3562	29.3786	30.6854	others
Ec-01_005880.1	21.6452	26.4941	19.3051	others
Ec-01_005890.1	44.2611	37.8469	37.9124	others
Ec-01_005900.1	28.5881	30.3097	25.5803	others
Ec-01_005910.1	8.98225	7.62212	6.05729	others
Ec-01_005920.1	9.0675	10.2833	10.5742	others
Ec-01_005930.1	1.58373	1.46676	1.37977	others
Ec-01_005940.1	16.1899	16.4551	13.8881	others
Ec-01_005950.1	28.2806	39.2737	30.7486	others
Ec-01_005960.1	5.90027	4.70765	5.47634	others
Ec-01_005970.1	63.8431	84.4694	79.7333	others
Ec-01_005980.1	0.128889	0.23371	0.209099	others
Ec-01_005990.1	9.20471	9.26248	7.06057	others
Ec-01_006000.1	20.4291	21.0095	17.2562	others
Ec-01_006010.1	36.1609	30.3926	40.508	others
Ec-01_006020.1	2.76579	2.12468	1.72767	targeted_by_MIR
Ec-01_006030.2	7.65781	6.35569	5.33242	others
Ec-01_006040.1	76.6191	70.9456	63.2392	targeted_by_DESL
Ec-01_006050.1	1.60586	2.35254	1.7407	others
Ec-01_006060.2	2.00875	3.48496	1.89255	others
Ec-01_006070.1	370.367	332.784	339.638	targeted_by_DESL
Ec-01_006080.1	5.03281	5.36501	3.92883	others
Ec-01_006090.1	23.0928	20.7079	21.4633	others
Ec-01_006100.1	0.0326157	0	0.0324213	others
Ec-01_006110.1	98.5375	107.469	88.4206	others
Ec-01_006140.1	8.63844	10.5518	8.80103	others
Ec-01_006150.2	0.109707	0.0344183	0.0165411	others
Ec-01_006160.1	65.7071	37.9875	78.4682	others
Ec-01_006170.1	19.4618	21.995	17.2945	others
Ec-01_006180.1	22.061	25.4471	23.223	targeted_by_MIR
Ec-01_006190.1	1.89067	1.58828	1.70764	others
Ec-01_006200.1	25.7595	35.7417	27.1765	others
Ec-01_006220.1	10.6399	9.36825	8.63438	others
Ec-01_006230.1	4.53686	1.96084	1.89691	others
Ec-01_006240.1	7.71828	6.41318	4.89465	others
Ec-01_006250.1	11.3885	14.0884	12.4164	others
Ec-01_006260.1	0	0	0	others
Ec-01_006270.1	4.80057	26.0447	6.79043	others
Ec-01_006280.3	2.71631	4.60462	2.4041	others
Ec-01_006290.1	22.0507	27.2067	24.8084	others
Ec-01_006300.1	26.7627	29.8334	25.2272	others
Ec-01_006310.1	20.368	17.5606	13.6455	others
Ec-01_006320.1	1765.51	1552.74	1530.61	others
Ec-01_006330.1	31.2831	39.1323	27.3723	others
Ec-01_006340.1	3.66887	4.35544	2.96545	others
Ec-01_006350.1	7.75871	9.57776	8.89392	others
Ec-01_006360.1	4.42776	6.41267	4.33893	others
Ec-01_006370.1	4.57579	7.56075	3.64583	others
Ec-01_006380.1	66.1682	58.0631	54.3077	others
Ec-01_006390.1	13.8233	13.6298	14.5314	others
Ec-01_006400.1	225.826	179.007	230.355	others
Ec-01_006410.1	58.4311	64.7505	56.9839	others
Ec-01_006420.1	5.183	6.02964	4.51149	others
Ec-01_006425.1	10.6624	12.5062	11.1742	others
Ec-01_006430.1	62.2145	66.1843	61.0111	others
Ec-01_006440.1	1.66475	1.72766	1.72034	others
Ec-01_006460.1	10.1804	10.1316	7.58596	others
Ec-01_006470.1	43.9296	39.8507	35.5159	others
Ec-01_006480.1	63.5827	40.7394	50.1754	others
Ec-01_006490.1	0	0	0.321797	others
Ec-01_006500.1	18.7464	18.1531	21.6441	others
Ec-01_006510.1	31.8565	34.299	29.7144	others
Ec-01_006520.1	63.5789	75.5353	69.2981	others
Ec-01_006525.1	3.39221	3.67325	3.56876	others
Ec-01_006530.1	2.45393	3.2688	3.29365	others
Ec-01_006540.1	6.52268	8.15278	7.80961	others
Ec-01_006550.3	10.5531	12.7225	10.4255	others
Ec-01_006560.1	8.89689	12.7771	7.44642	others
Ec-01_006570.1	6.4723	7.01862	3.52915	others
Ec-01_006580.1	9.62538	11.9182	8.13716	others
Ec-01_006590.1	441.188	571.381	431.515	others
Ec-01_006600.2	0.0120655	0.00840724	0.0275225	others
Ec-01_006610.1	0.020371	0	0	others
Ec-01_006620.1	2.64243	2.28183	2.57751	targeted_by_MIR
Ec-01_006630.1	16.8056	16.2753	14.6225	others
Ec-01_006640.1	9.24057	11.925	10.4325	others
Ec-01_006650.1	0.00499277	0.0049	0.0804804	others
Ec-01_006660.1	0.11234	0.0400708	0.0624709	others
Ec-01_006670.1	8.61217	8.33037	8.55546	others
Ec-01_006680.1	17.7666	14.4336	13.0397	others
Ec-01_006690.1	7.43177	6.03838	5.12575	others
Ec-01_006700.1	10.5576	11.774	11.1287	targeted_by_DESL
Ec-01_006710.1	8.12583	6.9822	7.0033	others
Ec-01_006720.1	4911.98	5060.51	5957.44	others
Ec-01_006730.1	16.7774	18.1978	17.6086	others
Ec-01_006740.1	35.6449	51.8457	34.7235	targeted_by_MIR
Ec-01_006760.1	5.56509	5.54785	5.01796	others
Ec-01_006770.1	18.8904	19.3074	22.2362	others
Ec-01_006780.1	137.859	147.984	134.729	others
Ec-01_006790.1	270.286	243.231	210.41	others
Ec-01_006800.1	16.285	17.4908	15.4512	others
Ec-01_006810.1	16.4239	17.286	13.1156	others
Ec-01_006820.1	0.150034	0.14701	0.0803654	others
Ec-01_006830.2	4.98848	4.17766	5.2982	others
Ec-01_006840.1	5.59603	5.71177	4.70276	others
Ec-01_006870.1	17.3201	17.6505	15.2221	others
Ec-01_006880.1	26.8311	31.6653	36.4918	others
Ec-01_006890.1	0.0480737	0.0120649	0.0090698	others
Ec-01_006900.1	0	0	0	others
Ec-01_006910.1	0	0	0	targeted_by_MIR
Ec-01_006920.1	1.85292	0.766334	1.90811	others
Ec-01_006930.1	35.8366	42.2418	33.2484	others
Ec-01_006940.1	17.1631	16.7827	13.6215	others
Ec-01_006950.1	12.6606	11.5109	10.7766	others
Ec-01_006960.1	89.6179	101.294	93.5379	others
Ec-01_006980.1	41.8427	56.9737	44.1312	others
Ec-01_006990.1	17.619	19.5405	17.9819	others
Ec-01_007000.1	11.9984	10.7962	13.3483	others
Ec-01_007010.1	28.3161	28.1101	25.5846	others
Ec-01_007020.1	5.88324	6.12719	4.98838	others
Ec-01_007030.1	6.09743	4.88103	4.50413	others
Ec-01_007040.1	0	0	0	targeted_by_DESL
Ec-01_007050.1	0	0	0.0519586	others
Ec-01_007060.1	11.4296	10.1158	9.46512	others
Ec-01_007070.1	1.87156	1.52092	1.57346	others
Ec-01_007080.1	14.3618	21.1013	16.0208	others
Ec-01_007090.1	8.1026	9.19051	8.91488	others
Ec-01_007100.1	70.6984	64.7466	58.8321	others
Ec-01_007110.1	11.8017	13.7068	11.672	others
Ec-01_007120.1	9.12142	10.1	8.07074	others
Ec-01_007130.1	8.20907	7.07762	9.45411	targeted_by_MIR
Ec-01_007140.1	9.94891	9.31763	12.7219	others
Ec-01_007150.1	49.6505	52.8865	48.7389	others
Ec-01_007160.1	3.62624	3.67411	4.16672	others
Ec-01_007170.1	5.68558	5.65555	5.1241	others
Ec-01_007180.1	11.2057	12.0988	15.9678	others
Ec-01_007190.2	18.1517	21.1189	13.9633	targeted_by_MIR
Ec-01_007200.1	24.154	34.8168	11.0814	others
Ec-01_007210.1	21.3522	25.2531	12.6036	others
Ec-01_007220.1	9.57816	11.554	5.89396	others
Ec-01_007230.1	64.9266	110.449	44.9065	targeted_by_MIR
Ec-01_007240.1	3988.32	3974.74	4909.75	others
Ec-01_007250.1	8.07949	14.6998	7.07727	targeted_by_MIR
Ec-01_007260.1	18.1282	18.3567	17.223	others
Ec-01_007270.1	12.1581	15.7999	11.8296	others
Ec-01_007280.1	7.13846	10.5346	6.25346	others
Ec-01_007290.1	2.03626	1.95838	2.32949	others
Ec-01_007300.1	0	0	0	others
Ec-01_007310.1	49.6354	54.3556	33.0495	others
Ec-01_007320.1	51.4706	48.6633	32.7296	others
Ec-01_007330.1	34.8834	35.1441	22.217	others
Ec-01_007340.1	0.0808861	0.134072	0.354285	others
Ec-01_007350.1	29.722	26.3031	23.467	others
Ec-01_007370.1	22.1005	23.6562	23.3142	others
Ec-01_007380.1	16.3978	13.2158	15.9053	others
Ec-01_007390.1	0.0159831	0.0164984	0.0437191	others
Ec-01_007400.1	0.0237027	0.0573183	0.0437555	others
Ec-01_007410.1	1.75215	1.97185	1.80567	others
Ec-01_007420.1	22.6582	27.6189	21.2567	others
Ec-01_007430.1	103.39	153.087	126.057	others
Ec-01_007440.1	10.4731	12.9455	7.40234	others
Ec-01_007450.1	30.1399	36.6115	31.0537	others
Ec-01_007460.1	12.4273	11.59	9.50828	others
Ec-01_007470.1	230.553	195.461	200.421	others
Ec-01_007480.1	18.639	22.2957	21.2862	others
Ec-01_007490.1	0	0	0	others
Ec-01_007500.2	6.75643	7.15055	6.35267	others
Ec-01_007510.1	3.6973	3.83088	2.91957	targeted_by_MIR
Ec-01_007520.1	0.258216	0.195457	0.19665	targeted_by_DESL
Ec-01_007530.1	2.40582	2.54706	1.3861	others
Ec-01_007540.1	14.7057	23.9378	22.1586	targeted_by_MIR
Ec-01_007550.1	556.901	565.477	494.316	others
Ec-01_007560.1	10.7554	9.7744	8.44232	others
Ec-01_007570.1	84.3694	80.9389	76.9301	others
Ec-01_007580.1	0.0535417	0.0821339	0.100243	others
Ec-01_007590.1	29.4285	34.6117	27.7751	others
Ec-01_007600.1	0	0.056812	0.660794	others
Ec-01_007610.1	129.818	143.574	132.131	others
Ec-01_007620.1	0.0121012	0.0161875	0.045116	others
Ec-01_007630.1	16.3456	16.1752	14.0092	others
Ec-01_007640.1	7.49503	8.85813	7.38028	others
Ec-01_007650.1	0.0758343	0.099667	0.207947	others
Ec-01_007660.1	21.7034	24.0468	20.0466	targeted_by_DESL
Ec-01_007670.1	0	0	0	others
Ec-01_007680.1	1.44913	2.49334	1.78899	others
Ec-01_007690.1	11.4411	15.2792	11.4114	targeted_by_MIR
Ec-01_007700.1	75.1124	70.6048	71.8679	others
Ec-01_007720.1	178.469	319.955	202.859	others
Ec-01_007730.1	1.81315	0.841626	1.61184	others
Ec-01_007740.1	14.0862	13.5144	11.8326	others
Ec-01_007750.1	32.4487	34.242	30.9132	others
Ec-01_007760.1	346.347	339.844	328.677	others
Ec-01_007770.1	27.1989	20.0057	23.6097	others
Ec-01_007790.1	0.0461201	0.0315411	0.0410743	others
Ec-01_007800.1	67.2056	59.1712	81.3401	others
Ec-01_007810.2	111.701	103.031	127.924	others
Ec-01_007820.1	6.4995	6.56325	5.90272	others
Ec-01_007830.1	7.76686	8.19689	7.52983	others
Ec-01_007840.1	7.54091	8.21503	6.35267	others
Ec-01_007845.1	1.75143	1.77753	1.8651	others
Ec-01_007850.1	27.6802	33.3965	32.7426	others
Ec-01_007860.1	43.6479	48.1497	39.4862	others
Ec-01_007870.1	36.653	42.3344	38.8064	others
Ec-01_007880.1	44.9901	74.8578	158.484	others
Ec-01_007890.1	10.0764	11.0428	8.72533	others
Ec-01_007920.1	52.6295	51.8629	46.8853	others
Ec-01_007930.1	19.7649	19.2042	16.1683	others
Ec-01_007940.1	16.7132	21.1153	17.1912	others
Ec-01_007950.1	11.1661	11.0814	9.26035	others
Ec-01_007960.1	0.219136	0.140223	0.16009	others
Ec-01_007980.1	1.90259	2.25666	2.47516	others
Ec-01_007990.1	22.9312	25.8355	23.2973	others
Ec-01_008000.1	9.94122	10.0752	8.85587	others
Ec-01_008010.1	3.66629	5.89552	2.86975	others
Ec-01_008020.1	0.0388329	0.0223216	0.0624445	others
Ec-01_008030.1	40.3799	33.2536	35.0358	others
Ec-01_008040.1	187.095	171.491	190.115	others
Ec-01_008050.3	1.98826	1.51438	1.72152	others
Ec-01_008060.2	6.23007	5.34266	7.98984	others
Ec-01_008070.1	7.32853	9.74209	9.63509	others
Ec-01_008080.1	3.9474	3.82748	3.96388	others
Ec-01_008100.1	5.27414	6.10785	5.68026	others
Ec-01_008110.2	3.38588	3.90267	4.07362	others
Ec-01_008120.1	4.01742	4.39153	2.93432	others
Ec-01_008130.1	0.0911892	0.10203	0.0631808	targeted_by_MIR
Ec-01_008140.1	9.41474	9.60716	9.76966	others
Ec-01_008150.1	0	0	0	others
Ec-01_008160.2	9.26993	8.46319	6.43245	others
Ec-01_008170.1	0.0331946	0.0155145	0.0750472	others
Ec-01_008180.1	86.2327	91.8509	80.3915	others
Ec-01_008190.1	18.3718	21.457	18.2481	others
Ec-01_008200.1	44.5682	76.1175	39.7736	others
Ec-01_008210.1	16.6945	14.3595	15.8227	targeted_by_MIR
Ec-01_008220.1	3.19377	5.84517	4.03663	others
Ec-01_008230.1	30.5054	35.2039	24.6578	others
Ec-01_008240.1	7.50366	7.48049	6.81102	targeted_by_MIR
Ec-01_008250.1	16.2365	19.6231	17.449	others
Ec-01_008260.1	7.62994	7.46747	7.95113	others
Ec-01_008270.1	0.209427	0.0323196	0.125092	others
Ec-01_008280.1	22.2952	22.868	26.6497	others
Ec-01_008300.1	30.1454	28.479	26.0348	others
Ec-01_008310.1	0.0833365	0.0570951	0.240092	others
Ec-01_008320.1	0.304494	1.18938	0.205458	others
Ec-01_008330.1	7.23621	8.06677	6.81747	others
Ec-01_008340.1	23.3128	23.8506	23.3198	targeted_by_MIR
Ec-01_008350.1	12.0671	12.9755	15.4699	others
Ec-01_008360.1	8.54338	14.863	13.3668	others
Ec-01_008370.1	21.2102	22.0009	21.5656	others
Ec-01_008380.1	0	0	0	others
Ec-01_008390.1	47.4925	53.8272	41.1071	others
Ec-01_008400.1	29.3995	28.8044	31.0178	targeted_by_MIR
Ec-01_008410.1	28.1241	31.2562	27.128	others
Ec-01_008420.1	22.0417	23.2696	17.442	others
Ec-01_008430.1	94.0509	77.342	64.4752	others
Ec-01_008440.1	45.6755	63.3003	54.3839	others
Ec-01_008450.1	301.259	344.243	293.808	others
Ec-01_008470.1	0.639412	0.348975	0.681673	others
Ec-01_008480.1	13.2861	10.8197	9.31432	others
Ec-01_008500.1	6.91871	8.19046	7.02108	others
Ec-01_008510.1	27.2348	28.8627	27.3235	others
Ec-01_008520.1	46.8296	43.6501	34.6984	others
Ec-01_008530.1	17.9729	24.1338	25.5893	others
Ec-01_008540.1	256.553	207.571	270.309	others
Ec-01_008550.1	25.3179	24.746	23.0816	others
Ec-01_008560.1	76.8113	70.2373	63.5309	others
Ec-01_008570.1	1223.67	1295.18	1521.31	others
Ec-01_008575.1	0	0.0266146	0	others
Ec-01_008580.1	26.1445	30.6892	26.7176	others
Ec-01_008590.1	0.0993069	0.00763117	0.137975	others
Ec-01_008600.1	0	0.0956263	0.100525	others
Ec-01_008610.1	10.0376	11.4704	9.20583	others
Ec-01_008620.2	3.15243	2.88279	2.94198	others
Ec-01_008630.1	231.053	203.413	217.173	others
Ec-01_008635.1	0.888564	0.741684	0.443223	others
Ec-01_008640.1	12.6333	10.1771	10.4083	others
Ec-01_008650.1	0.276725	0.186632	0.352946	others
Ec-01_008660.1	190.796	200.476	183.163	others
Ec-01_008670.1	4.52421	3.80546	2.86444	others
Ec-01_008680.1	1.15186	1.31944	1.06576	others
Ec-01_008690.1	12.2187	9.19387	10.0587	others
Ec-01_008710.1	2.29426	2.10679	2.42062	others
Ec-01_008720.1	3.03376	3.77602	3.05517	others
Ec-01_008730.1	18.9388	18.8788	19.0208	others
Ec-01_008740.1	23.884	25.5519	23.9061	others
Ec-01_008750.1	6.6658	7.56622	6.79191	others
Ec-01_008760.1	7.54943	7.6412	6.21485	targeted_by_MIR
Ec-01_008770.1	25.802	26.2687	25.9175	others
Ec-01_008780.1	13.8436	11.4961	13.5798	others
Ec-01_008790.1	10.3514	9.90439	10.236	others
Ec-01_008800.1	177.521	182.815	201.745	others
Ec-01_008810.1	79.3217	137.583	95.5329	others
Ec-01_008830.1	1.14228	2.10715	1.38368	others
Ec-01_008840.1	22.2384	23.9532	23.026	others
Ec-01_008850.1	13.3193	16.2174	14.1254	others
Ec-01_008860.1	52.84	55.9862	56.5608	others
Ec-01_008870.1	0.0105298	0	0	others
Ec-01_008880.1	0.0118397	0.0100655	0.0240458	others
Ec-01_008890.1	60.2991	54.0766	61.8947	others
Ec-01_008900.1	23.5498	24.0223	21.2285	others
Ec-01_008910.1	0.0424356	0	0.0508976	others
Ec-01_008920.1	69.2473	59.9472	65.504	others
Ec-01_008930.1	8.69977	9.75693	9.09744	others
Ec-01_008940.1	4.82854	4.7129	5.25308	others
Ec-01_008950.2	3.48342	4.32899	3.14498	others
Ec-01_008960.1	786.89	699.273	789.324	others
Ec-01_008970.1	9.82028	10.2549	9.12061	others
Ec-01_008980.1	19.8906	25.13	17.7549	others
Ec-01_009000.1	9.09708	10.8046	12.7025	others
Ec-01_009010.1	4.23985	66.7938	61.177	DEG
Ec-01_009030.1	220.365	286.306	210.653	targeted_by_MIR
Ec-01_009040.2	28.3817	27.4576	24.9756	others
Ec-01_009050.1	686.192	655.53	520.126	others
Ec-01_009060.2	1.58792	2.48674	1.38876	others
Ec-01_009070.1	4.41457	5.36649	4.41337	others
Ec-01_009080.2	0.0393313	0.0523219	0.0934151	others
Ec-01_009090.1	0.421572	0.284504	0.282697	others
Ec-01_009095.2	0.9741	0.74424	0.415899	targeted_by_MIR
Ec-01_009100.1	562.671	696.928	547.816	others
Ec-01_009140.1	28.5166	35.4275	31.5091	others
Ec-01_009160.1	51.6198	57.0735	40.706	targeted_by_MIR
Ec-01_009170.1	3.69269	5.69918	5.40164	others
Ec-01_009180.1	166.232	183.882	161.176	others
Ec-01_009200.1	20.039	19.9049	21.1916	others
Ec-01_009210.1	0.18692	0.0137316	0.227733	others
Ec-01_009220.1	20.5593	30.5313	18.053	others
Ec-01_009230.1	7.89449	11.5915	4.93784	targeted_by_MIR
Ec-01_009240.1	7.67855	9.91219	5.66382	others
Ec-01_009250.3	169.667	204.243	168.906	others
Ec-01_009260.1	1.54327	1.10746	0.585905	others
Ec-01_009270.1	10.2642	10.0707	8.64915	targeted_by_MIR
Ec-01_009280.1	0.254984	0.483822	0.191255	others
Ec-01_009290.1	0	0	0.0449507	others
Ec-01_009300.2	4.9641	4.37505	3.06255	others
Ec-01_009310.2	8.94851	10.9576	5.91027	others
Ec-01_009315.7	8.4407	10.2261	6.80185	others
Ec-01_009320.1	6.16951	6.57017	7.59103	targeted_by_DESL
Ec-01_009330.1	0.0105877	0.00322688	0.0187073	others
Ec-01_009340.1	0.0040803	0	0.0422413	others
Ec-01_009350.2	2.63345	2.65292	2.43952	targeted_by_MIR
Ec-01_009360.1	2.9984	2.39258	1.80462	others
Ec-01_009370.1	17.0879	15.2821	12.1537	others
Ec-01_009390.1	22.5632	19.7903	20.3581	others
Ec-01_009400.1	3.65475	3.66672	3.16766	others
Ec-01_009410.1	4.7923	3.77626	4.3021	others
Ec-01_009420.1	8.57151	11.9697	7.50497	others
Ec-01_009430.2	0	0	0	others
Ec-01_009440.1	39.0526	43.9189	44.089	targeted_by_MIR
Ec-01_009450.1	56.5552	72.0298	61.5791	targeted_by_MIR
Ec-01_009460.1	11.7311	10.005	10.2818	others
Ec-01_009480.1	26.7439	33.9322	53.7124	others
Ec-01_009490.1	1.64715	3.26072	1.65851	others
Ec-01_009500.1	23.9196	25.7396	22.3097	targeted_by_DESL
Ec-01_009510.1	14.6966	17.4711	16.9212	others
Ec-01_009520.1	25.8877	21.9991	18.0875	others
Ec-01_009530.2	40.361	39.5134	39.803	others
Ec-01_009550.1	15.2222	14.358	11.8834	others
Ec-01_009560.1	6.7475	5.4843	5.64424	others
Ec-01_009570.1	3.04225	2.48987	2.8963	targeted_by_DESL
Ec-01_009580.1	35.5216	31.7939	43.4053	others
Ec-01_009590.1	125.23	124.951	114.688	others
Ec-01_009600.1	12.9439	16.5064	12.5458	others
Ec-01_009610.1	0	0	0	others
Ec-01_009620.1	10.9063	15.5364	10.1444	others
Ec-01_009630.1	41.435	51.6297	37.888	others
Ec-01_009640.1	4.13532	5.05646	2.30234	others
Ec-01_009650.2	0.556118	0.491947	0.592852	others
Ec-01_009660.1	2.05542	1.12332	1.55212	others
Ec-01_009670.1	4.73045	5.63654	5.42818	targeted_by_MIR
Ec-01_009690.1	0.13732	0	0.256703	others
Ec-01_009700.1	24.5861	25.2046	23.9541	others
Ec-01_009710.1	40.9038	43.466	38.8125	others
Ec-01_009720.1	1.31838	2.83102	2.29297	others
Ec-01_009730.2	18.4934	18.3257	15.2348	others
Ec-01_009740.1	1793.55	1563.22	1783.91	others
Ec-01_009750.1	234.718	260.777	252.747	targeted_by_DESL
Ec-01_009760.1	92.4894	66.7156	77.1176	others
Ec-01_009770.1	12.7052	12.195	10.6601	others
Ec-01_009780.1	2.0818	2.49719	1.81415	others
Ec-01_009790.2	4.42726	4.90353	4.30691	others
Ec-01_009800.1	0.449925	0.734166	0.895847	others
Ec-01_009810.1	12.0723	10.655	7.46829	others
Ec-01_009820.1	13.4497	18.4244	12.3631	others
Ec-01_009830.1	23.7371	37.9785	15.205	others
Ec-01_009840.4	6.21524	7.05161	3.89458	others
Ec-01_009850.1	1.11276	0.897325	0.689945	targeted_by_MIR
Ec-01_009860.1	6.96058	7.46424	5.36741	others
Ec-01_009870.1	0.117868	0.082434	0.166094	others
Ec-01_009880.1	3.94698	5.42992	3.88566	others
Ec-01_009890.1	1.91106	2.62569	1.68376	others
Ec-01_009900.1	2.01151	2.06403	2.22896	others
Ec-01_009920.1	0.12481	0.0401547	0	others
Ec-01_009930.1	0.439351	0.489997	0.452256	others
Ec-01_009940.2	165.186	162.311	181.584	others
Ec-01_009950.1	2.49115	4.96755	2.64525	others
Ec-01_009960.1	7.26445	9.96012	15.3427	others
Ec-01_009970.1	1.75373	3.97349	1.6587	others
Ec-01_009980.1	4.15216	8.76496	3.93531	others
Ec-01_009990.1	9.87843	7.49745	7.25685	others
Ec-01_010000.1	0	0	0.0155868	others
Ec-01_010010.1	17.8661	21.2361	17.5093	others
Ec-01_010020.2	11.4903	17.0084	19.8708	others
Ec-01_010030.1	0.285186	0.381191	0.227189	others
Ec-01_010040.1	12.4673	9.639	11.0195	others
Ec-01_010050.1	52.1321	68.4667	55.597	others
Ec-01_010060.1	12.0853	13.3092	10.6515	others
Ec-01_010070.1	41.0632	42.8141	43.904	others
Ec-01_010080.1	56.4596	53.1537	51.4703	others
Ec-01_010090.1	32.7605	36.3465	30.4459	others
Ec-01_010100.1	0.0607586	0.0347403	0.0894158	targeted_by_DESL
Ec-01_010110.1	0.191282	0.217612	0.521421	others
Ec-01_010120.1	0.0227368	0.0984503	0.140542	others
Ec-01_010130.1	0	0	0.198801	others
Ec-01_010140.1	7.35895	18.6799	7.23163	others
[truncated: 15,298 more rows]
