# Supplementary material for: Germline fate determination by a single ARGONAUTE protein in Ectocarpus
Source: Proc Natl Acad Sci U S A. 2026 Jan 28;123(5):e2518712123. doi: 10.1073/pnas.2518712123 (PMC12867755; doi:10.1073/pnas.2518712123)
Supplement: Supplementary file 14 — Dataset S13 (XLSX) [file pnas.2518712123.sd13.xlsx]

## Sheet: Sheet1
Dataset S13. Gene expression of the low input RNA-seq experiment [TPM values]
gene_id	ago-1; apt	ago-2; apt	ago-3; apt	AGO;apt	group
Ec-00_000010	0.0843483	0.181554	0.0187098	0.0310072	other
Ec-00_000020	0.49466	0.681376	0.194908	0	other
Ec-00_000030	3.9368	5.46537	5.46985	0.632713	other
Ec-00_000040	0	0	0	0	other
Ec-00_000050	10.6318	3.21596	8.14493	5.30526	other
Ec-00_000060	0.359808	0.749074	0.2251	0.357139	other
Ec-00_000070	4.60503	4.44591	3.27795	2.82128	other
Ec-00_000080	0.0344093	0	0.123309	0	other
Ec-00_000085	23.5628	25.7521	32.6474	15.6795	other
Ec-00_000090	0.219634	0.283627	0.262324	0.136141	other
Ec-00_000095	4.04707	3.20798	6.37854	2.21893	other
Ec-00_000110	23.023	19.8963	17.8091	38.5793	other
Ec-00_000120	3.76481	3.29139	1.79201	1.85489	other
Ec-00_000140	13.281	11.3383	18.7365	27.8424	other
Ec-00_000150	1.92569	2.78389	2.01302	0.773704	other
Ec-00_000160	12.3507	8.50816	13.5425	14.5881	other
Ec-00_000170	0.797502	0.597774	0.704699	0.824594	other
Ec-00_000180	0	0.124434	0.11545	1.19857	other
Ec-00_000190	0.363644	0.0480583	0.174877	0	other
Ec-00_000200	103.976	126.809	114.939	115.242	other
Ec-00_000210	8.02854	6.6566	5.14258	5.84651	other
Ec-00_000220	5.14243	9.07698	4.62012	7.67836	other
Ec-00_000230	106.452	106.212	112.155	73.875	other
Ec-00_000240	12.1713	9.44508	18.8594	31.1562	other
Ec-00_000260	25.033	36.5913	18.6714	8.9406	other
Ec-00_000270	2.98407	7.55148	6.2719	4.56679	other
Ec-00_000280	0.0687508	0.125574	0.0761492	0.0356407	genes_targeted_by_DESLs
Ec-00_000290	0	0	0	0	other
Ec-00_000300	0.19485	0.192897	0.229795	0.197738	other
Ec-00_000310	29.4375	66.1365	65.3591	32.6988	other
Ec-00_000320	509.252	595.856	534.64	408.377	other
Ec-00_000330	0.255457	0.474844	0.650965	0.463664	other
Ec-00_000340	0	0.56048	0.919603	0	other
Ec-00_000350	65.0546	59.2436	75.372	75.7761	other
Ec-00_000360	0	0	0	0	other
Ec-00_000370	0	0	0	0	genes_targeted_by_MIRs
Ec-00_000390	3.21773	1.03328	1.57481	0.595768	other
Ec-00_000400	0.48228	0.349889	1.1389	0.66644	other
Ec-00_000430	27.7037	21.6992	20.3349	17.7839	other
Ec-00_000435	0	0	0	0	other
Ec-00_000450	0.728288	0.696359	0.504823	0.367481	other
Ec-00_000470	0	0	0	0	other
Ec-00_000480	0	0	0	0	other
Ec-00_000500	74.2588	74.0891	82.405	77.2961	other
Ec-00_000510	2.50239	1.68578	0.799613	1.11189	other
Ec-00_000530	2.43363	1.41232	1.10658	1.92847	other
Ec-00_000540	106.037	70.1158	161.185	201.459	other
Ec-00_000550	0.671456	0.961673	0.489376	0.732849	other
Ec-00_000560	0.632664	0.756675	0.422109	0.313287	other
Ec-00_000570	11.7882	14.6917	23.3597	11.5496	other
Ec-00_000580	82.3734	115.415	123.329	61.3271	other
Ec-00_000590	189.933	176.073	188.381	105.128	genes_targeted_by_MIRs
Ec-00_000600	5.09848	3.0387	1.59717	1.73299	other
Ec-00_000610	0	0	0	1.67492	other
Ec-00_000620	1.39464	1.70193	0.898675	0.375082	other
Ec-00_000625	0	0.109513	0.144687	0	other
Ec-00_000630	2.70771	3.2273	4.5153	13.441	lowinput_DEGs
Ec-00_000640	2.22356	1.32716	0.509592	0.636725	other
Ec-00_000650	13.7515	12.9431	5.75865	10.9291	other
Ec-00_000660	0.455688	0.337077	0.212708	0	other
Ec-00_000670	183.882	231.128	283.322	157.241	other
Ec-00_000680	2.48721	2.87	1.78552	0.817788	other
Ec-00_000690	0.663985	0.703086	0.703925	0	other
Ec-00_000700	0.810257	0	3.82277	3.07359	other
Ec-00_000710	2.39218	1.34581	1.11292	0.624788	other
Ec-00_000720	1.21795	1.10681	1.42828	0.982512	other
Ec-00_000730	0.886191	0.267738	0.223232	0.570339	other
Ec-00_000740	3.7723	2.88896	2.77211	1.59448	other
Ec-00_000750	0.402857	0.504577	0.279298	0.134607	other
Ec-00_000770	18.2349	29.7117	31.6612	15.1657	other
Ec-00_000780	0.965982	0.514805	0.12121	2.6549	other
Ec-00_000790	0.713156	0.306156	0.398818	1.23996	other
Ec-00_000810	6.90112	6.97601	10.9462	10.6516	other
Ec-00_000830	1.02835	1.45744	0.844723	1.22177	other
Ec-00_000850	0.799065	0.499576	0.499316	0.173733	other
Ec-00_000860	1.0781	0.524944	0.653227	0	other
Ec-00_000890	2.12055	1.32009	1.19549	1.04896	other
Ec-00_000900	0.407417	0.173293	0.0602473	0	other
Ec-00_000910	0.589201	0.321352	0.236379	0.185458	other
Ec-00_000930	2.95072	1.47214	1.09091	0.443288	other
Ec-00_000940	51.6881	55.351	51.008	42.4735	other
Ec-00_000950	29.022	27.0448	27.7018	27.5359	other
Ec-00_000960	0	0	0	0	other
Ec-00_000970	25.705	29.5851	27.2788	26.4422	other
Ec-00_000980	64.7069	73.4375	106.259	86.1452	other
Ec-00_000990	274.394	338.312	321.834	171.835	other
Ec-00_001000	76.4087	117.588	87.0313	49.3867	other
Ec-00_001010	0	0	0	0	other
Ec-00_001020	4.85202	3.35355	3.05083	3.20592	other
Ec-00_001030	32.645	30.6933	62.752	38.66	other
Ec-00_001040	99.6496	77.3144	55.3331	94.4618	other
Ec-00_001070	23.8823	34.1185	20.3875	16.5001	other
Ec-00_001080	13.8678	7.00408	11.6401	10.7752	other
Ec-00_001090	42.5883	39.7433	40.524	28.6401	other
Ec-00_001100	121.308	131.054	78.1536	111.465	other
Ec-00_001110	97.7136	127.182	95.936	55.2741	genes_targeted_by_MIRs
Ec-00_001120	407.22	478.183	465.765	179.052	other
Ec-00_001130	16.4547	9.14416	11.6894	13.2371	other
Ec-00_001140	15.2814	23.5529	26.7346	14.3185	other
Ec-00_001150	0	0	0	0	other
Ec-00_001160	8.56037	8.6793	14.2648	13.6176	other
Ec-00_001170	155.167	109.25	132.631	125.801	other
Ec-00_001180	33.7924	39.7321	31.3869	32.044	other
Ec-00_001190	9.03586	9.69331	13.2322	15.1741	other
Ec-00_001200	18.2219	33.8311	38.333	22.2994	other
Ec-00_001210	33.568	67.8783	17.5308	17.2087	other
Ec-00_001220	18.803	27.9726	6.21035	13.7109	other
Ec-00_001230	21.6125	18.4057	29.7789	28.2915	other
Ec-00_001240	1542.38	1294.5	1896.31	1033.04	other
Ec-00_001250	1.42793	0.388051	1.47296	0.662487	other
Ec-00_001260	0	0	0	0	other
Ec-00_001270	0	0	0	0	other
Ec-00_001280	17.2813	7.49822	15.0644	12.8089	other
Ec-00_001290	372.415	439.648	199.296	356.214	other
Ec-00_001300	3.88401	5.40274	1.54813	2.27448	other
Ec-00_001310	126.987	192.807	91.1618	128.519	other
Ec-00_001320	37.2625	28.7313	31.4034	29.7701	other
Ec-00_001330	140.401	86.8089	22.9201	42.0602	lowinput_DEGs
Ec-00_001340	281.027	213.825	235.533	231.761	other
Ec-00_001350	19.6646	4.8534	14.037	13.7796	other
Ec-00_001360	44.6193	29.0269	20.5273	70.7717	lowinput_DEGs
Ec-00_001370	45.0624	62.1121	40.8751	39.4102	other
Ec-00_001380	711.506	690.155	150.525	694.693	other
Ec-00_001390	49.964	71.0913	97.3134	52.1397	other
Ec-00_001400	6.03501	5.48595	5.96523	3.55526	other
Ec-00_001410	8.63642	5.10967	8.41692	6.69601	other
Ec-00_001420	130.735	99.379	114.418	106.109	other
Ec-00_001430	1.52393	0.701752	0.880931	2.04719	other
Ec-00_001440	393.788	336.901	455.503	867.496	other
Ec-00_001450	43.1595	48.6122	71.0269	51.5969	other
Ec-00_001460	150.535	142.316	105.518	165.158	other
Ec-00_001470	0	0	0	0	other
Ec-00_001480	11.4437	20.3557	5.15961	6.38891	other
Ec-00_001490	72.842	67.7846	53.336	70.0349	genes_targeted_by_DESLs
Ec-00_001500	0.807397	2.61349	0.524049	2.24812	other
Ec-00_001510	113.65	106.383	164.248	111.093	other
Ec-00_001520	2597.99	1740.47	346.874	2648.04	other
Ec-00_001530	5.63971	5.45071	5.80766	5.27933	other
Ec-00_001540	23.2749	22.5557	20.3167	23.1432	other
Ec-00_001550	77.4862	111.957	47.6728	74.6055	other
Ec-00_001560	54.9349	66.753	94.6394	53.9189	other
Ec-00_001570	1.96235	1.02616	0.89532	1.41883	other
Ec-00_001580	3.03082	2.36198	2.42137	3.83739	other
Ec-00_001590	3.37705	5.37864	3.71203	4.74635	other
Ec-00_001600	90.4301	129.231	82.9349	123.096	genes_targeted_by_MIRs
Ec-00_001610	3.67766	4.6902	6.93692	3.29231	other
Ec-00_001620	19.1162	15.6427	86.5597	319.159	lowinput_DEGs
Ec-00_001625	5.64159	4.85208	3.70613	3.3648	genes_targeted_by_MIRs
Ec-00_001630	8.79514	7.55817	6.55817	9.22828	genes_targeted_by_MIRs
Ec-00_001640	24.3786	27.0189	24.4067	15.8443	other
Ec-00_001650	89.9108	46.8147	30.1726	70.9099	other
Ec-00_001670	798.787	498.087	75.4105	790.677	other
Ec-00_001680	14.5344	11.4476	6.03609	7.97445	other
Ec-00_001690	19.5594	22.2573	10.796	14.4396	other
Ec-00_001700	36.8952	14.7092	9.84245	32.4537	other
Ec-00_001710	27.9726	13.838	24.7465	30.8758	other
Ec-00_001720	157.891	160.546	217.647	135.646	other
Ec-00_001730	1.41912	1.09412	0.548546	1.31027	other
Ec-00_001740	31.8896	39.7329	27.5118	27.4641	other
Ec-00_001750	89.1928	94.1543	126.432	68.7723	other
Ec-00_001760	25.1035	19.6613	24.194	21.8649	other
Ec-00_001770	11.6798	6.03989	4.13608	5.38516	other
Ec-00_001780	109.424	92.4835	63.5047	102.014	other
Ec-00_001785	84.4001	136.834	77.397	46.9347	other
Ec-00_001790	0.802704	0.479218	0.326077	0.365817	genes_targeted_by_DESLs
Ec-00_001800	19.7747	18.838	12.7671	6.56651	other
Ec-00_001810	2.40984	3.74551	3.25915	0.911508	other
Ec-00_001820	0.634363	4.06793	0	1.94137	other
Ec-00_001840	2.83777	9.52273	0	4.0635	other
Ec-00_001850	10.1503	9.14427	3.58347	7.48135	other
Ec-00_001860	4.41706	4.12588	2.79698	1.48723	other
Ec-00_001870	0	0	0	0	genes_targeted_by_DESLs
Ec-00_001880	0	0	0	0	other
Ec-00_001885	0	0	0	0	other
Ec-00_001890	0	0	0	0	other
Ec-00_001900	17.3725	23.4699	23.7689	13.5427	other
Ec-00_001910	1.28961	1.17982	0.682677	1.29832	other
Ec-00_001920	1.12544	1.0004	1.25016	0.960088	other
Ec-00_001930	21.7227	24.4799	16.4376	18.2431	other
Ec-00_001940	102.267	108.149	144.894	96.4267	other
Ec-00_001950	2.25939	1.84334	1.64821	3.19401	other
Ec-00_001960	5.47657	4.17853	4.23026	4.14368	other
Ec-00_001970	12.2003	9.90384	12.8529	11.7373	other
Ec-00_001980	0	0	0	0	other
Ec-00_001985	124.239	100.703	112.684	85.3976	other
Ec-00_001990	16.2687	28.7706	25.0538	16.0189	genes_targeted_by_MIRs
Ec-00_002000	22.9953	17.306	24.9703	23.3013	other
Ec-00_002010	84.4197	66.7443	112.101	90.4981	other
Ec-00_002020	28.4139	32.7591	17.4109	27.1601	other
Ec-00_002030	15.1027	5.51405	6.33833	8.52614	other
Ec-00_002040	244.3	267.59	326.056	284.793	other
Ec-00_002050	21.9313	19.0742	23.4028	20.1519	other
Ec-00_002055	2.87377	1.61795	1.44306	1.95752	other
Ec-00_002060	45.3877	51.8795	63.6177	47.6574	genes_targeted_by_DESLs
Ec-00_002070	31.6789	29.4696	29.0411	16.5488	other
Ec-00_002080	2.02079	2.12689	1.76963	1.21726	genes_targeted_by_DESLs
Ec-00_002090	16.0918	15.4041	29.7401	24.1988	other
Ec-00_002100	29.1277	30.7535	32.8719	13.6149	other
Ec-00_002120	6.76517	11.093	12.7562	6.38199	other
Ec-00_002130	0.176207	1.07099	0.361463	0.297726	other
Ec-00_002150	2.14224	0.9003	3.871	0	genes_targeted_by_MIRs
Ec-00_002160	5.57849	2.35609	7.07946	11.9887	other
Ec-00_002170	6.78099	0.957787	2.31829	7.479	other
Ec-00_002200	13.0412	11.1854	12.3699	14.3739	other
Ec-00_002210	36.3068	30.0969	13.604	18.6821	other
Ec-00_002220	1.83472	0	1.62788	0.808	other
Ec-00_002230	5.66066	12.3603	1.7396	11.8095	other
Ec-00_002260	84.1268	99.7352	101.015	118.916	other
Ec-00_002270	0.89413	1.07911	0.476193	0.228657	other
Ec-00_002280	63.0437	64.7239	223.154	109.192	lowinput_DEGs
Ec-00_002290	204.903	201.064	367.332	226.145	other
Ec-00_002300	1.23966	2.8057	0	1.06344	other
Ec-00_002310	1.70086	0.997297	1.60478	1.28409	other
Ec-00_002330	14.68	12.4522	12.4172	31.0968	other
Ec-00_002360	1.19288	0.526714	0.313869	0.188325	other
Ec-00_002370	30.6516	52.3426	96.4042	35.5774	other
Ec-00_002390	4.06688	3.37569	3.53489	1.26203	other
Ec-00_002410	1.30791	1.55124	0.315951	0	other
Ec-00_002440	0.332951	0.995733	1.72687	9.56945	other
Ec-00_002460	0	1.01952	0	0	other
Ec-00_002480	8.77282	10.511	6.78909	6.55375	other
Ec-00_002490	2.94404	0.499753	1.72767	1.83251	other
Ec-00_002500	0	0	0	0	other
Ec-00_002520	18.7806	21.2409	17.734	14.9542	other
Ec-00_002530	1.69274	1.18676	2.65392	3.7788	other
Ec-00_002540	0.454946	0.488904	0.266141	0.300742	other
Ec-00_002550	4.31137	2.88153	3.05414	4.84403	other
Ec-00_002570	1.82013	0.670133	1.08193	0.330305	other
Ec-00_002580	82.6167	23.1758	41.587	49.1179	other
Ec-00_002590	8.29575	4.48564	9.89293	7.21026	other
Ec-00_002620	4.7124	1.84919	0.888225	0.0596617	other
Ec-00_002640	4.25536	4.15218	0.460428	3.25772	other
Ec-00_002650	6.99221	7.47089	3.08326	1.48747	other
Ec-00_002660	0	0	0	0	other
Ec-00_002690	2.17152	1.14721	0.236993	0.733724	other
Ec-00_002700	163.834	79.8868	72.0437	117.36	other
Ec-00_002710	0	0	0	1.05133	other
Ec-00_002720	18.6646	17.0294	8.74195	27.6041	other
Ec-00_002750	0	0	0	0	other
Ec-00_002760	140.236	154.411	180.543	118.313	other
Ec-00_002770	4.93006	1.02833	0.777068	1.27509	other
Ec-00_002800	1.29628	0.642655	0.521314	0.78047	other
Ec-00_002810	455.392	328.665	338.643	413.567	other
Ec-00_002820	136.081	139.417	162.155	256.736	other
Ec-00_002850	1.77442	1.73239	0	0	other
Ec-00_002860	5.22446	3.597	1.70447	0.992543	other
Ec-00_002870	0.287091	0.492202	0.91823	0.40414	other
Ec-00_002880	2.59552	18.9493	0.662613	3.98778	other
Ec-00_002890	0	0	0	0	other
Ec-00_002900	29.4623	42.8128	44.2224	46.4931	other
Ec-00_002910	1.34401	2.28453	3.29308	16.3826	lowinput_DEGs
Ec-00_002930	20.0046	4.64063	33.1693	14.803	other
Ec-00_002940	58.892	32.6592	34.977	55.1081	other
Ec-00_002950	4.23331	1.20446	0.218227	1.22524	other
Ec-00_002960	116.378	125.448	85.4912	152.242	other
Ec-00_002970	1.76454	1.22007	1.63038	2.08797	other
Ec-00_002990	0	0	0	0	other
Ec-00_003070	2.86462	5.4314	11.4263	3.69794	other
Ec-00_003080	5.04853	4.64629	1.84111	3.59364	genes_targeted_by_DESLs
Ec-00_003090	0	0	0	0	other
Ec-00_003110	5.72719	6.26523	8.33325	5.29282	other
Ec-00_003120	2.54842	0.735696	0.159841	0	other
Ec-00_003140	0.292927	0.0773077	0.0739223	0.233847	other
Ec-00_003160	0.721988	0.714232	1.06244	3.96209	other
Ec-00_003170	1.55629	0.780884	0.660245	1.20535	other
Ec-00_003210	0.353724	0.252627	0.235815	0.259683	other
Ec-00_003230	7.31288	3.53917	7.41952	6.60003	other
Ec-00_003240	0	0	0	0	other
Ec-00_003250	7.19241	7.03763	11.7381	9.7918	other
Ec-00_003260	27.9314	16.6774	24.5837	7.98999	other
Ec-00_003265	31.7818	24.4958	26.3604	39.998	other
Ec-00_003270	0	0	0	0	other
Ec-00_003280	0	0	0	0	other
Ec-00_003285	322.185	335.159	178.616	326.219	other
Ec-00_003290	22.0191	15.2189	19.1166	16.899	other
Ec-00_003300	87.6619	101.677	55.593	46.7423	genes_targeted_by_MIRs
Ec-00_003310	42.8934	62.0368	80.496	35.9762	other
Ec-00_003320	16.6792	15.3234	7.49898	6.2852	genes_targeted_by_MIRs
Ec-00_003330	1.31729	2.17788	4.22	2.88054	other
Ec-00_003340	149.756	218.583	161.065	187.449	other
Ec-00_003350	75.4029	42.9374	83.1928	134.263	other
Ec-00_003360	14.4286	8.68633	16.1579	9.64409	other
Ec-00_003370	39.7814	42.5056	44.2328	49.8533	other
Ec-00_003380	23.2662	23.4821	24.6753	22.352	other
Ec-00_003390	77.2968	87.5614	75.7526	119.956	other
Ec-00_003400	0.450771	0.255502	0.616509	0.281103	genes_targeted_by_MIRs
Ec-00_003410	250.207	321.801	405.833	281.187	other
Ec-00_003420	62.7877	54.1226	67.613	71.0034	other
Ec-00_003430	36.8868	36.2648	33.9127	27.2934	other
Ec-00_003440	2.45522	2.85452	2.61617	1.18916	other
Ec-00_003450	0.270956	0.832413	0.503102	0.150217	other
Ec-00_003460	32.3862	36.3148	50.1154	29.4109	other
Ec-00_003470	7.53211	7.642	8.64691	7.6666	other
Ec-00_003480	49.7688	32.8892	44.4257	31.6642	other
Ec-00_003490	5.50651	3.96668	2.59906	3.7821	other
Ec-00_003500	68.1065	76.417	48.6259	54.5953	other
Ec-00_003510	1044.38	833.645	554.516	1349.86	other
Ec-00_003520	35.4523	30.7514	18.5313	15.9044	other
Ec-00_003530	41.3718	35.6627	44.9926	26.7881	other
Ec-00_003540	6.09979	2.29313	4.77539	3.75815	other
Ec-00_003550	22.991	18.1668	18.758	16.1301	other
Ec-00_003560	3.42594	1.94135	1.86971	3.63196	other
Ec-00_003570	7.14718	3.40117	4.00571	2.23107	other
Ec-00_003580	4.27337	2.73727	2.71321	1.74104	other
Ec-00_003590	0.500633	0.37769	0	0	other
Ec-00_003600	0.619801	0.853096	0	0	other
Ec-00_003610	0	0	0	0	other
Ec-00_003620	2.08775	2.08544	1.50492	1.57271	other
Ec-00_003630	10.9543	9.1856	8.71713	9.22066	other
Ec-00_003640	0.422082	0.776692	0.187953	0.54014	other
Ec-00_003650	10.2365	11.6061	8.5566	7.23599	other
Ec-00_003660	0.141043	0.0781857	0.130492	0.123973	other
Ec-00_003665	1.20002	1.29242	1.1157	0.800937	other
Ec-00_003670	0.473824	0.938227	0.349605	0.275349	other
Ec-00_003675	1.58644	1.30516	0.947127	0.82178	other
Ec-00_003680	0	0	0	0	other
Ec-00_003690	0.578442	0.530094	0.299045	0.220889	other
Ec-00_003695	0.267446	0.13833	0.0436453	0.089362	other
Ec-00_003700	0.356566	0.263541	0.248229	0.102404	other
Ec-00_003710	3.05499	2.36494	2.69976	1.51308	other
Ec-00_003720	0.549584	0.687686	0.242363	0.272373	genes_targeted_by_MIRs
Ec-00_003730	1.60827	1.43286	0.963782	0.907746	other
Ec-00_003740	0.964436	0.760089	0.271301	0.242678	other
Ec-00_003750	0.51722	0.331644	0.19162	0.22655	other
Ec-00_003760	1.97306	1.69689	1.13961	1.16895	other
Ec-00_003770	0.333458	0.602398	0.292125	0.274037	other
Ec-00_003780	3.13924	1.80191	1.32878	1.42811	other
Ec-00_003790	0.815225	0.883226	0.678405	0.536096	other
Ec-00_003800	1.19073	1.0235	0.970561	0.822122	other
Ec-00_003810	1.46645	1.30279	0.89672	0.348429	other
Ec-00_003820	0.466206	0.232109	0.110422	0.22736	other
Ec-00_003830	0.804127	0.71043	0.725039	0.658965	other
Ec-00_003840	0.483604	0.698223	0.850537	0.437191	other
Ec-00_003850	0.63229	0.730984	0.144249	0.103981	other
Ec-00_003860	2.24941	2.31356	1.4605	0.485767	other
Ec-00_003870	2.88009	8.49514	4.48472	5.96619	other
Ec-00_003880	0.84453	1.85331	1.12288	0.72727	other
Ec-00_003890	0.334998	1.69309	0.148615	0.324047	other
Ec-00_003900	1.61516	1.38766	0.861784	0.734267	other
Ec-00_003910	2.58736	3.26004	2.98082	10.6601	other
Ec-00_003920	1.42274	0.972578	0.997736	0.885533	other
Ec-00_003930	0.426603	1.29518	0.226313	0.13058	other
Ec-00_003940	2.56008	8.23138	3.66085	1.87152	other
Ec-00_003950	0.74249	0.547365	0.284909	0.155156	other
Ec-00_003960	1.80125	3.59694	6.06449	2.91139	other
Ec-00_003970	1.59774	1.03793	0.495876	0.651798	other
Ec-00_003980	0.72872	1.54905	0.772983	0.767347	other
Ec-00_003990	2.47614	2.91909	1.6291	1.5227	other
Ec-00_004000	0.689105	1.09204	0.306999	0.457331	other
Ec-00_004010	0.670147	0.505855	0.399232	0.297271	other
Ec-00_004015	1.34434	0.689195	0.625567	0.661465	other
Ec-00_004020	0.589203	0.465636	0.290105	0.304117	other
Ec-00_004030	0.930657	1.25492	0.603988	0.520192	other
Ec-00_004040	0.702587	0.522683	0.235024	0.167232	other
Ec-00_004050	0.593613	0.534267	0.360011	0.323218	other
Ec-00_004060	0.483366	0.490336	0.341747	0.0706602	other
Ec-00_004070	2.25189	2.52795	3.64349	1.93463	other
Ec-00_004080	1.26591	1.56426	0.593053	0.262483	other
Ec-00_004090	0.128313	0.510357	0	0	other
Ec-00_004100	0.554377	0.440669	0.0902587	0.362588	other
Ec-00_004105	10.4931	26.8038	38.9315	11.4162	other
Ec-00_004110	0.81456	0.962145	0.352304	0.20328	other
Ec-00_004120	0.592185	0.670709	0.265063	0.689798	other
Ec-00_004125	6.84907	7.46491	15.2783	6.29514	other
Ec-00_004130	2.09287	1.21686	2.04567	1.3628	other
Ec-00_004140	0.770127	1.02377	2.15571	1.05018	other
Ec-00_004150	1.77867	0.593067	3.16917	1.0772	other
Ec-00_004160	58.7058	72.3017	172.52	55.5782	other
Ec-00_004170	2.0966	15.7727	3.08865	0.899283	other
Ec-00_004180	1.09624	0.514673	0.940184	0.400087	other
Ec-00_004190	0.168148	0.357659	0.143533	0.0828143	other
Ec-00_004200	0	0	0	0	other
Ec-00_004210	6.65815	9.31073	11.9131	3.31151	other
Ec-00_004220	0.859243	1.29133	0.634903	0.353219	other
Ec-00_004225	1.37089	0.243803	0.252533	0.309539	other
Ec-00_004230	4.16344	1.95083	4.53242	1.0117	other
Ec-00_004235	9.80812	27.2879	20.9734	7.62343	other
Ec-00_004240	0.283292	1.72869	0.267314	0.327612	other
Ec-00_004250	85.7175	104.541	62.3026	42.7666	other
Ec-00_004260	92.9502	204.783	55.7442	54.1071	other
Ec-00_004270	1953.03	2454.95	324.166	312.394	lowinput_DEGs
Ec-00_004280	42.9725	37.6308	46.5748	28.5754	other
Ec-00_004290	67.0028	60.0302	94.9067	54.6755	other
Ec-00_004300	12.2769	9.4943	9.5525	10.1871	other
Ec-00_004310	8.28631	6.55136	7.74478	10.8816	other
Ec-00_004320	27.9307	12.0646	10.7258	9.8738	other
Ec-00_004330	33.1769	56.2568	14.5841	20.5779	genes_targeted_by_MIRs
Ec-00_004350	32.6289	27.93	34.223	27.4248	other
Ec-00_004360	0	2.10898	0	0.783587	other
Ec-00_004370	1.03961	0.694593	0.338855	0.632755	other
Ec-00_004375	0.71396	0.0673367	0.061257	0.281051	other
Ec-00_004380	0	1.26709	1.82492	0	other
Ec-00_004390	4.07743	6.51974	2.55236	0.80828	other
Ec-00_004400	0.788839	0.711286	0.503102	0.150217	other
Ec-00_004410	0.227186	0.66237	0.264649	0.183114	other
Ec-00_004420	0.58066	0.325294	0.313479	0.31383	other
Ec-00_004430	0.496457	1.08407	0.357518	0.314486	other
Ec-00_004440	1.72045	1.58833	0.410989	0.806706	other
Ec-00_004450	0.720019	0.462798	0.181236	0.284763	other
Ec-00_004460	0.850469	0.931929	0.614896	0.422861	other
Ec-00_004470	0	0	0	0	other
Ec-00_004480	0.0861953	0.175676	0.407754	0.0726417	other
Ec-00_004490	0.119777	0.100379	0.152619	0	other
Ec-00_004495	0	0	0.4165	0	other
Ec-00_004500	0.618674	0.498765	0.250894	0.169232	other
Ec-00_004505	0.0120106	0.0251682	0.0240734	0	other
Ec-00_004507	0.855403	0.387573	0.621663	0.563124	other
Ec-00_004510	17.3028	13.8412	26.7164	23.0441	other
Ec-00_004520	5.28333	3.86957	2.76329	2.70773	other
Ec-00_004530	0.428196	0.182131	0	0	other
Ec-00_004540	67.9442	65.4524	16.7673	35.5965	other
Ec-00_004550	3.59425	2.35196	4.81549	5.14433	other
Ec-00_004560	4.62769	2.52166	4.34881	5.73756	genes_targeted_by_MIRs
Ec-00_004570	0	0	0	0	other
Ec-00_004580	0	0	0	0	other
Ec-00_004590	1.96543	1.51135	2.47217	1.63518	other
Ec-00_004600	1.96188	0.915505	1.10357	0.718771	other
Ec-00_004610	26.2175	19.8372	21.2848	17.0093	other
Ec-00_004620	79.8629	74.6395	84.39	72.0889	other
Ec-00_004630	87.8253	93.5875	107.278	74.2093	other
Ec-00_004640	6.69109	3.83787	3.06505	12.8741	other
Ec-00_004650	8.20933	5.66806	3.35519	6.34256	genes_targeted_by_MIRs
Ec-00_004670	70.4128	59.721	56.4293	62.2365	other
Ec-00_004680	2.46948	2.68639	0.234666	0.694931	other
Ec-00_004690	0.176371	0.294293	0.416278	0.102604	genes_targeted_by_DESLs
Ec-00_004700	1.15481	0.807848	0.75502	0.365957	other
Ec-00_004720	0	0	0	0	other
Ec-00_004740	1.29801	0.937214	0.73016	1.83714	other
Ec-00_004745	0.524709	0.756128	0.764808	0.425047	other
Ec-00_004750	24.2722	19.99	16.4611	26.3646	other
Ec-00_004760	13.2916	13.1347	48.1896	70.9632	lowinput_DEGs
Ec-00_004770	0.327308	0.998637	3.35515	2.59711	other
Ec-00_004780	1.09142	0.962543	2.14583	0	other
Ec-00_004790	5.35637	6.44032	6.3791	9.93892	other
Ec-00_004800	18.6949	7.09478	23.4854	65.2864	lowinput_DEGs
Ec-00_004810	12.5316	6.10997	69.2681	178.261	lowinput_DEGs
Ec-00_004820	3.21694	1.8327	5.3725	7.66249	other
Ec-00_004830	0	0	0	0	other
Ec-00_004840	0.0879327	0.0784733	0	0.0329164	other
Ec-00_004850	0	0	0.168593	0	other
Ec-00_004860	8.18775	5.91742	11.6119	9.75257	other
Ec-00_004870	0.793115	0.55345	0.312348	0.371071	other
Ec-00_004885	0.0591157	0.118458	0.495505	0.404069	other
Ec-00_004887	3.62599	1.02812	2.28143	2.07294	other
Ec-00_004890	0.643273	0.614269	0.399888	0.194511	other
Ec-00_004900	0.50305	0.580734	0.524737	0.215771	other
Ec-00_004910	0.560814	0.509928	0.415968	0.393653	other
Ec-00_004920	0.247416	0.646156	0.222466	0.112003	other
Ec-00_004940	1.84716	1.67075	0.92541	0.711591	other
Ec-00_004950	0.623521	0.878294	0.470235	0.671619	other
Ec-00_004960	0.687711	0.236659	0.275951	0.384557	other
Ec-00_004970	0.649841	0.617257	0.510335	0.306338	other
Ec-00_004980	3.80162	1.69437	0.111791	0.137008	other
Ec-00_004985	0.968636	3.10534	0.151219	0.539413	other
Ec-00_004990	2.14224	1.82817	0.967753	2.7233	other
Ec-00_004995	0.481046	0.767978	1.83183	0.14846	other
Ec-00_005000	0.369253	0.30439	0.300175	0.148437	other
Ec-00_005010	16.276	17.4623	30.936	13.063	other
Ec-00_005020	1.45763	0.927997	1.43747	1.63396	other
Ec-00_005025	0	0	0	0	other
Ec-00_005030	5.94439	3.7021	1.68436	2.1395	genes_targeted_by_DESLs
Ec-00_005040	0.71232	0.905053	0.865223	0.641406	genes_targeted_by_MIRs
Ec-00_005050	0.648286	1.03254	0.34736	0.203337	other
Ec-00_005060	0.585803	0.255438	0.103978	0.194161	other
Ec-00_005080	0	0.9003	0	0	other
Ec-00_005090	0.994817	0.342147	0.104789	0.130981	other
Ec-00_005100	7.89574	4.34472	4.25029	0.99995	other
Ec-00_005115	1.60226	3.56982	3.79841	7.69096	other
Ec-00_005120	0.894969	0.96082	0.750694	0.556388	other
Ec-00_005130	0.246164	0.146678	0.0863248	0.0651403	other
Ec-00_005140	106.031	168.432	96.9612	206.987	other
Ec-00_005150	4.42768	4.61514	2.19649	1.84715	other
Ec-00_005160	62.9324	61.982	39.5796	47.0549	other
Ec-00_005170	1.06744	0.850877	0.482598	0.754018	genes_targeted_by_DESLs
Ec-00_005180	48.6326	44.2092	35.6861	25.4115	other
Ec-00_005190	3.54937	3.31896	6.1558	4.30392	other
Ec-00_005200	17.9456	18.2319	21.1596	14.6944	other
Ec-00_005210	16.0896	14.8648	14.5229	11.1259	other
Ec-00_005220	1.97985	1.32657	1.24498	0.623227	other
Ec-00_005230	24.0223	25.8847	28.2239	24.839	other
Ec-00_005240	0.598666	0.631506	0.517759	0.230132	other
Ec-00_005250	23.5045	22.9216	37.0127	30.9258	genes_targeted_by_MIRs
Ec-00_005260	1.6433	1.24591	1.4128	0.932615	other
Ec-00_005270	0.399499	0.387795	1.02953	0.0401473	other
Ec-00_005275	0.186615	0	0	0.160088	other
Ec-00_005280	0.522476	0.291983	0.346807	0.15264	other
Ec-00_005285	1.1911	0.565159	0.19016	0.229001	other
Ec-00_005290	0.590161	0.496043	0	0.290659	other
Ec-00_005300	0	1.75892	0	0	other
Ec-00_005310	1.03704	0.786022	0.662246	0.456386	other
Ec-00_005320	0.0279872	0.0828537	0.187623	0.0294706	other
Ec-00_005325	35.5626	46.8223	36.0477	42.3243	other
Ec-00_005327	28.175	29.4393	39.4563	47.3112	other
Ec-00_005330	2.36403	1.72034	0.298274	0.974951	other
Ec-00_005340	1.00754	0	0	0	other
Ec-00_005350	2.11078	0.772553	0.830437	3.40422	other
Ec-00_005360	14.5547	17.2009	2.69393	5.22208	other
Ec-00_005370	0.729347	0.605877	0.245527	0.427617	other
Ec-00_005380	0.930188	1.01084	0.261104	0.0938523	other
Ec-00_005390	9.77484	8.10897	5.94076	3.00129	genes_targeted_by_MIRs
Ec-00_005400	11.3435	7.65558	6.64609	4.1954	other
Ec-00_005410	23.1157	19.6195	28.5232	29.6189	other
Ec-00_005420	1.37263	5.31842	4.2809	0	other
Ec-00_005430	10.5499	19.6863	8.65567	3.63214	other
Ec-00_005440	5.61391	9.26994	12.164	6.32936	other
Ec-00_005450	10.9831	18.6148	18.6637	17.9267	other
Ec-00_005460	12.5657	11.9348	13.6227	12.182	other
Ec-00_005470	7.37205	2.0505	0.59258	5.32279	other
Ec-00_005475	11.1722	13.9358	15.4801	74.9857	lowinput_DEGs
Ec-00_005480	2.64426	2.09812	1.63457	1.52462	other
Ec-00_005490	0.500117	0	0.225928	0	other
Ec-00_005500	0.394437	1.24393	0	0.595547	other
Ec-00_005510	81.7943	27.4609	57.7342	50.7898	other
Ec-00_005520	13.246	25.0434	6.31556	7.26811	other
Ec-00_005530	23.9202	18.4818	23.8735	37.4806	other
Ec-00_005540	8.71275	8.6317	3.96492	6.96013	other
Ec-00_005550	10.5438	11.4315	10.0876	18.2317	other
Ec-00_005560	274.082	314.628	350.349	256.284	other
Ec-00_005570	18.5676	12.4824	13.9727	10.1628	other
Ec-00_005580	37.5947	23.2227	42.2314	45.3566	other
Ec-00_005590	17.2165	12.0956	13.6686	19.4411	other
Ec-00_005595	0	0	0	0	other
Ec-00_005605	3.80687	8.16274	7.18318	3.07988	other
Ec-00_005610	51.2502	78.7183	67.3626	56.2383	other
Ec-00_005620	14.3077	15.4663	14.9827	9.8119	other
Ec-00_005630	1.90897	0.9157	1.26783	1.23797	genes_targeted_by_DESLs
Ec-00_005640	4.02177	3.87057	4.50944	10.2671	other
Ec-00_005650	3.87018	3.40987	2.6216	2.4971	other
Ec-00_005660	6.48803	3.88927	5.33248	7.8649	other
Ec-00_005670	0.94986	0.985818	0.907968	1.73233	other
Ec-00_005680	62.7109	27.111	42.1656	42.2286	other
Ec-00_005690	36.9749	9.84359	7.94828	3.2013	other
Ec-00_005700	0.541239	0.433109	0.226085	0.126404	other
Ec-00_005710	0	0	0	0	other
Ec-00_005720	0	0	0	0	other
Ec-00_005730	0	0	0	0	other
Ec-00_005740	0	0	0	0	other
Ec-00_005745	0	0	0	0	other
Ec-00_005750	1.16541	0.633172	0.569694	0.560153	genes_targeted_by_DESLs
Ec-00_005760	9.20153	14.0776	6.67701	7.0778	other
Ec-00_005770	30.4273	29.0605	22.2818	18.2617	genes_targeted_by_MIRs
Ec-00_005780	161.228	132.904	179.699	198.194	other
Ec-00_005790	4.79373	4.04193	1.49423	3.33513	other
Ec-00_005800	30.5003	30.3618	19.0622	29.2702	genes_targeted_by_MIRs
Ec-00_005810	0	0	0	0	other
Ec-00_005820	2.76859	0.991209	2.56063	3.72907	other
Ec-00_005830	388.979	361.197	213.482	341.679	other
Ec-00_005840	0	0	0	0	other
Ec-00_005850	27.4889	18.5145	39.5551	26.189	other
Ec-00_005860	0.829183	1.87681	1.80372	0.580582	other
Ec-00_005870	0	0	0	0	other
Ec-00_005880	2.22423	2.23892	2.54927	2.00033	other
Ec-00_005890	2.03793	1.76173	2.27405	1.6578	other
Ec-00_005900	3.23714	2.59857	2.04108	0.951122	other
Ec-00_005910	30.9984	19.9688	19.6677	17.9917	other
Ec-00_005920	9.93229	5.09824	9.07034	4.8634	other
Ec-00_005930	2.66846	4.18551	3.22157	8.18399	other
Ec-00_005940	1.03429	1.09469	0.416489	0.217991	other
Ec-00_005950	49.0112	39.2855	40.4136	36.2384	other
Ec-00_005960	33.1471	42.5996	33.338	25.9387	other
Ec-00_005970	12.3847	10.6671	4.25919	4.65404	genes_targeted_by_MIRs
Ec-00_005980	3.30856	2.5472	1.85019	1.04393	other
Ec-00_005990	2.42832	1.97673	0.704524	0.520661	other
Ec-00_006000	0.794006	0.45804	0.289767	0.243937	other
Ec-00_006010	0.390003	0.467862	0.969738	0	other
Ec-00_006020	18.9291	4.92176	8.63849	6.48923	other
Ec-00_006030	0	0	0	0	other
Ec-00_006040	7.41492	2.92369	4.1407	3.4492	other
Ec-00_006060	3.59115	2.08029	2.01275	1.95399	other
Ec-00_006070	2.24488	1.59134	0.364623	0.45576	other
Ec-00_006080	0.455893	0.585633	0.137277	0.199505	other
Ec-00_006090	0.457074	0.356955	0.351811	0.391059	other
Ec-00_006100	5.87276	3.79098	7.76321	5.30315	other
Ec-00_006110	8.19395	4.37738	4.43137	4.24017	other
Ec-00_006120	0	0	0	0	other
Ec-00_006130	0	0	0	0	other
Ec-00_006140	0	0	0	0	other
Ec-00_006170	0.798483	0.442305	0.849904	0.251111	other
Ec-00_006180	2.2018	4.15289	0.189386	1.32339	other
Ec-00_006190	10.081	4.49215	6.01578	2.46364	other
Ec-00_006200	0.214392	0.101229	0.439794	0.096145	other
Ec-00_006210	0	1.78415	3.00737	0	other
Ec-00_006220	5.94806	1.63665	0	0	other
Ec-00_006230	3.28768	3.17605	6.04435	1.41449	other
Ec-00_006240	0.569382	0.384767	0.284255	0.0592256	other
Ec-00_006250	0	0	0	0	other
Ec-00_006260	0.330016	0.072535	0.131133	0.057506	other
Ec-00_006270	0	0	0	0	other
Ec-00_006280	88.0481	58.7325	79.1985	67.6576	other
Ec-00_006290	5.01574	2.14533	3.43202	4.22584	other
Ec-00_006300	2260.67	1416.87	2421.44	2306.86	other
Ec-00_006310	426.543	374.871	459.664	443.61	other
Ec-00_006320	3.82632	2.60597	2.67299	1.48957	other
Ec-00_006340	1.36148	1.219	1.01067	0.838711	other
Ec-00_006350	170.456	148.167	201.331	119.131	other
Ec-00_006360	18.4317	19.565	15.6899	17.7828	other
Ec-00_006370	0	0	0	0	other
Ec-00_006380	0	0	0	0	other
Ec-00_006390	1.94452	1.54821	7.17799	55.9698	lowinput_DEGs
Ec-00_006400	9.71367	3.84308	132.942	351.489	lowinput_DEGs
Ec-00_006420	93.0856	98.0289	50.379	53.1446	genes_targeted_by_MIRs
Ec-00_006430	0.862281	0.847559	0.362194	0.581157	other
Ec-00_006440	1.42297	1.43999	0.797517	0.700972	other
Ec-00_006450	0.46332	0.561838	0.305844	0.209691	other
Ec-00_006460	0.577338	0.901446	0.966596	0.659159	other
Ec-00_006470	4.44752	1.446	3.69763	3.19902	other
Ec-00_006480	71.8942	66.1948	56.8422	43.8739	other
Ec-00_006490	11.6174	10.864	12.0338	9.02165	other
Ec-00_006500	1.89035	1.18936	0.488106	0.32879	other
Ec-00_006510	0.707309	0.883176	0.489902	0.063354	other
Ec-00_006520	1.11773	0.667465	0.800199	0.431026	other
Ec-00_006530	4.94903	2.23832	3.50292	2.7639	other
Ec-00_006540	96.2984	85.1389	102.411	104.333	other
Ec-00_006550	21.0682	13.6319	23.3262	22.042	genes_targeted_by_MIRs
Ec-00_006560	20.584	30.5354	32.6945	14.3563	genes_targeted_by_MIRs
Ec-00_006570	0	0.016944	0	0.0150924	other
Ec-00_006580	0	0	0	0	other
Ec-00_006590	82.0393	69.6173	108.27	96.0166	other
Ec-00_006600	3.06101	2.20587	5.73254	3.06848	other
Ec-00_006610	1.42928	0.856735	0.573427	0.536862	other
Ec-00_006620	47.3742	45.075	30.8482	25.1241	other
Ec-00_006625	4.90231	5.92636	1.99248	3.10652	other
Ec-00_006630	3.5241	2.87145	2.59142	1.2292	other
Ec-00_006640	3.03891	2.57897	2.22355	1.91967	other
Ec-00_006650	87.7015	80.0823	83.7884	55.7226	other
Ec-00_006660	63.7695	83.9809	85.085	53.9121	other
Ec-00_006665	15.8993	17.1206	15.656	9.51259	other
Ec-00_006670	34.9361	56.399	40.6849	21.6807	other
Ec-00_006680	8.80585	9.29072	4.63613	1.55348	other
Ec-00_006690	9.77139	9.06108	7.25019	22.5532	other
Ec-00_006700	54.2266	37.0831	49.2287	107.078	other
Ec-00_006720	1.83748	1.25604	1.02505	0.642868	other
Ec-00_006740	5.93187	5.42846	4.36288	4.42415	other
Ec-00_006750	0	0	0	0	other
Ec-00_006760	6.5974	6.73798	5.48283	6.50178	other
Ec-00_006770	26.705	23.4419	32.7715	25.206	other
Ec-00_006780	3.77823	5.16116	1.81231	2.65939	other
Ec-00_006790	78.8498	90.2283	30.1721	62.7659	other
Ec-00_006800	36.8678	39.2793	21.5393	21.5168	other
Ec-00_006810	2.50173	1.01351	1.7169	3.44648	other
Ec-00_006820	141.645	136.025	189.725	159.86	other
Ec-00_006830	0.769674	1.08822	1.42253	1.13624	other
Ec-00_006840	20.8148	17.5336	18.3725	16.2448	genes_targeted_by_DESLs
Ec-00_006850	42.1965	57.9006	50.2234	29.4049	other
Ec-00_006860	24.256	31.5754	25.1297	29.5587	other
Ec-00_006870	23.7591	19.5831	20.1312	12.6127	other
Ec-00_006880	21.0204	28.4952	31.487	30.2901	other
Ec-00_006890	9.99233	5.83708	5.33553	8.64913	other
Ec-00_006900	28.692	35.227	43.2701	40.1217	other
Ec-00_006910	0	0	0	0	other
Ec-00_006920	0.225817	0.321726	0.0550893	0	other
Ec-00_006925	3.73851	3.54276	4.17444	3.15288	other
Ec-00_006930	102.271	100.178	106.134	97.7289	genes_targeted_by_DESLs
Ec-00_006940	18.3494	22.4942	38.0308	41.6479	other
Ec-00_006950	30.5708	36.958	49.3344	35.6293	other
Ec-00_006960	18.0035	15.4552	8.17022	6.31632	other
Ec-00_006970	2.30612	2.59179	1.0422	1.17538	other
Ec-00_006980	0	0	0	0	other
Ec-00_006990	1.97578	1.71937	0.468904	0.270623	other
Ec-00_007000	8.49083	5.6815	11.565	4.1626	other
Ec-00_007010	3.73475	5.04788	3.06766	1.81228	other
Ec-00_007020	19.974	19.4189	14.329	8.01241	other
Ec-00_007030	1.50134	2.46791	2.01079	1.16945	other
Ec-00_007040	0	0	0	0	other
Ec-00_007050	4.28581	3.23495	4.94807	2.82123	other
Ec-00_007060	5.72627	4.10833	7.82499	9.64987	other
Ec-00_007070	0	0	0	0	other
Ec-00_007080	0.67593	0.502528	0.157692	0.172899	other
Ec-00_007090	0.884834	0.600116	2.08291	0.128701	other
Ec-00_007095	0.555839	0.66654	0.756391	0.543595	other
Ec-00_007097	0.479794	0.308978	0	0.137218	other
Ec-00_007098	1.25736	1.00832	0.640214	0.523291	other
Ec-00_007099	0.257087	0.216286	0.0326264	0.0763957	other
Ec-00_007100	0	0.43357	0.202176	0.11392	other
Ec-00_007110	0.535632	0.596949	0.269262	0.23897	other
Ec-00_007130	1.84168	1.76715	2.25353	1.24772	genes_targeted_by_MIRs
Ec-00_007140	20.7999	23.9924	25.9436	18.7488	other
Ec-00_007150	191.159	193.213	131.229	187.87	other
Ec-00_007160	61.0209	57.6984	71.8761	36.0915	other
Ec-00_007170	2.60591	1.55718	0.973237	1.63655	other
Ec-00_007180	4.98758	6.30531	6.68401	4.3286	other
Ec-00_007190	1.53133	1.25624	0.491328	0.346117	other
Ec-00_007200	2.36543	1.48047	0	0	other
Ec-00_007210	1.76306	2.57921	4.45118	5.63345	genes_targeted_by_MIRs
Ec-00_007220	3.50838	1.69942	2.04235	2.45864	other
Ec-00_007230	0.422459	2.02963	1.24499	6.37111	other
Ec-00_007240	2.22873	2.1553	4.03197	2.61996	other
Ec-00_007245	0	0	0	0	other
Ec-00_007250	11.1115	10.1643	13.9769	9.78397	other
Ec-00_007260	0.67728	0.623995	0.432859	0.35963	other
Ec-00_007270	3.4062	3.15493	3.76036	2.53829	other
Ec-00_007280	117.486	116.902	188.925	303.608	other
Ec-00_007290	6.5053	3.35122	5.66315	3.91619	other
Ec-00_007300	83.0179	94.1108	84.5209	69.0641	other
Ec-00_007310	6.19748	3.99114	4.90281	4.69919	other
Ec-00_007320	17.2316	18.2735	21.285	11.0773	other
Ec-00_007330	431.199	513.178	533.793	476.309	other
Ec-00_007340	68.923	56.408	90.1689	81.2564	other
Ec-00_007350	49.6912	43.3055	51.709	34.4845	other
Ec-00_007360	2.41955	0.665757	1.81694	0	other
Ec-00_007380	25.034	30.8087	15.2528	9.01646	genes_targeted_by_MIRs
Ec-00_007390	7.05789	5.97605	6.26077	9.40815	genes_targeted_by_MIRs
Ec-00_007400	0	0	0	0	other
Ec-00_007410	242.641	127.214	124.485	154.186	other
Ec-00_007420	8.55504	6.53537	3.28384	3.65819	other
Ec-00_007430	11.498	18.5068	4.27072	9.58874	other
Ec-00_007440	1.97484	1.39768	0.815507	0.673753	other
Ec-00_007450	0.294018	0.30987	0.102641	0.0713142	other
Ec-00_007460	9.8285	15.2327	35.1408	17.8004	other
Ec-00_007470	1.18123	1.1596	1.42224	1.09607	other
Ec-00_007480	7.66542	7.46168	6.426	23.9313	genes_targeted_by_MIRs
Ec-00_007490	0	0	0	0	other
Ec-00_007500	0	0	0	0	other
Ec-00_007510	0	0	0	0	other
Ec-00_007520	0	0	0	0	other
Ec-00_007530	24.5173	23.5241	23.0241	17.5088	other
Ec-00_007540	6.31562	2.78197	7.39352	8.23375	other
Ec-00_007550	8.74137	12.1532	13.0022	9.3438	other
Ec-00_007560	3.41989	3.21969	2.33374	1.51441	other
Ec-00_007570	0	0	0	0	other
Ec-00_007580	12.2054	14.6228	16.0299	11.2781	other
Ec-00_007590	1.88825	1.35757	0.792867	1.6538	other
Ec-00_007600	1.69943	1.3295	0.551461	0.567568	genes_targeted_by_MIRs
Ec-00_007610	15.8398	15.8014	11.5392	8.3991	genes_targeted_by_DESLs
Ec-00_007620	1.59017	0.85161	0.727814	0.220574	other
Ec-00_007640	19.232	18.6618	16.7115	23.7253	genes_targeted_by_DESLs
Ec-00_007650	1.61422	1.36438	0.491745	0.463455	other
Ec-00_007660	0.373272	0.133796	0.0307976	0.066433	other
Ec-00_007670	20.8103	27.8096	4.96961	16.413	other
Ec-00_007680	2.46954	1.75388	1.02845	1.11342	other
Ec-00_007690	0.91438	1.06051	0.249306	0.384322	other
Ec-00_007700	13.3928	2.99052	3.08328	3.87729	other
Ec-00_007710	253.573	265.553	213.614	323.963	other
Ec-00_007720	140.575	138.961	170.88	81.9981	other
Ec-00_007730	17.747	18.3688	21.7617	11.0457	other
Ec-00_007740	58.0867	60.4746	72.8842	69.0186	other
Ec-00_007750	14.4226	8.87877	7.96181	13.0205	genes_targeted_by_MIRs
Ec-00_007755	1.55613	1.00292	0.583437	0	other
Ec-00_007760	0.436232	0.641233	0.304404	0.184853	other
Ec-00_007765	3.69165	0.837233	1.03612	1.02359	other
Ec-00_007767	0.60002	0.729229	0.081773	0.170327	other
Ec-00_007768	0	0	0.05036	0.117919	genes_targeted_by_DESLs
Ec-00_007770	1.07722	0	0	0.70237	other
Ec-00_007780	152.618	96.4397	150.558	118.422	genes_targeted_by_DESLs
Ec-00_007790	0	0	0	0	other
Ec-00_007800	44.8197	36.8132	22.4422	37.7371	other
Ec-00_007810	43.2741	55.3581	19.5758	15.488	other
Ec-00_007820	4.06777	2.1189	1.75901	3.42254	other
Ec-00_007830	91.7877	55.4425	109.786	55.54	other
Ec-00_007840	0	0	0	0	other
Ec-00_007845	0.0289469	0.0277428	0.0249365	0.00616033	other
Ec-00_007847	0.299233	0.251905	0.0881337	0.201446	other
Ec-00_007848	0	0	0	0	other
Ec-00_007850	37.9215	8.75238	39.7892	15.8155	other
Ec-00_007860	0	0	0	0	other
Ec-00_007865	11.1904	9.78908	5.74548	10.0316	other
Ec-00_007870	0.903005	1.13001	1.08232	0.872567	other
Ec-00_007880	3.59727	4.05948	2.81299	1.51268	other
Ec-00_007890	0	0	0	0	other
Ec-00_007900	59.192	61.6172	72.1155	57.476	other
Ec-00_007910	4.41703	4.27264	3.44682	1.83054	other
Ec-00_007920	112.714	214.831	123.465	72.1486	other
Ec-00_007930	0	0	0	0	other
Ec-00_007940	0	0	0	0	other
Ec-00_007950	1.15702	1.71983	1.60393	0.992543	other
Ec-00_007960	0.941092	0.675389	0.623435	0.489604	other
Ec-00_007970	0.469904	0.249133	0.086181	0	other
Ec-00_007980	2.76947	0.55753	0.353825	1.60213	other
Ec-00_007990	113.504	110.286	80.9559	89.0554	other
Ec-00_008000	36.6829	46.8435	40.933	37.1892	other
Ec-00_008010	6.82131	3.33738	2.6953	4.4747	other
Ec-00_008020	0.225376	0.170499	0.0607549	0.186161	other
Ec-00_008030	0.0203069	0	0	0.062146	other
Ec-00_008040	126.064	140.468	79.6305	90.922	other
Ec-00_008050	178.172	176.464	226.145	158.981	other
Ec-00_008060	34.2342	29.4911	38.2848	28.5628	other
Ec-00_008070	1.16616	8.97718	0.810998	0.356098	lowinput_DEGs
Ec-00_008080	73.1853	58.288	78.4645	73.931	other
Ec-00_008090	39.6004	82.0811	48.9152	41.7119	other
Ec-00_008100	2.03496	1.36422	2.05042	1.75673	other
Ec-00_008110	8.02951	6.74515	4.11144	6.85885	other
Ec-00_008130	5.00056	4.36814	4.56792	2.65554	other
Ec-00_008140	2.89373	2.15409	1.92703	2.67079	other
Ec-00_008145	73.5293	60.198	39.8389	28.9829	other
Ec-00_008150	7.54455	6.25873	2.07344	2.26279	other
Ec-00_008157	5.68649	2.0989	2.88908	5.87362	other
Ec-00_008160	0.128598	0.142574	0.240323	0.26175	other
Ec-00_008170	3.24525	3.12962	0.460317	0	other
Ec-00_008175	0.456606	0.289526	0.328112	0.290847	genes_targeted_by_MIRs
Ec-00_008177	0.597767	0.434526	0.25776	0.145868	other
Ec-00_008180	0	0	0	0	other
Ec-00_008190	29.7349	26.3271	18.1385	22.8729	other
Ec-00_008200	7.08624	2.71388	3.47464	4.10364	other
Ec-00_008210	8.69699	8.50418	11.7818	4.31607	other
Ec-00_008220	0	0	0	0	other
Ec-00_008230	7.64745	10.6587	9.98578	9.26447	other
Ec-00_008240	23.4478	38.9575	41.5403	51.4853	other
Ec-00_008250	24.3513	32.1107	30.7406	31.5535	other
Ec-00_008255	2.10131	2.0757	1.20966	1.66551	other
Ec-00_008260	0.0968963	0.292478	0.0762433	0	other
Ec-00_008270	3.81318	1.9961	1.35408	0.99855	other
Ec-00_008280	10.0574	7.97203	9.50104	6.49765	other
Ec-00_008290	50.7221	64.8708	44.3191	94.2222	genes_targeted_by_MIRs
Ec-00_008300	1.28571	1.10179	0.609813	1.53603	genes_targeted_by_MIRs
Ec-00_008310	0	0	0	0	other
Ec-00_008320	0.359414	0.324939	0.384934	0.241756	other
Ec-00_008330	7.25917	2.27675	4.29713	2.66515	other
Ec-00_008340	17.5754	30.7888	28.66	19.0974	other
Ec-00_008350	18.5282	13.9545	27.228	34.7629	other
Ec-00_008360	3.762	2.62559	2.06437	2.08337	other
Ec-00_008370	0.814838	1.3378	0.460318	0.37293	other
Ec-00_008380	2.1471	3.00574	2.93271	1.80192	other
Ec-00_008400	44.3747	38.68	18.9164	24.1081	other
Ec-00_008410	3.1284	2.70298	0.226334	0.923735	other
Ec-00_008420	139.713	86.9773	50.3801	92.4424	other
Ec-00_008430	1.92768	1.17964	1.4698	1.05464	other
Ec-00_008440	86.8111	85.5585	84.1741	80.4467	genes_targeted_by_DESLs
Ec-00_008450	26.3643	19.7467	6.61113	6.16832	other
Ec-00_008460	2.68975	1.60479	1.32129	2.27853	other
Ec-00_008480	4.69127	2.87771	1.60081	2.06563	genes_targeted_by_DESLs
Ec-00_008490	13.3548	18.3927	14.8224	6.96778	other
Ec-00_008500	105.791	72.5947	81.2079	71.219	other
Ec-00_008510	9.23998	7.38468	6.80988	6.63246	other
Ec-00_008520	0.163085	1.1324	0.147546	0.180828	other
Ec-00_008530	8.90442	9.6016	8.84398	6.27019	other
Ec-00_008550	4.79549	2.40116	1.42867	1.37447	genes_targeted_by_MIRs
Ec-00_008560	5.37761	3.64576	4.49445	2.53479	other
Ec-00_008570	1245.03	1054.1	1608.64	1211.83	other
Ec-00_008580	0.557185	0.287634	0.0520133	0.173627	other
Ec-00_008590	0	0.124566	0	0	other
Ec-00_008600	0.140972	0.206386	0.197349	0.0919167	other
Ec-00_008610	5.40022	17.9855	11.8819	6.19073	other
Ec-00_008620	0.843736	0.908751	0.453244	0.491733	other
Ec-00_008630	11.3206	7.91251	5.60502	23.8983	other
Ec-00_008640	3.95848	2.62161	0	5.40188	genes_targeted_by_MIRs
Ec-00_008650	25.8497	28.2391	19.1056	17.7876	other
Ec-00_008660	48.2936	50.5383	25.5225	42.9788	other
Ec-00_008670	17.9573	17.9792	8.37894	24.8469	genes_targeted_by_DESLs
Ec-00_008680	0	0	0	0	other
Ec-00_008690	18.8638	23.2706	25.621	20.9915	other
Ec-00_008700	8.09934	6.06269	11.4934	6.89987	other
Ec-00_008720	3.38143	9.43131	7.26586	3.8925	other
Ec-00_008730	33.2518	32.9244	15.5739	36.1795	other
Ec-00_008740	36.1517	37.0085	62.3794	28.4777	other
Ec-00_008750	68.8998	71.0146	65.4355	66.8437	other
Ec-00_008760	1.18315	0.915835	0.369661	0.435043	other
Ec-00_008770	2.63595	4.63222	7.05412	5.34555	other
Ec-00_008780	0.15297	0.650427	1.78563	1.14659	other
Ec-00_008790	0.467233	0.247894	0.165161	0.987274	other
Ec-00_008800	15.1322	22.3919	12.5509	7.94618	other
Ec-00_008810	6.79701	1.60778	3.1046	3.94915	other
Ec-00_008820	10.8906	9.07312	3.29026	4.26113	other
Ec-00_008830	189.866	190.118	259.76	192.931	other
Ec-00_008835	12.9886	15.0706	14.8505	9.0697	other
Ec-00_008840	0.903906	0.869327	0.633414	0.415021	other
Ec-00_008850	1.55161	0.896888	0.684581	0.539856	other
Ec-00_008860	28.4796	17.4161	65.9779	146.434	lowinput_DEGs
Ec-00_008870	146.033	136.097	164.99	105.639	genes_targeted_by_MIRs
Ec-00_008880	0	0	0	0	other
Ec-00_008890	5.99487	9.43471	6.14668	4.39609	other
Ec-00_008910	34.6353	27.8642	35.638	31.7297	other
Ec-00_008920	10.0822	7.92012	10.1417	5.10959	other
Ec-00_008930	0	0	0.0552737	0	other
Ec-00_008940	38.0233	41.0417	2.433	4.85549	other
Ec-00_008950	9.95403	6.27985	7.82069	6.72997	other
Ec-00_008970	11.6262	9.62674	7.04734	8.56831	other
Ec-00_008980	0.841257	0.271431	0.261772	0.221235	other
Ec-00_008990	1.99678	1.40953	0.650837	0.632832	other
Ec-00_009000	2.58036	2.1717	1.60855	1.39059	genes_targeted_by_DESLs
Ec-00_009010	0.298138	0.229158	0.190075	0.145911	other
Ec-00_009020	44.307	62.5295	49.999	47.5071	genes_targeted_by_DESLs
Ec-00_009030	0.136819	0.293596	0.170607	0.150065	other
Ec-00_009035	0	0	0	0	other
Ec-00_009040	89.7414	103.106	85.9975	55.4361	other
Ec-00_009050	17.7719	16.8405	9.8884	51.7161	other
Ec-00_009060	682.786	425.254	287.292	613.051	genes_targeted_by_MIRs
Ec-00_009070	1.67211	1.9561	1.09995	0.890701	other
Ec-00_009080	0.567973	1.2594	0.535937	0	other
Ec-00_009100	98.5201	109.062	125.795	101.279	genes_targeted_by_MIRs
Ec-00_009110	9.45159	7.19269	11.449	7.70051	other
Ec-00_009120	8.85987	8.51455	6.11901	4.51402	other
Ec-00_009130	0.622109	0.305095	3.43505	1.56893	other
Ec-00_009140	113.32	186.634	178.852	163.036	other
Ec-00_009150	0.141099	0.328941	0.209789	0	other
Ec-00_009160	2.82039	0.511258	0.325011	0.45821	other
Ec-00_009170	0.605584	0.713546	0.582841	0.19763	other
Ec-00_009180	0.401425	0.411847	0.274757	0.120929	other
Ec-00_009190	0.639919	0.191921	0.178064	0	other
Ec-00_009200	4.60848	3.61202	11.264	25.9463	lowinput_DEGs
Ec-00_009210	0.668811	1.53686	0.346329	0	other
Ec-00_009220	1.21675	0.887743	0.372174	0.671434	other
Ec-00_009230	44.554	44.5202	47.9092	41.2245	other
Ec-00_009240	21.6159	37.2366	27.4918	11.8279	other
Ec-00_009250	6.57177	3.50594	1.96093	1.41144	other
Ec-00_009260	0.535954	1.8643	0.232621	0.325032	other
Ec-00_009270	4.73236	8.48665	0	35.6289	other
Ec-00_009280	3.01726	3.50043	3.26631	0.448338	other
Ec-00_009290	19.4081	14.5512	14.8611	12.9591	other
Ec-00_009300	1452.69	1095.65	999.021	703.997	other
Ec-00_009310	8.80242	9.87454	4.32765	3.04416	other
Ec-00_009340	24.7915	24.6572	28.8291	18.887	other
Ec-00_009350	4.39622	2.10162	2.29769	3.82788	other
Ec-00_009355	2.43989	1.39108	4.31867	2.19101	other
Ec-00_009360	0.151414	0.159975	0.0839753	0.0259828	other
Ec-00_009370	51.9792	47.67	68.3623	41.6271	other
Ec-00_009380	0.508655	0.491304	0.279486	0.0795287	other
Ec-00_009390	3.37807	6.1989	11.8986	5.68812	other
Ec-00_009400	11.4747	11.2802	13.3789	14.8102	other
Ec-00_009410	8.22147	7.2608	2.97365	4.59443	other
Ec-00_009425	2.25928	2.78051	4.36709	4.09121	other
Ec-00_009430	9.35063	14.5347	12.5725	18.219	other
Ec-00_009435	120.771	181.089	163.136	119.199	other
Ec-00_009437	3.25936	2.40166	1.77183	1.82684	other
Ec-00_009438	0	0	0	0	other
Ec-00_009440	3.00121	0.998821	0.535787	0.299448	other
Ec-00_009460	63.3327	80.4975	15.4172	15.3121	lowinput_DEGs
Ec-00_009490	0.0944134	0.0700129	0.0314781	0.0129437	other
Ec-00_009500	3.94057	2.8421	6.49903	3.87501	other
Ec-00_009510	181.46	59.2028	343.326	308.675	lowinput_DEGs
Ec-00_009520	0.162811	0.0859363	0.0461873	0	other
Ec-00_009530	0	0	0	0	other
Ec-00_009540	0.749236	0.521557	0.397651	0.340192	other
Ec-00_009550	0	0	0	0	other
Ec-00_009560	0.34792	0.230419	1.07794	3.64365	other
Ec-00_009570	0	0	0	0	other
Ec-00_009580	0.401648	0.443992	0.416769	0.0420667	other
Ec-00_009590	0.165288	0	0.113439	0.129109	other
Ec-00_009600	1.19012	1.15696	0.216984	0.55196	other
Ec-00_009610	6.92456	4.34792	1.85673	2.78523	other
Ec-00_009620	2.74947	1.12323	0.980225	1.3143	other
Ec-00_009630	6.30951	0	2.18718	3.73566	other
Ec-00_009640	0.221577	0.24979	0.431754	0.112246	other
Ec-00_009650	13.2246	21.0566	3.7706	4.4377	other
Ec-00_009655	3.00977	1.81321	0.770134	0.489935	other
Ec-00_009660	0.385499	0.390626	0.196326	0.185545	other
Ec-00_009670	2.04313	0.760534	0.587277	0.379933	other
Ec-00_009680	55.6543	43.5398	62.7926	54.3106	other
Ec-00_009690	1.20685	0.105535	0.653544	0.711533	other
Ec-00_009700	2.45763	3.16705	0.70313	1.38312	other
Ec-00_009710	53.9715	84.351	16.5963	9.7846	lowinput_DEGs
Ec-00_009720	3.50441	20.8085	5.48278	3.48461	other
Ec-00_009730	0.14206	0.516297	0.42872	0.10501	other
Ec-00_009740	0.990026	0.32244	0.287557	0.177946	other
Ec-00_009760	0.325435	0	0.130779	0	other
Ec-00_009770	0.70365	0.596467	0.244374	0.192936	other
Ec-00_009775	22.2117	14.6318	27.9242	22.6549	other
Ec-00_009780	55.5723	61.4108	74.8065	14.4281	other
Ec-00_009790	4.31847	19.1548	8.33108	9.88152	other
Ec-00_009800	17.7638	16.335	19.7441	12.6385	other
Ec-00_009810	2.10682	1.83028	1.37714	0.936773	other
Ec-00_009830	1.14549	1.70309	1.47034	1.47302	other
Ec-00_009840	60.0472	59.2192	5.24519	44.2426	other
Ec-00_009850	1.87644	1.32993	0.845356	0.839731	other
Ec-00_009860	3.69969	3.23202	1.82659	0.733321	other
Ec-00_009870	10.1058	10.5798	8.11993	5.88849	other
Ec-00_009875	27.1018	27.954	25.6067	21.8505	other
Ec-00_009880	192.331	155.776	181.951	117.68	other
Ec-00_009890	7.03277	7.52614	14.1802	8.56677	other
Ec-00_009910	0.389676	0.746758	0.297523	0.182027	other
Ec-00_009920	1.74567	1.04057	0.777823	1.00248	other
Ec-00_009930	26.7908	42.9255	58.5075	29.424	other
Ec-00_009940	4.40074	3.49638	5.85847	3.15122	other
Ec-00_009950	1.31974	1.05672	0.656226	0.677293	other
Ec-00_009970	1.29435	0.725919	0.3897	0.235845	other
Ec-00_009980	0.201585	0.157902	0.0606687	0.0664915	other
Ec-00_009990	0.182988	0.490431	0.0708057	0.0805867	other
Ec-00_010000	0	0	0	0	other
Ec-00_010010	1.38534	0.991377	1.05602	0.723771	other
Ec-00_010020	7.43302	10.9449	7.23618	4.41137	other
Ec-00_010030	0.0338677	0	0.0469495	0.0290532	other
Ec-00_010040	0.95834	1.42107	1.0801	0.746098	other
Ec-00_010050	0.105858	0.0763197	0.0517499	0.0553615	other
Ec-00_010060	0	0	0	0	other
Ec-00_010070	1.1581	0.744333	0.313369	0.322288	other
Ec-00_010080	8.40071	5.26699	7.92187	3.10142	other
Ec-00_010090	15.087	13.7977	13.4695	7.60411	genes_targeted_by_MIRs
Ec-00_010100	0.0689497	0.0448227	0	0	other
Ec-00_010110	3.33918	2.27248	5.86822	26.4529	lowinput_DEGs
Ec-00_010120	0.464557	0.196427	0.496935	0	other
Ec-00_010130	160.901	165.642	75.528	195.032	genes_targeted_by_MIRs
Ec-00_010140	683.569	879.297	447.425	761.803	other
Ec-00_010150	1.6804	2.21514	1.60842	4.9499	other
Ec-00_010160	165.137	209.029	161.858	89.1001	other
Ec-00_010170	13.1446	11.2337	17.7339	15.8742	other
Ec-00_010180	0.785751	0.580053	0.380247	0.281283	other
Ec-00_010190	1.16847	0.898466	0.935042	0.530521	other
Ec-00_010200	0.419363	0.621014	0.226272	0.542591	other
Ec-00_010210	8.40914	11.1812	3.41473	3.95801	other
Ec-00_010220	1.32598	0.794374	0.494671	0.554763	other
Ec-00_010230	0	0	0	0	other
Ec-00_010240	1.88141	1.1159	0.952803	1.06915	other
Ec-00_010250	0.875087	0.187134	0.462848	0.241707	other
Ec-00_010260	0.21851	0.332071	0.139356	0	other
Ec-00_010270	1.83915	2.72234	4.64481	3.64832	other
Ec-00_010280	1.79229	0	0.48288	7.62971	other
Ec-00_010290	0	0	0	0	other
Ec-00_010300	0	0	0.818317	0	other
Ec-00_010310	1.31252	0.754296	0.564769	0.353622	other
Ec-00_010320	0.73332	0	0	1.20188	other
Ec-00_010330	4.11989	1.67747	3.23777	1.54705	other
Ec-00_010340	2.5453	0	1.17561	0	other
Ec-00_010350	5.43498	1.07322	0.962663	3.11612	other
Ec-00_010370	0.628588	0.685639	0.290107	0.0731324	other
Ec-00_010380	113.781	164.709	85.8893	47.2458	other
Ec-00_010410	17.5024	6.47393	7.96992	7.27044	other
Ec-00_010420	0.989936	0.718388	0.488057	0.367556	other
Ec-00_010430	0	0	0	0	other
Ec-00_010440	9.83705	4.41786	7.46826	4.90914	other
Ec-00_010450	0.280511	0.27162	0.0611043	0.135087	genes_targeted_by_MIRs
Ec-00_010480	0	0	0	0	other
Ec-00_010490	1.23549	0.609863	0.508674	0.367008	other
Ec-00_010510	1.60126	0.756755	2.24723	0.249417	other
Ec-00_010520	82.4108	93.5093	59.9299	85.3799	other
Ec-00_010530	113.534	131.495	256.585	262.433	other
Ec-00_010540	2.09646	1.17464	1.40689	1.27587	other
Ec-00_010550	116.495	73.947	69.9111	55.6957	genes_targeted_by_MIRs
Ec-00_010560	0	0	0	0	other
Ec-00_010580	6.92649	10.4386	6.95806	4.6521	other
Ec-00_010590	116.788	113.179	219.203	301.524	other
Ec-00_010600	15.3993	13.3228	14.8096	10.895	other
Ec-00_010610	0	0	0	0	other
Ec-00_010620	18.439	26.6893	41.9654	16.7654	genes_targeted_by_DESLs
Ec-00_010630	3.37519	8.53064	9.67129	90.9494	DEG_with_MIR
Ec-00_010635	0	0	0	0	other
Ec-00_010640	4.0662	3.92863	1.88546	1.95404	other
Ec-00_010650	1.11431	1.66223	0.298928	0.785933	other
Ec-00_010655	5.65985	7.20865	22.81	9.19776	other
Ec-00_010660	1.96309	1.61525	0.429996	0.868989	other
Ec-00_010670	2.26372	1.18984	1.63978	0	other
Ec-00_010690	0.927735	0.501247	0.312764	0.42556	other
Ec-00_010700	6.00843	5.12754	4.53928	10.7371	other
Ec-00_010710	2.3254	3.7772	0.971084	0.663309	other
Ec-00_010720	1.26531	0.474662	0.24678	0.687834	other
Ec-00_010730	497.663	642.33	551.819	691.556	other
Ec-00_010740	6.36064	3.55523	2.13866	6.08155	other
Ec-00_010750	42.3893	23.4416	33.6728	40.8304	other
Ec-00_010760	4.23932	3.83634	3.77587	3.82317	other
Ec-00_010770	255.76	308.611	262.924	264.734	other
Ec-00_010780	1.77893	0.7154	0.35757	0.702029	other
Ec-00_010790	0	0	0	0	other
Ec-00_010810	7.19252	12.385	5.63374	6.65748	other
Ec-00_010820	23.5262	36.8089	18.7515	16.6321	genes_targeted_by_MIRs
Ec-00_010830	82.2773	107.793	108.504	60.831	other
Ec-00_010840	0	0	0	0	other
Ec-00_010850	88.8165	137.846	122.366	76.1598	other
Ec-00_010860	11.3245	17.6535	16.8725	12.0916	other
Ec-00_010870	36.6673	29.978	28.5695	29.0664	genes_targeted_by_DESLs
Ec-00_010880	398.754	474.317	227.119	208.921	genes_targeted_by_DESLs
Ec-00_010890	8.66536	6.02357	10.53	10.6333	other
Ec-00_010900	0.500769	0.440794	2.08123	0.243293	other
Ec-00_010910	34.6743	29.3726	39.5788	50.136	other
Ec-00_010930	18.2086	11.3091	15.4414	13.634	other
Ec-00_010940	12.8747	15.4175	9.15574	13.9012	other
Ec-00_010950	52.1809	60.1811	43.8126	70.9279	other
Ec-00_010960	95.0423	92.0368	96.9279	53.7714	other
Ec-00_010970	2104.7	2421.5	2807.17	2214.55	other
Ec-00_010980	106.561	115.766	97.8336	116.028	other
Ec-00_010990	1.30533	1.96072	3.06278	1.34678	other
Ec-00_011000	0	0	0	0	other
Ec-00_011005	13.6578	13.3997	13.8426	9.63937	other
Ec-00_011010	7.29018	15.8386	16.915	8.39143	other
Ec-00_011020	0.788873	5.40995	1.16214	0	other
Ec-00_011040	0.921236	0.649127	1.46125	0.108923	other
Ec-00_011050	1.13667	0.759639	0.433784	0.173314	other
Ec-00_011060	127.848	122.688	120.613	95.6894	other
Ec-00_011070	36.0098	26.7245	39.0944	20.6369	other
Ec-00_011080	2.43001	1.86259	1.89719	1.481	other
Ec-00_011090	248.952	314.414	109.382	219.802	other
Ec-00_011100	10.7243	16.0904	6.91825	14.3755	other
Ec-00_011120	19.5878	16.034	3.52847	5.70317	other
Ec-00_011130	104.266	110.359	104.885	173.716	other
Ec-00_011140	0	0.212811	0	0	other
Ec-00_011150	0.750611	0.627083	1.23913	0.583013	other
Ec-00_011160	30.9374	22.1859	21.0243	25.6024	other
Ec-00_011170	3.21791	2.19822	4.28415	0.5365	other
Ec-00_011180	3.17556	5.24159	6.37653	14.9282	genes_targeted_by_MIRs
Ec-00_011190	8.15128	3.51393	5.97615	13.1187	other
Ec-00_011200	5.74053	3.498	5.14594	10.8128	other
Ec-00_011210	0.941564	0.733678	0.516273	1.428	other
Ec-00_011220	0	0	0	0	other
Ec-00_011230	0.579349	0.552375	0.406886	0.0894027	other
Ec-00_011240	0.382938	0.17198	0.130191	0.181558	other
Ec-00_011250	23.4187	33.466	33.3456	29.1977	other
Ec-00_011260	168.439	199.671	257.67	122.76	other
Ec-00_011290	0	0	0	0	other
Ec-00_011300	1.41763	0.596183	1.4433	0.985849	other
Ec-00_011320	18.64	34.5372	19.2967	16.5119	other
Ec-00_011330	8.08197	2.91275	1.54463	3.18239	other
Ec-00_011340	206.152	518.945	545.558	329.322	other
Ec-00_011350	35.7942	29.7311	39.5146	28.371	other
Ec-00_011360	5.75481	3.72912	3.99507	5.19508	other
Ec-00_011380	2.69538	1.32138	3.35537	1.20626	other
Ec-00_011390	40.5599	26.0584	28.8426	31.1159	other
Ec-00_011400	4.39276	4.52802	6.77389	2.60751	other
Ec-00_011410	7.01643	7.78192	5.70017	5.3924	other
Ec-00_011420	509.392	576.26	384.016	297.704	genes_targeted_by_MIRs
Ec-00_011430	7.04756	8.30508	6.90112	4.53695	other
Ec-00_011440	160.917	106.493	151.164	107.304	other
Ec-00_011450	3.45678	2.1773	1.25785	1.3134	other
Ec-00_011460	73.1334	50.7586	73.7242	71.6511	other
Ec-00_011470	0.629469	0.575367	0.26309	0.276823	other
Ec-00_011480	86.6138	135.232	116.356	59.7908	other
Ec-00_011490	2.44299	1.03617	2.03581	7.61185	other
Ec-01_000010	0.901837	5.17186	1.63181	0.760027	other
Ec-01_000020	1.69199	1.41191	0.938112	0.448077	other
Ec-01_000030	3.48584	2.20419	1.1084	3.16819	other
Ec-01_000040	3.76319	4.70893	3.55551	2.48136	other
Ec-01_000050	1337.71	678.58	503.897	1554.46	other
Ec-01_000060	217.69	298.027	224.283	121.205	other
Ec-01_000070	65.9639	63.7811	72.6235	72.7886	other
Ec-01_000080	88.1684	117.72	89.2571	80.0474	other
Ec-01_000090	58.2718	56.5336	75.1626	43.3666	other
Ec-01_000100	11.1241	7.23182	13.5102	6.04694	other
Ec-01_000110	15.7106	9.72969	4.19074	21.3229	other
Ec-01_000120	23.2181	10.9337	5.91946	27.3152	other
Ec-01_000130	97.5768	79.6042	86.8178	77.5865	other
Ec-01_000140	80.7581	79.3389	116.008	87.3907	other
Ec-01_000150	65.5931	90.916	55.5206	30.9314	other
Ec-01_000160	14.6594	18.2076	17.4411	13.952	other
Ec-01_000170	15.1182	15.4103	13.5579	6.45452	other
Ec-01_000180	125.656	104.923	131.743	153.476	other
Ec-01_000190	78.6425	47.7393	52.9594	107.089	other
Ec-01_000200	58.0423	64.3847	43.7015	21.2882	other
Ec-01_000210	6.77418	3.27717	6.60372	3.41585	other
Ec-01_000220	7.08728	5.03492	6.87195	9.09535	other
Ec-01_000230	19.8147	24.0591	35.8253	22.4542	other
Ec-01_000240	55.1713	59.1852	115.036	62.452	genes_targeted_by_DESLs
Ec-01_000250	14.7497	13.2572	20.9804	12.9966	other
Ec-01_000260	52.5299	43.9079	72.426	63.1762	other
Ec-01_000270	16.8138	15.8101	26.2945	16.6459	other
Ec-01_000280	15.1044	13.6807	9.84036	7.57674	genes_targeted_by_MIRs
Ec-01_000290	30.6787	17.4549	36.6317	39.8916	other
Ec-01_000300	47.8005	53.3042	80.5843	53.3393	other
Ec-01_000310	10.4185	8.12618	12.2845	11.7028	other
Ec-01_000320	35.4171	32.2862	45.2432	30.6788	other
Ec-01_000330	5.39057	3.05735	6.34495	8.87735	other
Ec-01_000340	17.4464	19.4724	13.2246	18.6244	other
Ec-01_000350	0	0	0	0	other
Ec-01_000360	1.7495	1.84749	0.682192	1.65456	other
Ec-01_000370	1.17939	1.94266	1.92819	0.798361	other
Ec-01_000380	2.16256	1.47985	0.793204	1.53223	other
Ec-01_000390	75.917	117.816	102.976	53.1006	other
Ec-01_000400	273.231	306.479	244.523	209.379	other
Ec-01_000410	0	0	0	0	other
Ec-01_000420	81.2169	60.3055	75.3795	59.9019	other
Ec-01_000430	209.585	240.815	231.006	233.106	genes_targeted_by_MIRs
Ec-01_000440	6.82129	8.09715	10.7039	8.56573	other
Ec-01_000450	46.9533	40.3476	50.9671	55.3263	other
Ec-01_000460	91.7231	104.245	82.5625	95.6566	genes_targeted_by_MIRs
Ec-01_000470	94.9198	81.2235	84.7025	74.3596	other
Ec-01_000480	7.25865	3.33818	7.17158	8.43161	other
Ec-01_000490	8.78041	17.8338	10.3762	16.2707	other
Ec-01_000500	27.6911	18.6861	27.3412	22.449	other
Ec-01_000510	327.266	391.686	283.661	236.635	other
Ec-01_000520	140.349	118.146	184.418	164.532	other
Ec-01_000530	87.9292	81.7744	134.868	75.6147	other
Ec-01_000540	1.07527	0.814031	0.639726	0.615143	other
Ec-01_000560	48.4754	37.4485	37.9211	10.7521	other
Ec-01_000570	40.8809	34.3579	17.8296	36.1442	other
Ec-01_000580	486.629	493.881	598.476	338.372	other
Ec-01_000600	4.85541	3.56041	2.84332	2.24909	other
Ec-01_000620	99.2869	173.623	91.0476	55.9782	other
Ec-01_000630	26.116	21.3734	27.6309	18.8909	other
Ec-01_000640	3.39886	2.27474	3.51133	3.54842	genes_targeted_by_MIRs
Ec-01_000650	61.7287	60.4789	38.9165	25.0459	other
Ec-01_000660	101.201	105.16	118.705	103.671	other
Ec-01_000670	1.182	1.24306	1.76793	0.967266	genes_targeted_by_DESLs
Ec-01_000680	6.2695	6.54468	9.25704	6.15326	other
Ec-01_000690	1.50622	1.82279	2.32252	1.75578	other
Ec-01_000700	46.7357	50.6593	61.361	52.4603	other
Ec-01_000710	8.82853	8.6373	6.49603	3.7966	genes_targeted_by_MIRs
Ec-01_000720	22.5794	33.5344	35.1003	18.1171	other
Ec-01_000730	4.15858	2.92681	4.65311	1.4062	other
Ec-01_000740	1.77935	1.02169	0.769764	0.651277	other
Ec-01_000750	29.0215	20.4191	27.5322	60.8555	other
Ec-01_000760	6.55032	5.14518	6.61935	5.91229	other
Ec-01_000770	1.51147	1.74906	1.42376	2.6737	other
Ec-01_000780	13.5369	10.965	15.297	14.4245	other
Ec-01_000790	2.49342	1.60655	1.52629	1.77466	other
Ec-01_000800	1025.24	1172.4	1429.52	853.675	other
Ec-01_000810	13.4139	10.2788	16.1842	20.7708	other
Ec-01_000820	36.0137	31.8054	35.252	36.3909	other
Ec-01_000830	150.57	110.668	195.436	140.971	other
Ec-01_000840	3.50679	2.35866	3.27659	1.57772	other
Ec-01_000850	255.524	264.317	120.783	188.671	other
Ec-01_000860	3.4402	3.10227	2.75864	2.87881	other
Ec-01_000870	36.0223	27.7277	34.3666	30.2313	other
Ec-01_000880	0	0	0	0	other
Ec-01_000890	42.4665	31.6604	31.2863	60.6615	other
Ec-01_000900	13.3946	20.499	8.39624	6.07253	other
Ec-01_000910	12.2757	20.2055	7.37887	7.31743	other
Ec-01_000920	3.50627	3.19164	3.23514	2.40894	other
Ec-01_000930	2.55988	1.81781	1.93706	2.00489	other
Ec-01_000940	0.0707797	0.296637	0.349219	0.136745	other
Ec-01_000950	3.20362	0.742113	2.26471	14.4059	other
Ec-01_000960	44.7423	64.587	28.8979	48.8818	other
Ec-01_000970	4.80853	2.83552	4.37554	2.85613	other
Ec-01_000980	0.87569	1.00673	0.443683	0.270981	other
Ec-01_000990	195.455	242.227	160.684	166.623	other
Ec-01_001000	23.7612	24.3194	36.0701	13.3102	other
Ec-01_001010	52.7172	57.765	71.5367	43.929	other
Ec-01_001020	6.31663	5.6695	5.36245	3.83909	other
Ec-01_001030	24.346	29.2415	26.4964	23.937	other
Ec-01_001040	12.9172	14.3536	10.0174	10.9725	other
Ec-01_001050	114.547	127.475	121.715	84.5222	other
Ec-01_001060	1.11814	1.32364	1.26331	0.624234	other
Ec-01_001070	14.7213	12.3149	15.8042	14.1054	other
Ec-01_001080	11.4242	3.35917	8.04897	7.04279	other
Ec-01_001090	5.35224	4.51057	4.83575	5.20508	other
Ec-01_001100	65.8093	50.8818	30.9503	79.6314	other
Ec-01_001110	112.648	92.5323	136.359	112.702	other
Ec-01_001120	18.6217	16.0355	27.4838	49.2654	other
Ec-01_001130	0.863187	0.841707	0	0	other
Ec-01_001140	60.4004	38.2778	43.5555	65.2888	other
Ec-01_001150	31.2474	33.414	44.4157	18.6013	other
Ec-01_001160	48.5222	48.5428	52.271	36.5276	other
Ec-01_001170	9.04199	7.53624	7.69143	5.38938	other
Ec-01_001180	14.2636	11.2124	18.1898	15.8354	other
Ec-01_001190	8.01974	11.9515	4.23291	6.81041	other
Ec-01_001200	0.291331	0.192632	0.260619	0.080885	other
Ec-01_001210	242.25	225.721	108.668	225.047	other
Ec-01_001220	29.5298	26.4724	25.1383	20.5603	genes_targeted_by_MIRs
Ec-01_001230	2.7137	2.013	2.46157	1.29099	other
Ec-01_001240	1.84444	1.37663	1.18519	1.97074	other
Ec-01_001250	1.44232	0.803026	1.07622	0.944289	other
Ec-01_001260	28.1056	36.7646	63.7839	28.1644	other
Ec-01_001270	4.92766	3.49051	6.94825	2.45469	genes_targeted_by_MIRs
Ec-01_001290	21.5747	11.7898	8.20807	15.1589	other
Ec-01_001300	5.93128	3.11951	3.55485	4.51786	other
Ec-01_001310	3.24289	3.38397	0.471963	0.724854	other
Ec-01_001320	5.80597	5.65312	5.72831	4.84176	other
Ec-01_001330	163.843	114.537	111.012	99.8128	other
Ec-01_001340	4.31186	3.62333	5.0339	5.11438	other
Ec-01_001350	818.763	882.682	1066.28	838.53	other
Ec-01_001360	355.21	238.068	299.23	153.47	other
Ec-01_001370	5.78917	4.49523	4.16479	2.15058	other
Ec-01_001380	0	0	0	0	other
Ec-01_001390	0	0	0	0	other
Ec-01_001400	0	0	0	0	other
Ec-01_001410	17.5426	8.95655	13.2393	41.3179	other
Ec-01_001420	1.08173	1.91839	0.995741	0.659464	other
Ec-01_001430	5.16016	5.70166	3.90704	3.94989	other
Ec-01_001440	9.76156	11.0316	4.39459	6.37797	other
Ec-01_001450	241.368	295.622	357.969	250.174	other
Ec-01_001460	7.74455	8.20314	6.41402	7.52294	other
Ec-01_001470	5.25418	1.80791	0.712682	2.04853	other
Ec-01_001480	53.079	46.2811	26.1939	37.8989	genes_targeted_by_DESLs
Ec-01_001490	2.35652	1.03053	1.17621	6.48564	other
Ec-01_001500	672.141	737.549	529.174	909.63	other
Ec-01_001510	19.1758	11.2701	20.0641	16.3528	other
Ec-01_001520	8.53777	6.19482	5.11917	3.54233	other
Ec-01_001530	41.268	97.3188	64.6776	71.6409	other
Ec-01_001540	73.6751	52.8753	57.8127	93.5379	other
Ec-01_001550	1.89768	1.16855	1.16429	1.05667	other
Ec-01_001560	46.4341	52.7888	58.4521	46.3781	other
Ec-01_001570	21.3501	28.722	22.5246	30.6817	other
Ec-01_001580	3.41213	3.99389	1.89361	0.597344	other
Ec-01_001590	22.9699	7.37672	7.87016	16.6288	other
Ec-01_001600	7.89417	7.63558	3.91971	5.2255	genes_targeted_by_MIRs
Ec-01_001610	65.2101	85.2691	87.0345	46.4811	genes_targeted_by_MIRs
Ec-01_001620	27.7359	29.9153	30.4732	28.1336	other
Ec-01_001630	1.9801	1.26532	0.92694	0.755036	other
Ec-01_001640	139.836	115.608	149.112	247.774	other
Ec-01_001650	77.3576	114.306	90.2852	144.165	other
Ec-01_001660	1.82161	1.28218	1.09644	0.881906	other
Ec-01_001670	0	0	0	0	other
Ec-01_001680	18.1242	25.9182	15.3517	25.0895	other
Ec-01_001690	19.9468	23.451	13.7991	12.5357	other
Ec-01_001700	1.88027	0.993376	0.964862	0.73847	other
Ec-01_001710	8.66711	7.57399	17.7764	10.6212	other
Ec-01_001720	3.48841	3.29734	2.93664	2.62304	other
Ec-01_001730	23.2147	15.2108	32.0353	27.4182	other
Ec-01_001740	145.303	138.553	125.603	133.23	other
Ec-01_001750	4.84312	3.87316	6.89667	9.1731	other
Ec-01_001760	8.1404	4.301	3.60939	2.96183	other
Ec-01_001770	0.701098	1.00387	0.476765	1.12319	other
Ec-01_001780	5.13312	3.85767	2.21069	3.34956	other
Ec-01_001790	4.64536	2.74044	0.831003	0	other
Ec-01_001800	2.45489	1.59974	1.37051	0.709937	other
Ec-01_001810	7.85343	5.58695	2.73494	5.69774	other
Ec-01_001820	3.49191	0.768421	0.864048	1.68704	other
Ec-01_001830	58.3594	75.1921	42.2376	24.6885	other
Ec-01_001840	7.75616	9.9121	5.97637	5.65548	other
Ec-01_001860	12.3067	9.8923	12.1408	8.31718	genes_targeted_by_DESLs
Ec-01_001870	138.14	123.348	209.818	159.923	other
Ec-01_001880	8.69531	11.5194	3.43694	7.75104	other
Ec-01_001890	0.281801	0.429329	0.63809	0.121242	other
Ec-01_001900	0.43907	0.469453	0.401223	0.454103	other
Ec-01_001910	2.08816	1.68108	1.50598	0.905612	other
Ec-01_001920	43.9958	35.4595	26.7562	31.4924	genes_targeted_by_MIRs
Ec-01_001930	290.289	123.9	96.5409	374.873	lowinput_DEGs
Ec-01_001940	168.204	156.513	124.825	213.298	other
Ec-01_001950	11.8879	11.0903	15.7861	7.54363	other
Ec-01_001970	144.693	176.575	197.204	157.411	other
Ec-01_001980	0	0	0	0	other
Ec-01_001990	47.0763	39.384	45.2676	36.2468	other
Ec-01_002000	25.8744	31.1946	13.5302	11.4616	genes_targeted_by_MIRs
Ec-01_002020	29.9821	33.5669	26.7504	24.8589	other
Ec-01_002030	1.97522	1.88745	0.405695	0.554123	other
Ec-01_002040	77.6426	97.7713	90.5843	64.8214	other
Ec-01_002050	6.88859	7.21672	10.6261	7.91202	other
Ec-01_002060	2.78451	2.26795	1.15057	1.10033	other
Ec-01_002070	106.118	144.158	58.1083	89.8013	other
Ec-01_002080	34.6679	23.5228	37.1605	20.2328	other
Ec-01_002090	93.2741	76.6798	111.913	62.4257	other
Ec-01_002100	37.6167	50.2747	54.2717	41.9337	other
Ec-01_002110	82.8639	77.8569	86.0708	53.1923	other
Ec-01_002120	54.1593	79.7105	61.0217	30.2739	other
Ec-01_002130	173.784	201.376	164.173	88.355	other
Ec-01_002150	30.9608	32.8736	46.2206	65.9331	other
Ec-01_002160	2.76384	2.62956	12.6188	0.949297	other
Ec-01_002170	74.2021	145.878	176.204	101.785	other
Ec-01_002180	59.3872	75.8621	79.6411	43.7856	other
Ec-01_002190	8.9222	9.19036	7.21589	5.86373	other
Ec-01_002200	18.5196	23.8263	24.032	14.7145	other
Ec-01_002210	16.7106	8.01938	9.9863	12.4816	other
Ec-01_002220	45.0446	63.6536	32.8402	38.3678	other
Ec-01_002230	118.326	172.952	126.225	71.9585	other
Ec-01_002240	27.6094	27.766	43.0533	19.0351	other
Ec-01_002250	108.361	84.2798	92.4246	63.773	other
Ec-01_002260	22.5178	17.4551	22.9673	24.8403	other
Ec-01_002270	42.5244	76.2931	22.1816	69.3264	other
Ec-01_002280	13.3472	5.34542	7.73212	6.73963	other
Ec-01_002290	221.614	227.241	245.616	251.388	other
Ec-01_002300	140.584	141.778	156.556	116.032	other
Ec-01_002310	1.62531	1.45374	0.755682	0.565648	other
Ec-01_002320	68.7231	54.186	56.6094	114.812	other
Ec-01_002330	81.0825	85.2254	88.8195	72.6816	genes_targeted_by_DESLs
Ec-01_002340	2.88023	1.56337	3.49171	18.7994	lowinput_DEGs
Ec-01_002350	8.40992	6.31429	7.67305	8.06553	other
Ec-01_002360	50.7747	60.525	51.0614	24.9547	other
Ec-01_002370	38.8942	42.5267	39.2851	27.0571	other
Ec-01_002380	24.455	24.6842	40.5819	31.4995	other
Ec-01_002390	45.7228	29.794	40.9296	36.6278	other
Ec-01_002400	1.07937	3.12811	1.58523	0.680491	other
Ec-01_002410	13.3519	11.2204	17.0976	14.9395	other
Ec-01_002420	93.3581	126.234	62.0549	69.2591	other
Ec-01_002430	74.8619	74.15	89.9807	76.6676	other
Ec-01_002440	22.3189	22.909	15.3828	23.9027	other
Ec-01_002445	0	0	0	0	other
Ec-01_002450	68.3696	74.2111	68.4881	41.5489	other
Ec-01_002460	75.1689	70.6344	74.1121	75.4741	other
Ec-01_002470	150.123	212.526	150.127	129.275	other
Ec-01_002480	0	0	0	0	other
Ec-01_002490	10.1533	14.7167	22.7124	11.43	other
Ec-01_002500	11.6288	14.9977	23.657	13.7137	other
Ec-01_002510	0	0	0	0	other
Ec-01_002520	21.5888	17.7714	15.2714	21.0783	other
Ec-01_002530	137.544	49.323	145.075	124.05	other
Ec-01_002540	103.211	101.64	106.925	72.3266	other
Ec-01_002550	211.28	284.548	191.755	224.366	genes_targeted_by_DESLs
Ec-01_002570	19.2882	11.3379	5.0056	9.73252	other
Ec-01_002580	1.57433	0.719596	2.64328	0.605268	genes_targeted_by_MIRs
Ec-01_002590	0	0	0	0	other
Ec-01_002600	224.559	265.295	266.852	730.922	other
Ec-01_002610	9.79679	7.03993	3.67353	9.00762	other
Ec-01_002620	50.233	71.4096	41.1921	34.5368	other
Ec-01_002630	52.3843	78.0427	48.799	28.7271	other
Ec-01_002640	10.906	7.10529	21.6161	5.57907	other
Ec-01_002650	312.891	442.269	198.065	232.237	genes_targeted_by_DESLs
Ec-01_002660	116.24	94.6815	126.786	143.689	other
Ec-01_002670	22.7081	17.2246	28.1835	30.6878	other
Ec-01_002680	80.5349	84.0266	77.3707	92.1721	other
Ec-01_002690	89.9259	85.5159	73.4605	81.4397	other
Ec-01_002700	11.7658	11.5592	15.8573	11.9126	other
Ec-01_002710	26.2557	13.5991	26.0032	22.7141	other
Ec-01_002720	27.4531	14.422	42.1135	24.721	other
Ec-01_002730	4.61441	3.77735	3.96276	5.65347	other
Ec-01_002740	6.15205	9.26556	10.1851	11.4813	other
Ec-01_002750	20.5241	16.691	20.7672	30.6975	other
Ec-01_002770	18.9997	18.5463	10.6752	6.54575	other
Ec-01_002780	59.9259	45.8748	27.8209	69.0803	other
Ec-01_002790	137.795	105.559	78.7647	89.5352	other
Ec-01_002800	1.87598	0.890638	0.61852	0.63743	other
Ec-01_002810	37.3995	32.7632	53.897	31.2093	other
Ec-01_002820	22.16	16.0007	22.0631	18.2217	other
Ec-01_002830	78.4271	82.3925	78.4917	65.8675	other
Ec-01_002840	15.0899	10.8764	16.0762	11.3451	other
Ec-01_002850	2.29204	2.31177	0.687177	1.56421	other
Ec-01_002860	0	0	0	0	other
Ec-01_002870	2.94673	8.30462	9.63411	2.07907	other
Ec-01_002875	7.24885	3.03542	7.72612	1.37416	other
Ec-01_002877	252.41	125.151	285.715	86.0915	other
Ec-01_002880	55.1002	41.1439	81.6859	137.64	genes_targeted_by_DESLs
Ec-01_002890	0.407429	0.258887	0.163484	0.0430596	other
Ec-01_002900	47.7646	70.4132	81.5505	39.2628	other
Ec-01_002910	27.5775	31.6808	23.7399	16.299	other
Ec-01_002920	0	0	0	0	other
Ec-01_002930	0	0	0	0	other
Ec-01_002940	19.2725	24.7069	20.8607	12.3235	genes_targeted_by_MIRs
Ec-01_002950	142.04	165.773	111.212	156.895	other
Ec-01_002960	7.20585	8.14707	8.39005	9.68529	other
Ec-01_002965	0	0	0	0	other
Ec-01_002970	250.638	254.542	169.744	175.188	other
Ec-01_002980	17.6575	14.5951	14.6141	9.6803	other
Ec-01_002990	1.14146	2.02417	0.844862	0.846691	other
Ec-01_003000	17.7839	4.24068	2.9759	9.99072	other
Ec-01_003010	14.5114	23.5479	24.3435	15.7653	other
Ec-01_003020	2273.68	1975.23	1617.55	1711.21	other
Ec-01_003030	261.848	202.705	102.96	145.403	other
Ec-01_003040	2.45115	1.28285	0.429664	0.963093	other
Ec-01_003050	5.94007	5.61575	3.71841	2.35267	other
Ec-01_003060	27.9281	17.1728	15.0474	11.9223	other
Ec-01_003080	6.92702	9.54814	2.78306	2.88025	other
Ec-01_003090	0	0	0	0	other
Ec-01_003100	4.52814	2.92545	2.55964	1.66331	other
Ec-01_003110	25.8452	37.989	53.6894	17.3773	other
Ec-01_003120	41.3975	24.2028	53.9806	21.7734	other
Ec-01_003130	173.604	177.211	210.82	199.421	other
Ec-01_003140	233.787	170.899	325.059	158.38	other
Ec-01_003150	106.428	145.563	147.52	67.9839	other
Ec-01_003160	29.7956	29.5282	41.0902	23.6199	other
Ec-01_003170	9.17794	14.0637	8.03534	4.21252	other
Ec-01_003180	44.9167	27.7477	49.8929	47.0828	other
Ec-01_003190	25.4095	13.5546	29.4846	37.9454	other
Ec-01_003210	43.4782	29.4873	19.6904	29.3416	other
Ec-01_003220	18.8717	21.724	9.7061	13.6952	other
Ec-01_003230	115.369	130.989	149.026	95.1694	other
Ec-01_003240	43.0782	35.9855	27.5574	43.2692	other
Ec-01_003250	6.83513	9.00208	2.45289	4.66238	other
Ec-01_003260	21.0035	32.7527	28.9778	16.3954	other
Ec-01_003270	0	0	0	0	other
Ec-01_003280	0	0	0	0	other
Ec-01_003290	118.752	139.099	167.829	90.5024	other
Ec-01_003300	640.591	595.63	799.365	551.709	other
Ec-01_003310	134.127	148.7	173.331	125.13	other
Ec-01_003320	168.843	222.534	92.8561	208.044	other
Ec-01_003330	62.9	101.764	41.4828	67.628	other
Ec-01_003340	1480.7	1570.02	2057.3	1533.69	other
Ec-01_003350	15.5172	8.12116	20.1969	28.9432	genes_targeted_by_MIRs
Ec-01_003360	0	0	0	0	other
Ec-01_003370	58.6519	46.3651	49.7844	35.7851	other
Ec-01_003380	39.8851	22.6386	35.4046	63.3694	other
Ec-01_003390	39.2864	48.8581	40.266	21.2788	other
Ec-01_003400	83.9777	89.3291	53.9856	89.2799	other
Ec-01_003410	45.4296	51.0603	49.8181	45.5429	other
Ec-01_003420	105.52	121.644	122.378	93.0398	other
Ec-01_003430	3.61031	3.56279	0.648573	3.52761	other
Ec-01_003440	0.134535	1.13283	0.030146	0.219345	other
Ec-01_003445	0	0.077324	0.034819	0	other
Ec-01_003450	0	0	0	0	other
Ec-01_003460	2.28038	1.26826	0.956688	1.34072	other
Ec-01_003470	43.6097	38.2149	39.4579	30.7978	other
Ec-01_003485	0	0	0	0	other
Ec-01_003490	0	0	0	0	genes_targeted_by_MIRs
Ec-01_003500	48.6849	50.4097	75.4091	46.2707	genes_targeted_by_DESLs
Ec-01_003510	198.817	233.961	176.544	134.439	other
Ec-01_003520	1.10372	1.08421	1.43582	1.89493	genes_targeted_by_DESLs
Ec-01_003530	0	0	0	0	other
Ec-01_003540	308.364	343.57	262.796	267.687	other
Ec-01_003550	104.225	144.881	153.975	97.0434	other
Ec-01_003560	41.639	66.4247	72.5619	44.2792	other
Ec-01_003570	9.65785	3.35507	9.68204	8.13881	other
Ec-01_003575	0.387186	0.836654	0.425235	0.287058	other
Ec-01_003580	0	0	0	0	other
Ec-01_003590	28.62	28.1984	22.1001	25.1572	other
Ec-01_003600	18.6952	19.1624	11.5163	23.2629	other
Ec-01_003610	45.7487	38.3378	58.2876	73.1742	other
Ec-01_003620	86.7735	219.269	96.0273	55.2026	other
Ec-01_003630	6.11427	3.56692	5.62987	15.5584	other
Ec-01_003640	151.714	164.237	162.291	212.544	genes_targeted_by_DESLs
Ec-01_003650	31.4575	19.4934	24.9774	31.5581	other
Ec-01_003660	67.5003	101.976	102.14	55.7692	other
Ec-01_003670	205.552	298.863	278.63	145.151	other
Ec-01_003680	64.9076	47.1361	66.4901	82.6706	other
Ec-01_003690	25.7435	17.5007	28.9655	24.8831	other
Ec-01_003700	23.2465	34.263	39.3873	19.615	other
Ec-01_003710	20.5857	27.0016	12.5773	8.59432	other
Ec-01_003730	6.0712	7.76006	5.68708	4.7863	other
Ec-01_003735	22.7616	22.8187	20.0612	15.92	other
Ec-01_003740	8.88211	5.81497	7.7634	9.22319	other
Ec-01_003750	10.9714	10.1276	5.18974	3.64167	other
Ec-01_003760	22.8604	33.7836	16.021	28.6308	other
Ec-01_003770	3.15494	1.87229	1.7824	2.4464	genes_targeted_by_MIRs
Ec-01_003780	12.1143	12.8567	10.9113	16.341	other
Ec-01_003790	17.7748	18.7541	21.896	9.39303	other
Ec-01_003800	381.231	328.578	400.299	277.454	other
Ec-01_003810	61.0354	39.5971	59.1235	34.9173	other
Ec-01_003820	8.43137	5.72641	5.64712	3.62784	other
Ec-01_003830	1.5277	1.04354	2.1921	0.864514	other
Ec-01_003840	67.1702	70.743	33.007	24.9146	other
Ec-01_003860	14.4756	14.9512	13.9671	8.93231	genes_targeted_by_MIRs
Ec-01_003870	2.09167	2.92858	1.29853	1.32316	other
Ec-01_003880	397.6	314.348	328.98	365.721	other
Ec-01_003890	11.2787	9.46576	14.5652	8.95034	other
Ec-01_003900	8.55104	4.40767	6.73388	9.33736	other
Ec-01_003910	3.73235	5.38793	10.0021	6.69483	other
Ec-01_003920	133.266	169.707	157.184	214.196	other
Ec-01_003930	30.4246	27.9003	17.9238	23.1432	other
Ec-01_003940	2.07626	1.89767	1.72547	2.3124	other
Ec-01_003950	12.2553	45.6886	2.39562	22.2841	lowinput_DEGs
Ec-01_003960	77.7358	105.601	130.888	73.0065	other
Ec-01_003970	82.0832	102.009	66.5324	29.1717	other
Ec-01_003980	6.17138	4.03114	2.76399	2.05799	other
Ec-01_003990	31.8392	40.0206	52.2529	28.4773	other
Ec-01_004000	10.1536	7.23082	3.1482	6.32532	other
Ec-01_004010	799.939	1051.12	721.94	472.315	other
Ec-01_004020	9.22762	3.56244	3.68188	2.88469	other
Ec-01_004030	21.1716	26.6207	9.36207	10.7124	other
Ec-01_004040	0.45445	1.09834	0.546032	0.283654	other
Ec-01_004050	0.535772	0	0.335519	0.326781	genes_targeted_by_MIRs
Ec-01_004060	1.35079	0.756295	0.521538	0.66415	other
Ec-01_004070	0	0	0	0	other
Ec-01_004080	12.7748	15.3983	19.7182	13.4665	other
Ec-01_004090	61.9923	70.9175	57.0679	24.8611	other
Ec-01_004100	22.369	22.1882	13.6318	4.14674	genes_targeted_by_MIRs
Ec-01_004110	101.389	93.1979	40.6165	61.2249	genes_targeted_by_MIRs
Ec-01_004120	152.892	113.624	229.341	143.183	other
Ec-01_004130	2.58277	2.75114	3.328	2.54639	genes_targeted_by_MIRs
Ec-01_004140	0.602044	0.584381	0.924768	0.407432	other
Ec-01_004150	79.4517	69.8833	70.6153	56.9358	genes_targeted_by_DESLs
Ec-01_004160	2.11551	2.97598	1.33132	2.30616	genes_targeted_by_MIRs
Ec-01_004170	38.393	52.6913	41.695	20.8093	other
Ec-01_004180	67.1713	55.6088	36.3839	28.0928	genes_targeted_by_MIRs
Ec-01_004190	956.07	920.397	466.12	539.938	other
Ec-01_004200	2.53617	1.88238	1.15205	0.86817	other
Ec-01_004210	0	0	0	0	other
Ec-01_004220	6.13181	7.76792	4.86176	2.27151	other
Ec-01_004230	2.79887	2.61078	1.82336	2.30669	other
Ec-01_004240	157.19	119.136	72.9189	147.596	other
Ec-01_004250	143.418	112.224	174.739	169.55	other
Ec-01_004260	33.5531	44.6863	51.4998	33.4968	genes_targeted_by_MIRs
Ec-01_004270	1.75701	1.82242	0.839455	0.461972	other
Ec-01_004280	6.53815	4.85248	6.09999	5.63763	other
Ec-01_004290	2.54576	2.21067	1.51577	1.93745	other
Ec-01_004300	21.8133	18.1778	21.9427	16.7489	other
Ec-01_004310	4.61074	2.68115	1.09193	1.22681	other
Ec-01_004320	11.6268	11.0136	17.2235	12.9161	other
Ec-01_004330	27.4895	27.303	24.6628	26.8527	other
Ec-01_004340	151.778	126.051	103.332	117.416	other
Ec-01_004350	38.2261	41.9391	50.2772	29.6128	other
Ec-01_004370	0.538575	0.518209	0.298926	0.628136	other
Ec-01_004380	3.96644	1.24225	1.1681	1.76769	genes_targeted_by_MIRs
Ec-01_004390	17.7172	10.4803	11.6797	12.4077	other
Ec-01_004400	28.9071	25.5469	31.4038	26.491	other
Ec-01_004410	3.11569	0.705336	0.833317	0.520663	other
Ec-01_004420	46.223	27.7302	32.1566	30.9642	other
Ec-01_004430	27.0838	25.8979	35.6552	30.1144	other
Ec-01_004440	14.5072	9.41447	12.3334	12.5598	genes_targeted_by_DESLs
Ec-01_004460	14.4791	14.2452	11.6716	11.0082	other
Ec-01_004470	157.689	153.929	175.437	125.448	other
Ec-01_004480	4.11441	3.31135	5.60244	3.21912	other
Ec-01_004490	1.17285	0.889292	1.81967	0.802498	other
Ec-01_004500	12.8465	19.2498	22.7995	21.4285	other
Ec-01_004510	0	0	0	0	other
Ec-01_004520	42.4527	51.5081	23.5811	30.1609	other
Ec-01_004530	4.23816	3.05921	2.36697	2.69657	other
Ec-01_004540	19.4265	24.7408	36.3897	31.139	other
Ec-01_004550	80.4364	55.6332	69.7273	59.6273	other
Ec-01_004560	0.722712	1.9297	1.02408	0.419147	other
Ec-01_004570	5.81808	4.90362	9.04091	1.86791	other
Ec-01_004580	2.43824	0.871903	2.5032	7.19683	lowinput_DEGs
Ec-01_004590	478.84	450.172	832.466	1021.07	other
Ec-01_004600	1.32389	1.42543	1.06696	0.9622	other
Ec-01_004610	3.51545	3.14284	1.6323	2.17402	genes_targeted_by_MIRs
Ec-01_004615	14.265	31.5028	32.7881	12.3172	other
Ec-01_004620	13.6757	17.9835	20.8331	6.57721	other
Ec-01_004630	18.921	22.5572	34.2205	17.7658	other
Ec-01_004640	1.07699	0.678078	0.545102	0.635843	other
Ec-01_004650	0.147537	0.0853224	0.224368	0.0701107	other
Ec-01_004660	517.895	775.658	263.671	215.886	genes_targeted_by_DESLs
Ec-01_004670	1.72298	3.07366	1.23529	1.65105	other
Ec-01_004680	85.9746	99.3061	128.655	182.058	other
Ec-01_004690	112.395	86.8945	84.781	233.311	other
Ec-01_004700	60.8692	92.2488	66.6755	29.1133	other
Ec-01_004710	115.796	117.458	151.85	99.5418	other
Ec-01_004720	0	0	0	0	other
Ec-01_004730	68.3325	73.2086	76.497	68.2265	other
Ec-01_004740	100.699	32.7406	60.1882	99.3975	other
Ec-01_004750	0.913834	0.429967	0.712983	0.402608	genes_targeted_by_MIRs
Ec-01_004760	52.6275	62.6143	25.7839	60.7205	other
Ec-01_004770	1195.73	872.253	1119.18	1218.51	other
Ec-01_004780	4.30137	3.09026	3.97397	2.8336	other
Ec-01_004800	8.57612	14.2946	14.8144	7.62972	other
Ec-01_004810	19.0667	13.5572	20.3965	16.9164	other
Ec-01_004820	6.60468	4.86	6.56766	10.6797	other
Ec-01_004830	16.294	17.829	13.2374	6.21265	other
Ec-01_004840	73.776	69.1804	70.0771	57.2175	other
Ec-01_004850	78.2441	116.531	111.154	72.4869	other
Ec-01_004860	17.2807	24.9452	27.1184	13.8267	other
Ec-01_004870	52.4518	55.1282	44.4301	43.0349	other
Ec-01_004880	3.7355	2.88037	2.92318	1.79709	other
Ec-01_004890	25.6164	29.1779	25.3031	20.5398	other
Ec-01_004900	17.6691	19.9506	13.8849	11.5402	other
Ec-01_004910	6.47297	1.43674	2.38271	2.18346	other
Ec-01_004920	3.16558	1.4523	2.32878	2.62349	other
Ec-01_004930	9.31596	8.53961	11.4737	5.68696	other
Ec-01_004940	335.552	219.058	234.372	269.467	other
Ec-01_004950	20.8849	33.6093	11.187	9.10108	other
Ec-01_004960	23.2819	47.8353	38.4613	20.7124	genes_targeted_by_MIRs
Ec-01_004980	1.66265	3.19206	2.07673	1.11839	other
Ec-01_004990	83.8159	63.7323	103.501	75.3676	other
Ec-01_005000	16.7395	13.8006	16.6993	15.8006	other
Ec-01_005010	15.0262	11.3198	17.2273	32.1148	other
Ec-01_005020	126.463	134.978	120.593	60.7545	other
Ec-01_005030	42.3935	52.6138	49.8685	30.6876	other
Ec-01_005040	17.4306	9.82119	15.859	14.1154	genes_targeted_by_MIRs
Ec-01_005050	1.5101	0.985073	0.838086	0.644699	genes_targeted_by_DESLs
Ec-01_005060	100.221	72.3686	116.438	72.371	other
Ec-01_005070	97.9987	65.5923	134.427	161.063	other
Ec-01_005080	40.9853	103.273	104.314	40.9281	other
Ec-01_005090	9.40379	15.7255	22.3547	15.6945	other
Ec-01_005100	4.90592	4.44247	5.36522	8.37998	genes_targeted_by_MIRs
Ec-01_005110	11.7218	9.84171	17.1471	18.9499	other
Ec-01_005120	52.368	58.1729	66.1393	48.2237	genes_targeted_by_MIRs
Ec-01_005130	10.4649	7.3989	9.85249	5.59733	genes_targeted_by_MIRs
Ec-01_005140	2.01181	2.61036	1.90175	1.50727	other
Ec-01_005150	1.83782	1.45973	1.87634	0.814722	other
Ec-01_005160	1.01773	0.73445	0.598629	0.696585	genes_targeted_by_MIRs
Ec-01_005170	0	0	0	0	other
Ec-01_005180	0	0	0	0	genes_targeted_by_MIRs
Ec-01_005185	0	0	0	0	other
Ec-01_005190	0.202171	0.161604	0.230108	0.145342	other
Ec-01_005200	31.3199	30.7285	28.4227	23.9799	other
Ec-01_005205	0	0	0	0	other
Ec-01_005210	135.893	151.392	82.5477	146.293	other
Ec-01_005220	12.9465	11.9988	16.9836	6.95988	other
Ec-01_005230	31.3576	26.5376	35.1696	26.631	other
Ec-01_005240	126.766	61.9788	80.7624	85.3965	other
Ec-01_005250	7.06001	5.22221	5.60424	5.75665	other
Ec-01_005260	14.7295	10.0611	11.6459	23.861	other
Ec-01_005270	21.358	22.8499	28.5819	14.6926	other
Ec-01_005280	29.0018	26.6891	17.8163	23.5497	other
Ec-01_005290	135.808	159.465	138.014	65.9828	other
Ec-01_005300	2.45058	2.32106	4.04278	3.18079	other
Ec-01_005310	6.15444	4.58414	2.33143	6.08209	other
Ec-01_005320	1.36211	1.53521	0.419339	0.735637	other
Ec-01_005330	0.354993	0.269872	0.333737	0.679285	other
Ec-01_005340	13.4869	10.0102	16.9149	10.8752	other
Ec-01_005350	56.6884	50.8264	68.8094	48.7194	other
Ec-01_005360	5.83332	4.05654	4.48856	3.7935	genes_targeted_by_MIRs
Ec-01_005370	481.734	471.171	449.423	344.03	other
Ec-01_005380	25.8764	14.4192	14.7017	12.089	other
Ec-01_005390	61.7966	106.106	63.9737	36.8452	other
Ec-01_005400	97.1563	149.936	134.811	83.3065	other
Ec-01_005410	33.1405	56.7026	40.0645	15.6827	other
Ec-01_005420	5.00728	5.74258	7.24656	3.93104	other
Ec-01_005430	0	0	0	0	other
Ec-01_005440	40.0964	36.1758	32.8285	27.3634	genes_targeted_by_MIRs
Ec-01_005450	8.16241	8.51209	1.02739	3.24791	lowinput_DEGs
Ec-01_005460	74.1563	87.6042	77.5763	53.8955	genes_targeted_by_DESLs
Ec-01_005470	181.464	245.862	185.309	239.949	other
Ec-01_005480	12.2297	4.54028	3.8288	2.36224	other
Ec-01_005490	41.0787	39.5413	37.2163	36.8631	genes_targeted_by_DESLs
Ec-01_005500	50.4908	63.6186	72.3503	36.2494	other
Ec-01_005510	19.4528	15.6583	18.3972	13.0224	other
Ec-01_005520	2.66182	1.54237	1.04609	2.15891	other
Ec-01_005530	3.3686	1.90787	1.43337	1.04497	other
Ec-01_005540	6.3023	7.44351	7.28854	4.68749	other
Ec-01_005550	5.16479	3.93748	6.67588	4.68729	genes_targeted_by_MIRs
Ec-01_005560	122.416	159.344	187.795	139.388	other
Ec-01_005570	0.96197	1.0545	0.653202	0.812784	other
Ec-01_005580	107.913	68.29	97.4332	105.011	other
Ec-01_005590	1.15199	0.984757	0.784512	0.867234	other
Ec-01_005600	16.6634	16.5207	16.149	11.4332	other
Ec-01_005610	9.71342	3.15567	9.84536	18.4876	other
Ec-01_005620	2.2869	1.40248	1.43701	0.954803	genes_targeted_by_MIRs
Ec-01_005630	17.7866	16.8034	19.9142	12.3833	genes_targeted_by_MIRs
Ec-01_005640	11.913	7.42119	13.3351	8.96765	genes_targeted_by_MIRs
Ec-01_005650	24.6499	23.0419	25.1654	27.5775	other
Ec-01_005660	3.77562	3.42468	2.38256	1.68166	other
Ec-01_005670	61.6558	32.1915	73.1742	68.9052	other
Ec-01_005680	2.77253	4.56529	1.2158	0.700813	other
Ec-01_005690	474.984	419.52	187.757	242.719	other
Ec-01_005700	51.8355	41.3187	57.618	42.2235	other
Ec-01_005705	32.0296	37.1498	39.0227	23.0553	other
Ec-01_005710	1.55467	0.723976	0.738881	0.443268	other
Ec-01_005720	199.27	236.977	233.83	201.466	other
Ec-01_005730	15.6851	7.77734	35.1387	80.3824	lowinput_DEGs
Ec-01_005740	1.46553	1.02211	1.19962	0.81817	other
Ec-01_005750	7.79776	5.81656	8.87021	12.185	other
Ec-01_005760	68.5358	85.1183	76.1718	59.5122	other
Ec-01_005770	2.22685	1.81043	0.688462	1.22764	genes_targeted_by_DESLs
Ec-01_005780	2.13119	0.227361	0.60077	0.180254	other
Ec-01_005790	12.4827	10.3512	11.7612	9.19945	other
Ec-01_005800	0.111649	0.870172	0.0781497	0.160008	other
Ec-01_005810	5.88639	6.07564	4.86674	4.43343	genes_targeted_by_MIRs
Ec-01_005830	6.38432	4.90852	3.94822	4.58013	other
Ec-01_005840	7.74046	2.30158	1.25172	0.993172	other
Ec-01_005850	35.3953	5.20667	1.80228	3.99864	other
Ec-01_005860	3.33805	2.83862	6.59044	25.7551	lowinput_DEGs
Ec-01_005870	219.014	253.736	732.058	1503.5	lowinput_DEGs
Ec-01_005880	2.75063	3.67145	3.5309	2.09093	other
Ec-01_005890	11.981	13.1693	7.83933	15.7087	other
Ec-01_005900	21.6627	22.8868	36.4645	26.452	other
Ec-01_005910	2.15775	2.11442	1.76488	1.64173	other
Ec-01_005920	2.45209	2.54809	2.24984	5.82029	other
Ec-01_005930	14.0878	7.69338	15.3835	11.7429	other
Ec-01_005940	5.74858	3.9139	2.76885	4.24973	other
Ec-01_005950	11.8072	6.11278	9.59866	3.38806	other
Ec-01_005960	34.0514	25.1628	26.0787	16.8152	other
Ec-01_005970	7.43286	9.44697	5.23405	11.0979	other
Ec-01_005980	3.97659	6.43125	2.46162	3.31448	other
Ec-01_005990	9.26458	14.751	5.80711	3.56795	other
Ec-01_006000	6.12155	3.94542	13.1272	18.4624	other
Ec-01_006010	31.2351	31.6034	51.2036	25.4928	other
Ec-01_006020	6.80973	6.23073	9.90406	4.53133	genes_targeted_by_MIRs
Ec-01_006030	13.7399	20.3328	25.2091	12.6078	other
Ec-01_006040	7.29442	4.94011	8.01336	7.81891	genes_targeted_by_DESLs
Ec-01_006050	17.365	12.5837	10.3886	12.2091	other
Ec-01_006060	18.5872	24.3174	12.9976	13.0072	other
Ec-01_006070	44.1527	45.4422	76.5108	45.935	genes_targeted_by_DESLs
Ec-01_006080	7.18043	7.58666	5.93183	4.59015	other
Ec-01_006090	30.1149	37.5112	34.8339	29.0833	other
Ec-01_006100	17.2509	21.4202	16.6173	12.5359	other
Ec-01_006110	110.26	124.257	161.843	131.86	other
Ec-01_006120	0	0	0	0	other
Ec-01_006130	0	0	0	0	other
Ec-01_006140	0.524783	1.13271	1.03529	0.422168	other
Ec-01_006150	0	0	0	0	other
Ec-01_006160	37.4329	33.4925	27.8069	30.6063	other
Ec-01_006170	235.161	202.658	218.241	150.563	other
Ec-01_006180	48.8557	57.4911	71.2503	53.0948	genes_targeted_by_MIRs
Ec-01_006190	50.1318	67.9097	47.3362	23.7252	other
Ec-01_006200	23.6732	14.2179	22.1073	21.9716	other
Ec-01_006210	0	0	0	0	other
Ec-01_006220	14.7952	5.11915	12.9113	10.9865	other
Ec-01_006230	1.52588	1.55855	8.82185	5.25512	other
Ec-01_006240	78.8277	81.3108	87.8743	55.1214	other
Ec-01_006250	22.1381	18.396	34.3015	24.1376	other
Ec-01_006260	0	0	0	0	other
Ec-01_006270	3.37231	2.77482	1.99714	4.2951	other
Ec-01_006280	32.9278	45.0867	39.6895	46.6463	other
Ec-01_006290	51.5365	36.9025	54.7409	59.2699	other
Ec-01_006300	3.18567	2.75687	3.6497	5.7423	other
Ec-01_006310	34.8942	62.2049	57.9184	41.6232	other
Ec-01_006320	844.754	862.463	1020.86	815.45	other
Ec-01_006330	11.8987	20.2836	23.9956	19.4735	other
Ec-01_006340	10.2978	13.1422	9.14528	4.53034	other
Ec-01_006350	0.734298	2.03229	1.01362	2.16998	other
Ec-01_006360	3.75607	5.98823	3.65156	2.17532	other
Ec-01_006370	8.65439	6.30951	7.42673	3.16975	other
Ec-01_006380	13.4279	11.0152	11.518	8.89032	other
Ec-01_006390	37.4585	48.4375	48.5105	25.9794	other
Ec-01_006400	55.8358	95.0519	90.7587	46.5166	other
Ec-01_006410	132.525	91.931	170.234	238.305	other
Ec-01_006420	43.7552	46.0576	45.5071	32.4774	other
Ec-01_006425	0	0	0	0	other
Ec-01_006430	23.8616	15.1157	19.3962	14.992	other
Ec-01_006440	23.8798	22.1317	14.4427	16.4973	other
Ec-01_006460	3.59709	3.41249	2.66469	2.76734	other
Ec-01_006470	50.4768	31.0305	52.9579	47.0126	other
Ec-01_006480	5.22109	2.04962	5.48032	6.06453	other
Ec-01_006490	418.52	578.22	204.573	120.419	other
Ec-01_006500	30.8909	41.4255	71.6741	40.7441	other
Ec-01_006510	29.7941	26.9047	25.5637	25.291	other
Ec-01_006520	44.768	57.9643	47.899	67.3328	other
Ec-01_006525	0.657535	2.25258	0.148888	0.355558	other
Ec-01_006530	18.2353	45.9755	35.9322	29.038	other
Ec-01_006540	7.48653	9.29403	9.59677	7.5756	other
Ec-01_006550	95.8293	133.761	110.034	190.882	other
Ec-01_006560	150.766	229.672	66.5104	149.383	other
Ec-01_006570	0.891015	1.82293	1.06419	0.437791	other
Ec-01_006580	4.17329	4.06299	3.7814	5.77512	other
Ec-01_006590	792.295	952.063	923.832	641.539	other
Ec-01_006600	5.37992	4.44751	5.44401	2.69908	other
Ec-01_006610	4.57221	5.31344	3.72975	1.25676	other
Ec-01_006620	24.374	26.1172	31.4136	9.79226	genes_targeted_by_MIRs
Ec-01_006630	99.7403	45.2844	17.9622	65.5171	other
Ec-01_006640	9.99219	4.44995	7.74042	12.7043	other
Ec-01_006650	14.7693	14.0462	15.0498	4.59987	other
Ec-01_006660	138.866	103.869	108.401	91.1945	other
Ec-01_006670	52.373	50.3018	30.4937	48.4109	other
Ec-01_006680	12.931	18.6656	6.36799	11.227	other
Ec-01_006690	2.28705	1.4213	3.2199	1.87592	other
Ec-01_006700	17.5193	19.1876	20.6988	17.7736	genes_targeted_by_DESLs
Ec-01_006710	46.4508	42.6001	68.961	36.8901	other
Ec-01_006720	619.12	575.247	780.495	533.436	other
Ec-01_006730	20.8492	24.7683	28.7878	20.6841	other
Ec-01_006740	37.7263	39.4115	29.161	50.3518	genes_targeted_by_MIRs
Ec-01_006750	0	0	0	0	other
Ec-01_006760	9.70142	7.00879	11.4015	4.59816	other
Ec-01_006770	29.3676	48.877	67.6707	43.9655	other
Ec-01_006780	31.0442	35.158	7.78717	15.2986	other
Ec-01_006790	1.77819	2.28769	0.70065	3.42476	other
Ec-01_006800	9.5719	9.71093	18.1645	11.5754	other
Ec-01_006810	10.5	11.3315	11.4776	20.6887	other
Ec-01_006820	12.7154	12.4885	12.4777	10.7052	other
Ec-01_006830	3.25581	3.38736	2.19153	2.38048	other
Ec-01_006840	2.07831	2.61951	4.74532	2.19223	other
Ec-01_006870	11.4818	5.73534	11.5303	6.33689	other
Ec-01_006880	159.486	179.228	131.712	109.56	other
Ec-01_006890	43.9152	59.3785	60.2516	30.6876	other
Ec-01_006900	6.11978	2.59652	5.50431	2.43624	other
Ec-01_006910	1.4866	1.02739	1.29963	1.39471	genes_targeted_by_MIRs
Ec-01_006920	6.54904	7.95917	10.7861	46.2469	lowinput_DEGs
Ec-01_006930	107.961	106.092	141.825	324.631	other
Ec-01_006940	14.3066	5.08087	12.4359	4.96371	other
Ec-01_006950	49.3534	48.1645	35.0692	38.9834	other
Ec-01_006960	37.9186	38.4186	48.6007	48.4299	other
Ec-01_006970	0	0	0	0	other
Ec-01_006980	53.8828	78.6822	81.2022	42.5932	other
Ec-01_006990	21.6028	34.5473	33.6229	46.6727	other
Ec-01_007000	13.6848	14.5784	25.3202	34.1649	other
Ec-01_007010	15.8461	12.143	9.73857	14.6945	other
Ec-01_007020	26.4368	29.9688	34.9944	20.8863	other
Ec-01_007030	7.10787	5.55041	3.62656	5.70986	other
Ec-01_007040	72.631	123.59	73.4373	33.3576	genes_targeted_by_DESLs
Ec-01_007050	72.9638	95.8798	111.775	43.9948	other
Ec-01_007060	27.8745	33.3214	49.9037	27.566	other
Ec-01_007070	24.3899	27.9286	18.52	15.1849	other
Ec-01_007080	13.4375	10.6533	10.8742	34.0304	other
Ec-01_007090	5.84719	2.77494	3.5001	2.79072	other
Ec-01_007100	41.5139	53.451	42.5855	29.8155	other
Ec-01_007110	2.54329	1.98509	3.52445	1.48601	other
Ec-01_007120	1.07426	1.31142	1.45393	0.957113	other
Ec-01_007130	23.3455	31.9463	39.8715	21.7009	genes_targeted_by_MIRs
Ec-01_007140	93.0301	202.527	267.177	114.02	other
Ec-01_007150	12.8375	10.8496	13.472	14.1163	other
Ec-01_007160	24.8733	21.3961	27.7063	19.6724	other
Ec-01_007170	48.5155	57.9442	80.1097	23.5239	other
Ec-01_007180	149.216	186.05	221.981	103.612	other
Ec-01_007190	14.1141	8.42936	16.095	12.1721	genes_targeted_by_MIRs
Ec-01_007200	0.791995	0.554008	0.431251	0.21647	other
Ec-01_007210	3.72892	2.6411	2.40655	2.36216	other
Ec-01_007220	1.80646	0.533773	0.590341	0.640258	other
Ec-01_007230	2.27221	1.97192	1.98721	0.799221	genes_targeted_by_MIRs
Ec-01_007240	770.11	694.71	956.884	626.798	other
Ec-01_007250	5.6559	2.66201	6.1315	3.84947	genes_targeted_by_MIRs
Ec-01_007260	20.0098	24.3651	25.8847	15.383	other
Ec-01_007270	3.4528	5.84601	5.51899	2.91002	other
Ec-01_007280	1.68968	2.85312	1.26974	0.526064	other
Ec-01_007290	53.6133	70.4433	66.2482	40.0321	other
Ec-01_007300	80.4595	172.168	105.904	62.8758	other
Ec-01_007310	0.553316	0.487738	0.665252	0.37265	other
Ec-01_007320	4.15433	1.28523	1.44402	5.16145	other
Ec-01_007330	0.953637	0.470527	0.44115	1.50627	other
Ec-01_007340	40.1989	68.6402	36.2184	23.9077	other
Ec-01_007350	12.1444	12.5174	7.28154	7.36037	other
Ec-01_007360	0	0	0	0	other
Ec-01_007370	105.918	102.995	84.5057	68.9584	other
Ec-01_007380	31.5882	52.0328	71.658	46.2733	other
Ec-01_007390	10.1598	14.7558	9.94833	5.53082	other
Ec-01_007400	26.8425	47.6907	69.8528	36.2771	other
Ec-01_007410	1.77888	1.99396	1.07422	3.06607	other
Ec-01_007420	11.0977	6.9114	12.2739	10.9132	other
Ec-01_007430	51.2654	56.1589	71.7175	80.5815	other
Ec-01_007440	35.0353	44.4677	14.1086	37.0712	other
Ec-01_007450	11.4496	9.78061	12.887	9.32419	other
Ec-01_007460	2.53582	1.42729	2.91456	3.73183	other
Ec-01_007470	122.108	123.998	172.738	117.037	other
Ec-01_007480	29.0956	24.7854	30.8674	18.092	other
Ec-01_007490	0	0	0	0	other
Ec-01_007500	12.5166	12.0417	14.3858	9.95531	other
Ec-01_007510	17.0044	13.289	17.6482	11.9584	genes_targeted_by_MIRs
Ec-01_007520	4.52718	4.41657	5.7599	2.20343	genes_targeted_by_DESLs
Ec-01_007530	16.0531	16.0421	10.7683	6.62637	other
Ec-01_007540	52.2929	57.4504	58.5994	37.4913	genes_targeted_by_MIRs
Ec-01_007550	101.388	140.666	163.444	109.586	other
Ec-01_007560	29.668	31.3408	38.5762	34.8072	other
Ec-01_007570	11.8805	7.3739	8.29417	4.78103	other
Ec-01_007580	23.0539	29.9075	57.7664	21.8597	other
Ec-01_007590	3.22835	2.44848	4.66367	8.69093	other
Ec-01_007600	353.866	386.643	268.037	159.569	other
Ec-01_007610	40.1818	31.2987	47.6061	46.6348	other
Ec-01_007620	44.7123	71.1055	65.075	48.3352	other
Ec-01_007630	2.65325	2.51793	3.37678	1.94748	other
Ec-01_007640	39.5189	43.9485	31.3598	24.5024	other
Ec-01_007650	136.736	117.358	39.2693	48.6339	other
Ec-01_007660	24.7287	26.8416	12.9051	15.6251	genes_targeted_by_DESLs
Ec-01_007670	114.809	188.369	149.036	56.6306	other
Ec-01_007680	32.1608	34.0403	18.8284	16.2255	other
Ec-01_007690	3.40416	4.08757	3.85937	1.9072	genes_targeted_by_MIRs
Ec-01_007700	41.692	67.3017	52.8679	38.1141	other
Ec-01_007710	0	0	0	0	other
Ec-01_007720	5.38551	3.03606	9.92548	6.47025	other
Ec-01_007730	130.112	83.5719	113.752	86.516	other
Ec-01_007740	7.37312	5.72452	7.76853	3.62705	other
Ec-01_007750	36.664	19.0345	39.0222	44.4981	other
Ec-01_007760	31.4815	38.2713	48.584	27.4585	other
Ec-01_007770	18.5445	10.1837	7.94674	11.2221	other
Ec-01_007780	3.31085	0	0	0	other
Ec-01_007790	112.487	211.989	198.893	77.0216	other
Ec-01_007800	20.6567	27.7309	36.6349	16.1284	other
Ec-01_007810	183.781	205.138	240.411	162.026	other
Ec-01_007820	60.6113	72.4284	24.3381	49.9383	other
Ec-01_007830	58.5184	48.8681	31.991	33.7224	other
Ec-01_007840	34.6561	27.8052	23.2857	17.2069	other
Ec-01_007845	35.5162	43.5173	31.319	20.8992	other
Ec-01_007850	23.0867	19.711	37.6217	40.5681	other
Ec-01_007860	19.4509	13.2782	23.6841	18.3798	other
Ec-01_007870	6.93462	9.37033	6.02959	9.82918	other
Ec-01_007880	2.32904	1.24511	0.904272	0.542316	other
Ec-01_007890	10.4779	9.37992	9.61958	10.7621	other
Ec-01_007900	0	0	0	0	other
Ec-01_007920	5.69784	3.98926	5.62288	5.636	other
Ec-01_007930	0	0	0	0	other
Ec-01_007940	127.447	120.482	147.984	147.066	other
Ec-01_007950	41.9903	26.6759	30.7677	19.4327	other
Ec-01_007960	22.0236	27.6442	14.2972	12.3582	other
Ec-01_007980	26.5544	29.9172	24.2068	18.7482	other
Ec-01_007990	16.8263	18.1237	21.4338	18.1414	other
Ec-01_008000	4.66452	3.6877	3.84206	4.1622	other
Ec-01_008010	16.1785	10.7223	10.9051	9.33951	other
Ec-01_008020	2.16	1.89479	1.40762	0.909697	other
Ec-01_008030	11.0059	14.1848	11.3414	8.72277	other
Ec-01_008040	184.263	276.613	311.415	196.109	other
Ec-01_008050	0	0	0	0	other
Ec-01_008060	7.65528	6.82822	6.18479	7.66331	other
Ec-01_008070	7.49403	6.73666	5.1043	3.71713	other
Ec-01_008080	4.9643	4.98338	7.14823	7.74855	other
Ec-01_008090	0	0	0	0	other
Ec-01_008100	5.23762	5.02566	7.50789	3.95562	other
Ec-01_008110	0.572946	0.408071	0.24795	0.245473	other
Ec-01_008120	0.647247	0.330025	0.450397	0.63987	other
Ec-01_008130	16.9291	17.3172	18.8017	7.50719	genes_targeted_by_MIRs
Ec-01_008140	0.67543	0.762485	0.167479	0.300729	other
Ec-01_008150	0	0	0	0	other
Ec-01_008160	5.32607	8.96157	9.98689	4.07374	other
Ec-01_008170	27.1582	39.0419	12.5955	9.51404	other
Ec-01_008180	77.1734	79.6448	87.6452	63.5739	other
Ec-01_008190	0	0	0	0	other
Ec-01_008200	0	0	0	0	other
Ec-01_008210	81.0743	71.646	90.125	100.65	genes_targeted_by_MIRs
Ec-01_008220	5.6035	0.965916	5.66384	5.83696	other
Ec-01_008230	21.9418	17.5752	12.5777	18.398	other
Ec-01_008240	28.8622	23.9538	32.6641	30.6008	genes_targeted_by_MIRs
Ec-01_008250	9.22842	10.4976	19.0382	28.8685	other
Ec-01_008260	11.0921	9.63412	12.0191	8.48153	other
Ec-01_008270	66.9983	121.217	82.6395	41.5134	other
Ec-01_008280	41.591	59.6925	65.4819	49.265	other
Ec-01_008290	0	0	0	0	other
Ec-01_008300	189.454	159.703	196.359	168.363	other
Ec-01_008310	0.926381	0.837694	0.682291	1.15204	other
Ec-01_008320	2.04641	4.98474	4.2355	3.36456	other
Ec-01_008330	1.14056	0.671929	0.569469	0.35814	other
Ec-01_008340	29.8581	27.4124	19.9633	27.5021	genes_targeted_by_MIRs
Ec-01_008350	10.7423	7.26686	13.6359	10.2369	other
Ec-01_008360	41.7237	26.3527	26.3735	17.0144	other
Ec-01_008370	62.5502	65.1107	54.2912	50.3052	other
Ec-01_008380	0	0	0	0	other
Ec-01_008390	13.7621	22.2277	18.5661	27.1693	other
Ec-01_008400	14.4831	16.7038	7.26444	7.22099	genes_targeted_by_MIRs
Ec-01_008410	6.27833	8.36538	2.71301	8.57494	other
Ec-01_008420	45.0538	55.5079	13.1595	22.0257	other
Ec-01_008430	28.6689	23.7231	33.9356	21.5756	other
Ec-01_008440	37.7035	35.1572	37.6932	37.9243	other
Ec-01_008450	66.2183	101.945	130.593	70.6638	other
Ec-01_008470	24.8034	25.7079	19.1018	19.3579	other
Ec-01_008480	2.56942	2.18084	3.88438	4.9621	other
Ec-01_008490	0	0	0	0	other
Ec-01_008500	0.677908	0.573276	0.708398	2.289	other
Ec-01_008510	21.9253	20.2501	15.7715	19.0956	other
Ec-01_008520	16.2402	12.3048	14.5031	14.5658	other
Ec-01_008530	38.3503	26.3457	56.6633	22.7423	other
Ec-01_008540	337.916	413.192	456.237	327.493	other
Ec-01_008550	1.34881	1.75037	1.57744	3.13087	other
Ec-01_008560	20.7	15.6174	20.8425	26.6452	other
Ec-01_008570	252.004	215.361	304.902	202.708	other
Ec-01_008575	124.156	136.787	98.6081	76.1105	other
Ec-01_008580	98.447	108.707	95.2576	87.2507	other
Ec-01_008590	0.656591	0.465357	1.21248	0.624649	other
Ec-01_008600	18.131	17.181	16.9774	17.7399	other
Ec-01_008610	0.828885	0.525075	0.177128	0.604396	other
Ec-01_008620	19.4472	11.2598	20.0069	13.9355	other
Ec-01_008630	137.008	113.507	127.143	134.325	other
Ec-01_008635	0.206988	0.047941	0	0.0545133	other
Ec-01_008640	19.2904	8.92456	11.247	12.4709	other
Ec-01_008650	99.8211	107.171	73.9205	38.5966	other
Ec-01_008660	16.6241	11.3496	14.6378	7.39172	other
Ec-01_008670	0.532889	0.481785	0.436682	0.761591	other
Ec-01_008680	0	0	0	0	other
Ec-01_008690	31.5531	29.222	35.3177	21.546	other
Ec-01_008700	0	0	0	0	other
Ec-01_008710	27.765	23.4917	10.867	17.5043	other
Ec-01_008720	0.889609	4.57697	2.89681	2.09594	other
Ec-01_008730	41.6327	36.2753	62.95	56.5121	other
Ec-01_008740	7.50255	5.15636	6.61765	5.71219	other
Ec-01_008750	33.5704	29.6235	32.3071	19.5411	other
Ec-01_008760	3.26887	3.10378	1.44372	2.00973	genes_targeted_by_MIRs
Ec-01_008770	4.35257	2.0525	2.82671	8.24231	other
Ec-01_008780	1.68908	0.678177	0.635602	0.352013	other
Ec-01_008790	1.01352	0.220208	0.663618	0.536866	other
Ec-01_008800	126.773	145.882	138.745	108.996	other
Ec-01_008810	73.5914	86.6278	81.2673	76.5335	other
Ec-01_008820	0	0	0	0	other
Ec-01_008830	25.5294	37.1176	25.5975	26.6433	other
Ec-01_008840	226.507	232.455	212.551	408.695	other
Ec-01_008850	86.3827	134.054	108.669	78.1169	other
Ec-01_008860	65.6724	62.2055	90.2807	60.7619	other
Ec-01_008870	75.8785	102.591	51.9627	29.2608	other
Ec-01_008880	16.3484	23.0733	10.1395	4.92447	other
Ec-01_008890	151.835	167.029	189.603	228.416	other
Ec-01_008900	15.7231	10.0347	16.6873	22.9374	other
Ec-01_008910	120.976	180.394	189.853	112.299	other
Ec-01_008920	15.8718	15.1134	15.6867	7.96758	other
Ec-01_008930	0.983658	1.004	1.2124	0.427491	other
Ec-01_008940	3.5898	6.04628	7.78664	4.32282	other
Ec-01_008950	1.07227	0.954291	1.38736	0.0363727	other
Ec-01_008960	456.723	532.153	708.305	365.551	other
Ec-01_008970	13.3202	12.2548	15.4575	13.2521	other
Ec-01_008980	11.5944	11.4554	10.0579	9.29244	other
Ec-01_008990	0	0	0	0	other
Ec-01_009000	38.8007	55.4098	46.4565	29.1386	other
Ec-01_009010	35.3843	37.6476	331.598	357.074	lowinput_DEGs
Ec-01_009020	0	0	0	0	other
Ec-01_009030	70.1569	78.3151	80.8918	83.7676	genes_targeted_by_MIRs
Ec-01_009040	3.18899	1.93722	2.08942	1.63158	other
[truncated: 16,204 more rows]
