# Supplementary material for: Germline fate determination by a single ARGONAUTE protein in Ectocarpus
Source: Proc Natl Acad Sci U S A. 2026 Jan 28;123(5):e2518712123. doi: 10.1073/pnas.2518712123 (PMC12867755; doi:10.1073/pnas.2518712123)
Supplement: Supplementary file 15 — Dataset S14 (XLSX) [file pnas.2518712123.sd14.xlsx]

## Sheet: Sheet1
Dataset S14. RNA sequencing sample information and statistics
sample	Strain	method	library	number of reads	SRA
APT rep1	Ec32	RNA-seq bulk	illumina 150bp PE	40498922	SRR34653510
APT rep2	Ec32	RNA-seq bulk	illumina 150bp PE	44131511	SRR34653499
APT rep3	Ec32	RNA-seq bulk	illumina 150bp PE	46803458	SRR34653488
ago-1 rep1	Ec32	RNA-seq bulk	illumina 150bp PE	43741355	SRR34653509
ago-1 rep2	Ec32	RNA-seq bulk	illumina 150bp PE	43049807	SRR34653508
ago-1 rep3	Ec32	RNA-seq bulk	illumina 150bp PE	41245831	SRR34653507
ago-3 rep1	Ec32	RNA-seq bulk	illumina 150bp PE	48347426	SRR34653496
ago-3 rep2	Ec32	RNA-seq bulk	illumina 150bp PE	33415287	SRR34653495
ago-3 rep3	Ec32	RNA-seq bulk	illumina 150bp PE	47772727	SRR34653494
APT rep1	Ec32	RNA-seq low input	illumina 150bp PE	33567745	SRR34653486
APT rep2	Ec32	RNA-seq low input	illumina 150bp PE	34246584	SRR34653485
APT rep3	Ec32	RNA-seq low input	illumina 150bp PE	35976437	SRR34653484
ago-1 rep1	Ec32	RNA-seq low input	illumina 150bp PE	35761500	SRR34653506
ago-1 rep2	Ec32	RNA-seq low input	illumina 150bp PE	37899565	SRR34653505
ago-1 rep3	Ec32	RNA-seq low input	illumina 150bp PE	32946351	SRR34653504
ago-2 rep1	Ec32	RNA-seq low input	illumina 150bp PE	42218668	SRR34653500
ago-2 rep2	Ec32	RNA-seq low input	illumina 150bp PE	41118192	SRR34653498
ago-2 rep3	Ec32	RNA-seq low input	illumina 150bp PE	37873598	SRR34653497
ago-3 rep1	Ec32	RNA-seq low input	illumina 150bp PE	36580279	SRR34653493
ago-3 rep2	Ec32	RNA-seq low input	illumina 150bp PE	32396451	SRR34653492
ago-3 rep3	Ec32	RNA-seq low input	illumina 150bp PE	32349799	SRR34653491
APT rep1	Ec32	total sRNA	illumina 50bp SE	66009431	SRR34653483
APT rep2	Ec32	total sRNA	illumina 50bp SE	87505980	SRR34653482
APT rep3	Ec32	total sRNA	illumina 50bp SE	85939047	SRR34653481
ago-1 rep1	Ec32	total sRNA	illumina 50bp SE	73165863	SRR34653503
ago-1 rep2	Ec32	total sRNA	illumina 50bp SE	63953609	SRR34653502
ago-1 rep3	Ec32	total sRNA	illumina 50bp SE	74673264	SRR34653501
ago-3 rep1	Ec32	total sRNA	illumina 50bp SE	72266457	SRR34653490
ago-3 rep2	Ec32	total sRNA	illumina 50bp SE	71247394	SRR34653489
ago-3 rep3	Ec32	total sRNA	illumina 50bp SE	76845616	SRR34653487
APT rep1	Ec32	TraPR (RISC)	illumina 50bp SE	200960689	SRR34653511
