# Supplementary material for: Germline fate determination by a single ARGONAUTE protein in Ectocarpus
Source: Proc Natl Acad Sci U S A. 2026 Jan 28;123(5):e2518712123. doi: 10.1073/pnas.2518712123 (PMC12867755; doi:10.1073/pnas.2518712123)
Supplement: Supplementary file 16 — Dataset S15 (XLSX) [file pnas.2518712123.sd15.xlsx]

## Sheet: Sheet1
Dataset S15 - List of putative miRNA targets that are commonly differentially expressed in non-functional ago mutants (ago1 and ago2) vs. functional the ago3 mutant or WT in bulk and low input RNA-seq dataset. This table was produced by selecting DEGs that are miRNA targets from Dataset 10 to 13
target_gene_ID	functional annotation	Targeted by		Is MIR a DESL?		DEG in low input samples?				DEG in bulk samples?
		putative_MIRs	Tarver_MIRs	ago1; apt vs AGO; apt	ago1; apt vs ago3; apt	ago1; apt vs AGO; apt	ago2; apt vs AGO; apt	ago1; apt vs ago3; apt	ago2; apt vs ago3; apt	ago1; apt vs AGO; apt	ago1; apt vs ago3; apt
Ec-00_010630	hypothetical protein; CYTOPLASMIC_DOMAIN	Ec-17_MIR0204		no	no	-5.04198	-3.58649	no	no	no	no
Ec-02_002650	expressed unknown protein	Ec-06_MIR0075		no	no	-4.12752	-3.85446	no	no	no	no
Ec-02_004500	Pectin lyase fold/virulence factor	Ec-07_MIR0086		no	no	no	no	no	no	-2.50161	no
Ec-03_004570	Notch domain	Ec-04_MIR0040		no	no	-4.78575	-4.93576	-3.7922	-3.894	no	no
Ec-04_006200	EF-hand domain pair	Ec-11_MIR0132		no	no	no	no	2.2133	no	no	no
Ec-05_003810	serine/threonine protein kinase	Ec-02_MIR0021		-2.81	-3	-4.4045	-4.88574	no	no	no	no
Ec-05_006800	CRAL-TRIO domain	Ec-08_MIR0098		-2.04	-2.18	no	-2.38937	no	no	no	no
Ec-06_007360	Major Facilitator Superfamily (MFS) protein domains	Ec-15_MIR0169		no	no	-4.31355	-4.05254	-2.123	no	no	no
Ec-07_000890	Mannuronan C-5-epimerase	Ec-04_MIR0042		-2.52	-2.08	no	-2.81972	no	no	no	no
Ec-07_003200	Hypothetical protein	Ec-10_MIR0124		1.49	1.58	no	no	2.528	no	no	no
Ec-07_005440	Choline transporter-like	Ec-15_MIR0176		no	no	no	-2.8489	no	no	no	no
Ec-07_007370	Globin-like	Ec-22_MIR0243		no	-1.29	-3.7194	-4.0181	no	no	no	no
Ec-08_000580	Ankyrin repeat-containing domain	Ec-02_MIR0028		no	no	-2.20111	no	no	no	no	no
Ec-08_005500	hypothetical protein	Ec-03_MIR0035		no	no	no	no	2.5647	no	no	no
Ec-08_006470	Hypothetical protein; TRANSMEMBRANE		Ec-01_006750	no	no	-6.34381	-6.24822	-4.4329	-4.292	no	no
Ec-09_002680	Domain of unknown function DUF221	Ec-19_MIR0213		no	no	no	no	no	no	1.99227	no
Ec-11_000700	expressed unknown protein	Ec-27_MIR0291		-2.18	-2.11	-2.62174	-3.64751	no	no	no	no
Ec-13_001630	Ankyrin repeat-containing domain	Ec-15_MIR0176		no	no	-2.73512	no	no	no	no	no
Ec-13_004850	hypothetical protein; Tmhelix	Ec-15_MIR0169		no	no	-2.53849	no	no	no	no	no
Ec-14_001700	expressed unknown protein		Ec-18_002670	-2.99	-3.22	no	-3.36169	no	no	no	no
Ec-16_002170	conserved unknown protein	Ec-11_MIR0131		no	-2.27	no	no	no	no	-1.67658	no
Ec-16_002330	Ammonium transporter	Ec-02_MIR0029		no	-1.47	-3.3477	-3.76871	no	no	no	no
Ec-16_003040	Quinonprotein alcohol dehydrogenase-like superfamily	Ec-07_MIR0092		no	no	-3.04886	-2.94222	no	no	no	no
Ec-17_001870	Quinonprotein alcohol dehydrogenase-like domain	Ec-08_MIR0096		-2.12	-1.64	no	no	2.6798	no	no	no
Ec-17_004330	Mpv17/PMP22	Ec-26_MIR0276		-3.1	no	-3.56237	-5.71758	no	no	no	no
Ec-18_001320	Protein of unknown function DUF901; SIGNAL_PEPTIDE_H_REGION	Ec-08_MIR0098		-2.04	-2.18	no	no	2.0035	no	no	no
Ec-18_001470	Leucine rich repeat 4 pseudogene		Ec-28_002540	-5.62	-5.85	no	no	2.2449	no	no	no
Ec-19_001790	EsV-1-199	Ec-12_MIR0145		no	no	-2.7928	no	no	no	no	no
Ec-19_001830	Alpha/beta hydrolase fold-1	Ec-17_MIR0206		no	no	no	-2.71298	no	no	no	no
Ec-20_001460	Regulator of chromosome condensation, RCC1	Ec-10_MIR0119		no	no	-2.649	no	no	no	no	no
Ec-21_002270	expressed unknown protein		Ec-01_006970	no	no	no	-2.92252	no	no	no	no
Ec-21_003610	Glutamate ammonia ligase	Ec-12_MIR0151		no	no	no	-2.61848	no	no	no	no
Ec-24_002030	Bromoperoxidase/chloroperoxidase, C-terminal	Ec-26_MIR0264;Ec-03_MIR0033;Ec-02_MIR0022		no	-1.93	-3.2722	-2.91963	no	no	no	no
Ec-25_002680	Protein of unknown function DUF583		Ec-10_000900	no	no	-3.04953	-3.07488	no	no	no	no
Ec-25_002850	hypothetical protein; consensus disorder prediction; TRANSMEMBRANE	Ec-01_MIR0006		-4.07	-3.74	3.80647	no	4.7239	no	3.73647	7.8102
Ec-26_003840	hypothetical protein; TRANSMEMBRANE	Ec-25_MIR0256		-5.69	-5.57	no	no	3.728	no	no	no
Ec-28_000030	Peptide methionine sulphoxide reductase MrsB	Ec-07_MIR0086		no	no	no	no	2.7228	no	no	no
Ec-28_000530	conserved unknown protein		Ec-16_002780	no	no	-2.65655	no	no	no	no	no
