# Supplementary material for: Germline fate determination by a single ARGONAUTE protein in Ectocarpus
Source: Proc Natl Acad Sci U S A. 2026 Jan 28;123(5):e2518712123. doi: 10.1073/pnas.2518712123 (PMC12867755; doi:10.1073/pnas.2518712123)
Supplement: Supplementary file 17 — Dataset S16 (XLSX) [file pnas.2518712123.sd16.xlsx]

## Sheet: Sheet1
Dataset S16. List of sRNA proteins with homologues in brown algae. The table is copied from Tarver et al., 2015 (yellow), and supplemented with orthogroups taken from Denoeud et al., 2024 (green)
Tarver et al., 2015							Denoeud et al., 2024
Query species	Query gene	Function	Accession number	Ectocarpus best Blastp E-value	Reciprocal best blast (species to species)	Ectocarpus homologue	Ec32_V3	Orthogroups	Number of genes in orthogroup	Species in orthogoup
Ath	DCL2	Dicer	NP_566199.4	1E−12	Yes	Esi0039_0031	Ec-22_003870	OG0000691;OG0149374	220;1	72;1
Aga	Ago1	Argonaute	EAA00062.4	3E−94	Yes	Esi0203_0032	Ec-01_009010	OG0001189	169	73
Ddi	AgnA	Argonaute (piwi)	EAL69296.1	2E−29	No	No homologue
Ath	RDR1	RNA-dependent RNA polymerase	NP_172932	4E−30	Yes	Esi0512_0001	Ec-14_005710	OG0001934	131	61
Ath	RDR6	RNA-dependent RNA polymerase	NP_190519	4E−88	Yes	Esi0100_0017	Ec-14_005680	OG0001934	131	61
Ath	SDE3	SDE3/MOV10/Armitage	AAK40099.1	3E−62	Yes	Esi0216_0047	Ec-12_002420	OG0001446	153	72
Ath	DAWDLE	pri-miRNA generation	NP_188691.1	3E−47	Yes	Esi0132_0041	Ec-23_002540	OG0003739	96	72
Ath	SQUINT	pre-miRNA processing	Q9C566	1E−54	No	Multiple cyclophilins
Ath	HSP90	pre-miRNA processing	AED96244.1	0	Yes	Esi0138_0009	Ec-10_000550	OG0000204	412	76
Ath	HASTY	Nuclear export (exportin5/MSN5/HASTY)	Q84UC4	2e-05	Yes	Esi0059_0032	Ec-26_006200	OG0002518	115	75
Ath	SERRATE	RNA binding protein that may maintain hairpin structure or direct Dicer	Q9ZVD0	8E−10	Yes	Esi0289_0007	Ec-12_007510	OG0003594	98	72
Ath	HYL1	RNA binding protein that may maintain hairpin structure or direct Dicer	NP_563850.1	No hit	n/a	No homologue
Ath	TOUGH	RNA binding protein that may maintain hairpin structure or direct Dicer	AAR99647.1	1E−23	Yes	Esi0125_0056	Ec-07_004810	OG0003975	94	73
Ath	HEN1	2′-O-Methylation of miRNAs	NP_567616.1	No hit	n/a	No homologue
Ath	SUO	miRNA-mediated translational repression	NP_190388.2	No hit	n/a	No homologue
Ath	MOS2	miRNA processing	NP_174617.1	2E−23	Yes	Esi0084_0044	Ec-22_001960	OG0003634	97	69
Ath	PRL5	miRNA processing	NP_193325.1	6E−131	Yes	Esi0025_0074	Ec-21_001170	OG0003404	100	75
Ath	CDC5	miRNA processing	NP_172448.1	3E−69	Yes	Esi1122_0001	Ec-00_000530	OG0001584	146	74
Ath	SICKLE	miRNA biogenesis	NP_567704.1	No hit	n/a	No homologue
Ath	KTF1/RDM3/SPT5-like	AGO4 interactor	NP_196049.1	2E−16	No	No homologue
Ath	CBP20	Cap binding complex	NP_199233.1	5E−39	Yes	Esi0206_0003	Ec-14_003380	OG0004569	88	70
Ath	CBP80	Cap binding complex	NP_565356.1	6E−28	Yes	Esi0155_0015	Ec-21_005180	OG0003554	98	72
Ath	DECAPPING1	Decapping complex	NP_563814.1	4E−16	Yes	Esi0489_0024	Ec-07_005620	OG0005818	79	70
Ath	DECAPPING2	Decapping complex	Q8GW31	3E−40	Yes	Esi0010_0022	Ec-20_003520	OG0003207	103	71
Ath	VARICOSE	Decapping complex	AEE75331.1	3E−19	Yes	Esi0205_0050	Ec-16_001030	OG0002439	117	72
Ath	3-HYDROXY-3-METHYLGLUTARYL CoA REDUCTASE	Isoprenoid synthesis protein that affects miRNA action	NP_177775.2	3E−83	Yes	Esi0027_0087	Ec-03_000580	OG0000484	263	70
Ath	HYDRA1	Isoprenoid synthesis protein that affects miRNA action	NP_173433.1	1e-08	No	No homologue
Ath	SMALL RNA DEGRADING NUCLEASE 1	miRNA degradation	AEE78626.1	1E−25	Yes	Esi0118_0050	Ec-23_003780	OG0003335	101	68
Ath	HESO	miRNA uridylation	NP_181504.2	3E−14	No	Uridyltransferases eg. Esi0771_0003
Ath	AMP1	Inhibition of protein production	NP_567007.1	1E−87	Yes	Esi0122_0005	Ec-27_000030	OG0002465	116	68
Ath	KATANIN	Cytoskeleton genes that affect miRNA action	NP_178151.1	4E−93	Yes	Esi0007_0029	Ec-08_001420	OG0000085	670	76
Ath	dsRNA BINDING PROTEIN4	tasiRNA biogenesis	Q8H1D4	No hit	n/a	No homologue
Ath	SGS3	RNA-directed DNA methylation	AAF73960.1	No hit	n/a	No homologue
Ath	C-TERMINAL DOMAIN PHOSPHATASE-LIKE1	Phosphorylation role in dsRNA gene regulation	NP_193898.3	0.023	No	No homologue
Ath	CLSY1	Generation of 24nt rasiRNAs	NP_189853.1	3E−17	No	No homologue
Ath	PolIV	siRNA synthesis	NP_176490.2	7E−42	No	No homologue
Ath	NRPE1	siRNA synthesis	NP_181532.2	9E−43	No	No homologue
Dme	Pasha	Drosha complex	AAF57175.1	No hit	n/a	No homologue
Hsa	EWSR1	Drosha complex	NP_053733.1	1E−16	Yes	Esi0222_0008	Ec-25_003240	OG0001128	174	69
Hsa	p68/DDX5	Drosha complex	NP_004387.1	3E−87	Yes	Esi0013_0199	Ec-00_002030	OG0000118	570	76
Hsa	p72/DDX17	Drosha complex	NP_001091974.1	5E−157	Yes	Esi0007_0206	Ec-08_002660	OG0000118	570	76
Hsa	Fus	Drosha complex	AAC35285.1	2E−12	No	No homologue
Hsa	ADAR	pri-and/or pre-miRNA editing	EAW53187.1	3e-06	No	No homologue
Hsa	TRBP	pre-miRNA processing	Q15633.3	No hit	n/a	No homologue
Hsa	PACT	pre-miRNA processing	AAL68925.1	1E−26	No	No homologue
Dme	loquacious	pre-miRNA processing	AAY40789.1	No hit	n/a	No homologue
Hsa	KSRP	Promoter of miRNA biogenesis	AAB53222.1	2E−11	No	No homologue
Hsa	Lin28	Drosha/Dicer inhibitor	AAH28566.1	No hit	n/a	No homologue
Hsa	TNRC6 (GW182)	RISC component	NP_055309.2	0.84	No	No homologue
Hsa	TNRC6A	Ago interactor	Q8NDV7	No hit	n/a	No homologue
Hsa	TNRC6B/KIAA1093	Ago interactor	TNC6B_HUMAN	No hit	n/a	No homologue
Hsa	TNRC6C	Ago interactor	Q9HCJ0	No hit	n/a	No homologue
Hsa	TRIM65	Ubiquitination of TNRC6	NP_775818.2	1e-06	No	No homologue
Dme	R2D2	Double-stranded RNA binding protein	Q9VLW8	No hit	n/a	No homologue
Dme	FMR1	miRNA biogenesis	Q9NFU0	No hit	n/a	No homologue
Dme	BEL	ATP-dependent RNA helicase	Q9VHP0	1E−134	Yes	Esi0186_0022	Ec-06_010920	OG0000118	570	76
Dme	RM62	DEAD-box RNA helicase	P19109	1E−140	No	Multiple RNA helicases
Cel	ERI1	RNA exonuclease	O44406	6E−26	Yes	Esi0039_0083	Ec-22_003560	OG0002340	119	68
Cel	RDE-4	siRNA production	Q22617	No hit	n/a	No homologue
Cel	SID1	Systemic RNA interference	Q9GZC8	No hit	n/a	No homologue
Spo	Hrr1	RNA-directed RNA polymerase complex	O74465	2E−41	No	No homologue
Spo	Cid12	Poly(A) polymerase	O74518	2e-08	No	Esi0053_0139 (Poly(A) polymerase)	Ec-18_002600	OG0002611	113	68
Spo	Chp1	RNAi pathway	Q10103	No hit	n/a	No homologue
Spo	Tas3	RNAi pathway	O94687	No hit	n/a	No homologue
