# Supplementary material for: Germline fate determination by a single ARGONAUTE protein in Ectocarpus
Source: Proc Natl Acad Sci U S A. 2026 Jan 28;123(5):e2518712123. doi: 10.1073/pnas.2518712123 (PMC12867755; doi:10.1073/pnas.2518712123)
Supplement: Supplementary file 18 — Dataset S17 (XLSX) [file pnas.2518712123.sd17.xlsx]

## Sheet: Sheet1
Dataset S17. List of DEGs in ago1; apt and ago2; apt mutants in bulk and low input RNA-seq data that spatially overlap with a DESLs. This table was composed of Dataset 6, 7, 12, 13
gene_ID	functional annotation	DEG in low-input data?			DEG in bulk data?		DESL ?
		ago1; apt vs AGO; apt	ago2; apt vs AGO; apt	ago3; apt vs AGO; apt	ago1; apt vs AGO; apt	ago3; apt vs AGO; apt	ago1; apt vs AGO; apt	ago3; apt vs AGO; apt
Ec-01_010280	Hypothetical protein	-3.8625	no	no	no	no	-4.79	no
Ec-16_004480	Regulator of chromosome condensation 1/beta-lactamase-inhibitor protein II	-2.8484	no	no	no	no	-3.76	no
Ec-26_002490	Triose-phosphate transporter domain	-2.384	no	no	no	no	-2.23	no
Ec-20_000250	C2 domain	-2.3683	no	-2.4206	no	no	-2.33	no
Ec-25_002850	hypothetical protein	3.8065	no	no	6.4845	no	3.74	no
Ec-02_004500	Pectin lyase fold/virulence factor	no	no	no	-2.5016	no	-2.08	no
Ec-07_004620	IQ motif protein	no	-2.8264	no	no	no	-1.55	no
Ec-27_006670	Ser-Thr-rich glycosyl-phosphatidyl-inositol-anchored membrane family	no	-4.0768	no	no	no	-2.45	no
